# Supplementary material for: High Expression of COA6 Is Related to Unfavorable Prognosis and Enhanced Oxidative Phosphorylation in Lung Adenocarcinoma
Source: Int J Mol Sci. 2023 Mar 16;24(6):5705. doi: 10.3390/ijms24065705 (PMC10056783; doi:10.3390/ijms24065705)
Supplement: Supplementary file 1 [file ijms-24-05705-s001.zip]

Archive with 8 entries (8 files):
- Table S1.Immunohistochemical staining of COA6 protein in LUAD tissues and Lung normal tissues (HPA).pdf
- Table S2.COA6 mRNA expression in LUAD based on patientsí» clinical data.pdf
- Table S3.DEGs in High COA6 group vs Low COA6 group.xlsx
- Table S4.HALLMARK Pathways in GSEA of DEGs.xlsx
- Table S5.The top 25% of all genes according to variance for WGCNA.xlsx
- Table S6.The genes in brown module.xlsx
- Table S7.GO terms in enrichment analysis of brown module eigengenes.xlsx
- Table S8.KEGG pathways in enrichment analysis of brown module eigengenes.xlsx
