# Supplementary material for: High Expression of COA6 Is Related to Unfavorable Prognosis and Enhanced Oxidative Phosphorylation in Lung Adenocarcinoma
Source: Int J Mol Sci. 2023 Mar 16;24(6):5705. doi: 10.3390/ijms24065705 (PMC10056783; doi:10.3390/ijms24065705)
Supplement: Supplementary file 1 [file ijms-24-05705-s001.zip › Table S3.DEGs in High COA6 group vs Low COA6 group.xlsx]

## Sheet: DESeqOut
Gene	baseMean	log2FoldChange	lfcSE	stat	pvalue	padj
TNFRSF4	275.043	-0.0325	0.0854526	-0.380328	0.703702	0.788003
TNFRSF18	427.43	0.094228	0.125902	0.748421	0.454206	0.55287
ATAD3B	1417.87	0.0443767	0.0822791	0.539344	0.58965	0.685448
THAP3	643.94	0.289841	0.0509102	5.69318	1.25e-08	7.04e-08
PRDM16	759.558	-0.225289	0.150851	-1.49345	0.135319	0.197297
PRKCZ	2132.36	0.0660226	0.0910816	0.724873	0.46853	0.56752
ACAP3	2178.15	-0.104786	0.0721617	-1.4521	0.146474	0.21111
PUSL1	759.198	0.474074	0.066047	7.17782	7.08e-13	7.93e-12
PEX10	875.276	0.153581	0.0459988	3.3388	0.000841407	0.00206933
CPTP	1781.61	0.154414	0.061871	2.49574	0.0125696	0.0240378
SKI	4950.59	-0.389826	0.0480095	-8.11976	4.67e-16	8.74e-15
MEGF6	2191.96	-0.752618	0.0988074	-7.61702	2.6e-14	3.63e-13
TAS1R3	251.793	0.169783	0.13295	1.27704	0.201587	0.2784
ERRFI1	16339	-0.00044545	0.106097	-0.00419852	0.99665	0.997798
PEX14	1113.61	0.121057	0.0449063	2.69577	0.00702263	0.0142127
PLCH2	361.385	-0.9377	0.138672	-6.76199	1.36e-11	1.24e-10
DNAJC11	1498.23	0.0710246	0.0404858	1.75431	0.0793779	0.123978
SPSB1	3018.44	-0.0413688	0.064834	-0.638073	0.523426	0.621016
LZIC	1094.33	0.18572	0.0437766	4.24246	2.21e-05	7.36e-05
ESPN	793.25	-0.183671	0.138698	-1.32425	0.185421	0.259015
HES3	0.186242	0.0947998	0.634659	0.149371	0.881261	0.935183
SLC2A5	468.989	-0.0789203	0.116746	-0.675998	0.499042	0.597019
DVL1	4170.72	0.0819297	0.0688542	1.1899	0.234085	0.316081
MTHFR	2150.81	-0.15654	0.0647326	-2.41825	0.0155952	0.029224
KCNAB2	1749.96	-0.437065	0.073314	-5.96155	2.5e-09	1.59e-08
ENO1	92815.3	0.244709	0.0610978	4.0052	6.2e-05	0.000190337
PLEKHM2	3861.01	-0.188212	0.0393135	-4.78745	1.69e-06	6.85e-06
B3GALT6	1254.97	0.0852368	0.0505102	1.68752	0.091504	0.14028
DHRS3	4591.63	0.0971806	0.0901027	1.07855	0.280787	0.369246
CA6	10.0681	1.38011	0.233557	5.90909	3.44e-09	2.13e-08
LRRC38	4.51749	-0.0795964	0.225287	-0.353311	0.723855	0.806456
NMNAT1	436.851	0.026569	0.0505084	0.526031	0.598866	0.693756
PRAMEF18	0.0695094	-0.191076	1.43073	-0.133552	0.893757	0.944501
PHF13	1360.55	-0.00361625	0.0464118	-0.0779167	0.937894	0.97549
CCDC27	4.90827	-0.46758	0.159641	-2.92894	0.00340115	0.00739685
CHD5	13.1957	-0.0924042	0.144989	-0.637318	0.523918	0.621483
VAMP3	5275.32	-0.0487889	0.0389051	-1.25405	0.209824	0.287942
DISP3	46.1736	-0.395923	0.177274	-2.2334	0.0255226	0.0453654
CLSTN1	11728.4	-0.252522	0.0558897	-4.51823	6.24e-06	2.3e-05
MMEL1	88.9698	0.0816426	0.141744	0.575987	0.564624	0.661308
AGTRAP	2960.71	0.432982	0.0637112	6.79601	1.08e-11	9.92e-11
SCNN1D	220.539	-0.322383	0.12073	-2.67029	0.00757863	0.0152314
PIK3CD	1573.39	-0.401676	0.0688496	-5.83411	5.41e-09	3.23e-08
TMEM51	1370.96	-0.115843	0.0665342	-1.74111	0.0816647	0.127041
C1orf127	70.8308	0.109875	0.139129	0.789737	0.429681	0.528237
TTLL10	75.2482	-1.61894	0.167361	-9.67329	3.92e-22	1.94e-20
TPRG1L	3263.61	-0.114807	0.050432	-2.27648	0.0228175	0.0410771
FBXO42	1476.37	-0.122862	0.0309752	-3.96645	7.3e-05	0.000221489
C1QTNF12	69.6	-0.0183725	0.143803	-0.127762	0.898338	0.947854
ALDH4A1	665.471	0.226301	0.0699689	3.23431	0.00121938	0.00289634
RERE	6176.51	-0.176757	0.0526692	-3.35598	0.000790838	0.00195605
CLCN6	1045.73	-0.261108	0.0580592	-4.49727	6.88e-06	2.51e-05
TTC34	47.6503	-0.996547	0.125156	-7.96242	1.69e-15	2.87e-14
PRAMEF2	0.322211	0.576167	0.588703	0.978707	0.327725	0.421084
PRAMEF4	0.057382	0.0354892	1.59772	0.0222124	0.982279	0.993362
CELA2A	1.34388	0.229096	0.185488	1.2351	0.216794	0.29611
CELA2B	7.18472	-0.279547	0.115907	-2.41183	0.0158727	0.0296683
SPEN	4082.29	-0.325752	0.0486973	-6.68931	2.24e-11	1.97e-10
AURKAIP1	3593.72	0.429167	0.0626343	6.85195	7.29e-12	6.92e-11
RER1	5476.57	0.237998	0.0430626	5.52678	3.26e-08	1.73e-07
PANK4	1012.37	0.0175229	0.0408779	0.428664	0.668168	0.755835
WRAP73	1232.85	0.0962479	0.0436183	2.2066	0.0273422	0.0482761
EMC1	4123.89	0.0991231	0.0489974	2.02303	0.0430702	0.0723532
VPS13D	3492.13	-0.472098	0.0577697	-8.17207	3.03e-16	5.83e-15
HTR6	3.35079	-0.556392	0.149918	-3.71131	0.000206187	0.000574742
ARHGEF16	1987.08	0.109369	0.0746107	1.46586	0.142685	0.206397
SPATA21	4.24079	-1.06339	0.204725	-5.19422	2.06e-07	9.61e-07
RBP7	139.474	0.66313	0.115083	5.76218	8.3e-09	4.82e-08
PRAMEF13	0.0178601	-0.0830149	2.89131	-0.0287119	0.977094	0.992968
GPR157	1286.44	0.0372554	0.0770079	0.483787	0.628537	0.720047
ZBTB40	1657.96	-0.336209	0.0506726	-6.63493	3.25e-11	2.78e-10
MICOS10-NBL1	0.973014	-0.322936	0.182416	-1.77032	0.076673	0.120295
FBXO44	986.446	0.00280588	0.0673325	0.041672	0.96676	0.990387
PRAMEF10	0.0205655	-0.0593122	2.21038	-0.0268335	0.978593	0.993099
PRAMEF11	0.0269102	-0.0593155	2.81287	-0.0210872	0.983176	0.993362
PRDM2	2526.99	-0.324982	0.0416245	-7.80746	5.84e-15	9.03e-14
PRAMEF1	0.18506	0.296627	0.996896	0.297551	0.766046	0.843075
NPHP4	810.571	-0.242064	0.0526681	-4.59603	4.31e-06	1.62e-05
ASAP3	1520.37	-0.186911	0.0791433	-2.36167	0.0181927	0.0336034
TMEM201	871.006	0.19847	0.0554312	3.58048	0.000342968	0.00091408
MTOR	3510.17	-0.096794	0.0440193	-2.1989	0.027885	0.0491436
TP73	317.243	-0.386322	0.108759	-3.55207	0.000382206	0.00100813
MYOM3	56.6781	-0.484928	0.171409	-2.82906	0.00466849	0.00983178
ANGPTL7	11.3561	-1.65112	0.190238	-8.67921	3.99e-18	1.04e-16
HES5	7.34342	0.563989	0.163645	3.44642	0.000568059	0.00144508
PARK7	8311.84	0.387192	0.0448718	8.62884	6.2e-18	1.57e-16
IL22RA1	192.966	-0.287951	0.160166	-1.79782	0.0722049	0.114138
NR0B2	236.052	-0.144007	0.215311	-0.668832	0.503603	0.601194
IFNLR1	441.033	-0.252076	0.0884502	-2.84992	0.00437303	0.0092657
LIN28A	8.05803	-0.651736	0.328523	-1.98384	0.047274	0.0785583
PRAMEF6	0.0236866	0.0120746	2.89131	0.00417618	0.996668	0.997798
CLIC4	8757.01	-0.113668	0.0642069	-1.77035	0.0766695	0.120295
LUZP1	1865.32	-0.32897	0.0552121	-5.95829	2.55e-09	1.62e-08
GPR3	81.2552	0.255544	0.0962352	2.65541	0.0079212	0.0158432
KDF1	1069.04	0.264621	0.0553637	4.77969	1.76e-06	7.1e-06
UQCRHL	112.463	0.473943	0.0679865	6.97113	3.14e-12	3.15e-11
CD164L2	205.546	-0.538194	0.139025	-3.8712	0.000108303	0.000318537
SZRD1	6401.95	0.135332	0.0380857	3.55336	0.000380345	0.00100399
PDIK1L	1015.82	-0.0506853	0.0555981	-0.911638	0.361959	0.457589
CAMTA1	1473.42	0.0705583	0.0478724	1.47388	0.140514	0.203688
NECAP2	4050.02	0.0277753	0.0442146	0.628192	0.529878	0.626996
SRRM1	4305.62	-0.075732	0.0363288	-2.08463	0.0371031	0.0633726
AKR7A3	492.728	0.279125	0.195927	1.42464	0.154262	0.220735
ZNF593OS	7.13159	0.425604	0.0881682	4.82718	1.38e-06	5.68e-06
C1orf167	2.59091	-0.174919	0.153216	-1.14165	0.253601	0.338909
FBXO6	1229.56	0.418294	0.071669	5.83647	5.33e-09	3.19e-08
LACTBL1	0.0976721	0.0953006	0.712324	0.133788	0.89357	0.944408
CNR2	55.1432	-1.23305	0.144293	-8.54545	1.28e-17	3.03e-16
NUDC	5627.17	0.195108	0.0486708	4.00873	6.1e-05	0.000187733
TEX46	1.45405	0.30937	0.181997	1.69986	0.0891577	0.137133
GPN2	1395.32	-0.0213276	0.0347598	-0.61357	0.5395	0.63659
PNRC2	2979.33	-0.018023	0.0380969	-0.473082	0.636154	0.726854
LAPTM5	14587.4	-0.298189	0.0815747	-3.65541	0.000256768	0.000702607
SLC30A2	39.4321	-0.17302	0.189443	-0.91331	0.361079	0.456756
PHACTR4	2747.51	-0.108152	0.0375682	-2.87881	0.00399182	0.00853947
CNKSR1	1883.13	-0.0575824	0.0663346	-0.86806	0.385361	0.482542
FAM110D	62.7298	-0.430144	0.0901501	-4.77142	1.83e-06	7.36e-06
ICMT	5879.54	0.0559945	0.0427159	1.31086	0.189905	0.264273
WASF2	7344.57	-0.27467	0.04684	-5.86401	4.52e-09	2.74e-08
MED18	788.491	0.292956	0.0489943	5.9794	2.24e-09	1.43e-08
ZDHHC18	2811.18	0.149304	0.0515221	2.89786	0.00375714	0.00808543
SLC9A1	3449.1	-0.473733	0.0667944	-7.0924	1.32e-12	1.4e-11
LDLRAP1	2103.37	-0.211525	0.0552391	-3.82926	0.000128529	0.000372237
TENT5B	280.722	-0.126948	0.113437	-1.11911	0.263095	0.349665
ATP5IF1	3617.03	0.332121	0.0593954	5.5917	2.25e-08	1.22e-07
HMGCL	2325.69	0.183215	0.0512607	3.57418	0.000351323	0.000934494
SDC3	5788.43	-0.392847	0.0668039	-5.8806	4.09e-09	2.5e-08
GPATCH3	694.447	0.153054	0.0381826	4.00848	6.11e-05	0.000187867
PAFAH2	1406.2	0.0951065	0.0512681	1.85508	0.0635844	0.102005
SRSF10	4833.22	0.0368064	0.0334338	1.10088	0.270951	0.35827
WDTC1	4420.74	-0.267808	0.044445	-6.02562	1.68e-09	1.1e-08
DHDDS	1995.76	-0.0327009	0.0358052	-0.913299	0.361085	0.456756
SFN	9038.09	0.692803	0.0987758	7.01389	2.32e-12	2.39e-11
DNAJC8	4299.27	0.270434	0.0389725	6.93911	3.95e-12	3.91e-11
SESN2	1150.09	-0.0491774	0.0606768	-0.810482	0.417663	0.516178
SERINC2	9901.58	-0.00689093	0.0871013	-0.0791141	0.936942	0.974712
AJAP1	28.4257	-0.317685	0.13477	-2.35724	0.0184114	0.0339746
PTAFR	1727.04	-0.469956	0.0935067	-5.02591	5.01e-07	2.21e-06
RPS6KA1	4474.12	-0.0639769	0.0522087	-1.22541	0.220422	0.300243
HMGN2	8565.32	0.295607	0.0521377	5.66973	1.43e-08	8.02e-08
NKAIN1	43.8101	1.10948	0.188737	5.87843	4.14e-09	2.53e-08
SNRNP40	1911.08	0.267121	0.0431677	6.188	6.09e-10	4.28e-09
SLC25A33	490.485	0.438192	0.0593838	7.37897	1.6e-13	1.99e-12
FBLIM1	3187.19	0.00675984	0.0684015	0.098826	0.921276	0.964607
GJB3	633.593	0.16151	0.194727	0.829417	0.406868	0.504904
DNAJC16	1457.71	-0.117613	0.0374889	-3.13729	0.00170516	0.00394088
SYTL1	2351.17	-0.241619	0.0888187	-2.72036	0.00652104	0.013309
EYA3	1347.58	-0.188855	0.0376072	-5.02177	5.12e-07	2.26e-06
ZNF593	227.252	0.479745	0.0688065	6.97237	3.12e-12	3.12e-11
PIGV	960.339	0.0615587	0.051766	1.18917	0.234372	0.316401
FABP3	958.84	-0.029145	0.151755	-0.192053	0.847701	0.908703
C1orf158	48.3786	-1.3544	0.246312	-5.49873	3.83e-08	2.01e-07
KLHL21	2257.98	-0.0863757	0.0570464	-1.51413	0.129993	0.190564
EPHA2	3747.18	-0.185735	0.109049	-1.70323	0.0885255	0.136259
ARHGEF19	1931.45	-0.080542	0.0853204	-0.943995	0.345172	0.439831
DRAXIN	44.1908	-0.00607914	0.116711	-0.0520871	0.958459	0.986509
GPR153	1268.42	0.139635	0.0989378	1.41134	0.158144	0.225396
MAP3K6	2531.82	-0.297033	0.0669655	-4.43561	9.18e-06	3.27e-05
KAZN	468.796	-0.460662	0.0960483	-4.79615	1.62e-06	6.56e-06
PRAMEF5	0.0782908	0.011641	1.75523	0.00663219	0.994708	0.997101
TNFRSF1B	3134.17	-0.395009	0.0691842	-5.70953	1.13e-08	6.45e-08
TMEM82	21.2958	1.00826	0.220329	4.57616	4.74e-06	1.77e-05
KIAA0319L	6924.07	-0.282338	0.0522996	-5.39848	6.72e-08	3.39e-07
UBE4B	2970.02	-0.101478	0.0442897	-2.29123	0.0219503	0.0397143
PLA2G5	99.9056	-0.361461	0.0890675	-4.05828	4.94e-05	0.000154664
PTPRU	4103.16	-0.364248	0.0996438	-3.6555	0.000256684	0.000702479
ZMYM6	707.898	-0.160538	0.0392335	-4.09186	4.28e-05	0.000135459
GJB5	136.03	0.0827021	0.215907	0.383046	0.701686	0.786391
AGO4	1708.2	-0.313838	0.0473963	-6.62158	3.55e-11	3.01e-10
CDCA8	976.354	0.526991	0.0966589	5.45207	4.98e-08	2.57e-07
CPLANE2	192.905	-0.156178	0.0640043	-2.44012	0.0146824	0.027682
ZBTB8B	28.0431	0.285561	0.193329	1.47707	0.139658	0.202678
RPL22	11618.5	0.194128	0.0432153	4.49212	7.05e-06	2.57e-05
RNF207	675.091	-0.199713	0.0967194	-2.06487	0.0389356	0.0661582
PAX7	472.709	1.16909	0.370805	3.15286	0.00161682	0.00375361
TRIT1	1141.57	0.10513	0.0575117	1.82798	0.0675524	0.10763
MATN1	10.1584	-0.300099	0.0886479	-3.3853	0.000711015	0.00177656
TAS1R2	0.12748	-0.0603823	0.744254	-0.0811314	0.935337	0.973549
AADACL3	0.170443	-0.20648	0.755799	-0.273194	0.784704	0.85857
EXTL1	43.4194	0.0196137	0.110647	0.177264	0.859301	0.918097
CASZ1	878.313	-0.362504	0.076879	-4.71525	2.41e-06	9.51e-06
AGMAT	179.54	0.691752	0.0977112	7.07956	1.45e-12	1.53e-11
FAAP20	2141.55	0.248332	0.0591726	4.19674	2.71e-05	8.87e-05
DNALI1	1406.88	-0.238578	0.115198	-2.07102	0.0383568	0.0652677
EDN2	339.301	-0.221606	0.174102	-1.27285	0.20307	0.280143
SCMH1	1901.49	-0.105421	0.0485557	-2.17114	0.0299208	0.0523689
IFFO2	1357.83	-0.616263	0.0757655	-8.13383	4.16e-16	7.86e-15
RRAGC	1224.5	0.16982	0.044124	3.84869	0.000118751	0.000346015
KCNQ4	132.495	-0.1255	0.126158	-0.994778	0.319844	0.412178
GRIK3	31.3583	-0.0951167	0.196594	-0.483824	0.628511	0.720047
PLA2G2D	520.473	-0.177484	0.162822	-1.09005	0.275691	0.363596
YRDC	1058.78	0.373247	0.0471919	7.90913	2.59e-15	4.28e-14
PRAMEF33	0.0206426	-0.0354684	2.6241	-0.0135164	0.989216	0.994732
TRNP1	1377.28	0.151129	0.146376	1.03247	0.301853	0.392542
CITED4	371.298	0.417308	0.123331	3.38364	0.000715309	0.00178589
FBXO2	1116.28	0.559413	0.13349	4.19067	2.78e-05	9.08e-05
SLC25A34	52.5831	-0.490157	0.0968265	-5.06223	4.14e-07	1.85e-06
GUCA2B	5.37956	0.921619	0.392211	2.34981	0.0187832	0.034591
RCC2	8433.55	0.192193	0.0536785	3.58045	0.000343002	0.00091408
MRTO4	2281.82	0.547124	0.0508723	10.7549	5.62e-27	6.88e-25
PSMB2	6237.23	0.298625	0.0438054	6.81707	9.29e-12	8.67e-11
	12.0164	-0.276253	0.100098	-2.75984	0.00578305	0.0119432
NFYC	2539.25	0.0302248	0.0421703	0.71673	0.473541	0.572138
CASP9	982.938	0.304273	0.0580589	5.24077	1.6e-07	7.61e-07
DDI2	2650.98	-0.158942	0.0505913	-3.14167	0.00167985	0.00388662
UQCRH	5005.97	0.618437	0.0580873	10.6467	1.81e-26	2.05e-24
AGO1	2220.07	-0.238193	0.046325	-5.14177	2.72e-07	1.25e-06
PRAMEF7	0.0969163	0.0593787	0.983462	0.0603772	0.951855	0.983429
THRAP3	7408.08	-0.047714	0.031976	-1.49218	0.135651	0.19769
RIMKLA	694.917	0.314785	0.137531	2.28884	0.0220889	0.0399177
PADI6	1.03614	-0.0420418	0.228934	-0.183642	0.854295	0.914078
PADI4	12.3519	-0.243694	0.138269	-1.76247	0.0779906	0.122121
BEND5	158.178	-0.0339805	0.114482	-0.29682	0.766604	0.843552
C1orf122	1784.63	0.328877	0.0592145	5.55399	2.79e-08	1.49e-07
EPHA10	613.947	-0.313466	0.120058	-2.61095	0.00902898	0.0178495
FHL3	1108.73	0.0175275	0.0626668	0.279693	0.779713	0.85399
RHBDL2	527.944	-0.0247914	0.0984828	-0.251733	0.801247	0.872025
TMEM35B	307.06	0.180453	0.0673251	2.68032	0.00735528	0.0148294
INPP5B	1326.7	-0.329369	0.0644732	-5.10861	3.25e-07	1.48e-06
FAM183A	154.395	-0.675198	0.170461	-3.961	7.46e-05	0.000226315
C1orf94	1.25669	0.530872	0.34755	1.52747	0.126644	0.186226
ZMYM4	3269.41	-0.0580922	0.0370156	-1.5694	0.116556	0.173313
UTP11	1559.56	0.322427	0.0375735	8.58124	9.39e-18	2.29e-16
USP48	2885.12	-0.138884	0.0377464	-3.67939	0.000233794	0.00064458
POMGNT1	3880.21	0.237667	0.0474417	5.00965	5.45e-07	2.39e-06
C1orf216	809.107	0.0221106	0.0438753	0.503943	0.614301	0.707736
ACTL8	17.5933	1.73554	0.341391	5.08374	3.7e-07	1.67e-06
PPCS	3123.5	0.371838	0.0510924	7.27775	3.39e-13	4.03e-12
IPP	643.499	0.0198649	0.0445998	0.445405	0.656027	0.745004
RLF	1350.54	-0.134303	0.0498279	-2.69535	0.00703157	0.0142293
CTNNBIP1	2634.13	-0.0214168	0.0645978	-0.331541	0.740236	0.820256
CLSPN	376.658	0.325935	0.110772	2.94239	0.00325687	0.00710328
OXCT2	20.4025	0.0760837	0.134156	0.567128	0.570627	0.666907
GNL2	3276.85	0.14785	0.0417719	3.53946	0.000400954	0.00105208
GJA4	422.547	-0.117464	0.0823931	-1.42566	0.153968	0.220414
P3R3URF-PIK3R3	0.0277006	-0.0595052	1.42508	-0.0417556	0.966694	0.990387
MORN1	343.197	-0.211789	0.064835	-3.26659	0.00108853	0.00261147
TTC22	976.028	0.0911691	0.0812722	1.12177	0.261958	0.348382
TIE1	1261.16	-0.275004	0.0802117	-3.42847	0.00060699	0.00153736
MYCBP	1411.86	0.22328	0.0459816	4.85586	1.2e-06	4.98e-06
MICOS10	1221.43	0.28877	0.0450889	6.40445	1.51e-10	1.16e-09
DLGAP3	46.7307	0.00104902	0.136685	0.00767474	0.993877	0.996538
FOXO6	247.649	-0.125573	0.135448	-0.927091	0.353879	0.449069
AGBL4	33.1506	-0.361064	0.155429	-2.32301	0.0201784	0.0368577
RIMS3	458.811	-0.590351	0.0959244	-6.15433	7.54e-10	5.22e-09
ECHDC2	2942.44	-0.369967	0.0756446	-4.89086	1e-06	4.23e-06
RAB3B	454.161	0.997211	0.200426	4.97544	6.51e-07	2.82e-06
SMIM12	1575.44	0.310001	0.0430337	7.20369	5.86e-13	6.67e-12
TNFRSF9	366.095	-0.0451651	0.118571	-0.380912	0.703269	0.787656
CTPS1	1806.6	0.45672	0.0683333	6.6837	2.33e-11	2.04e-10
MYCL	761.784	0.241253	0.115352	2.09145	0.0364875	0.062443
TMEM61	145.48	0.0508014	0.133267	0.381202	0.703054	0.787554
TMEM269	5.47068	-0.219842	0.129344	-1.69967	0.0891929	0.137176
ERI3	2417.01	0.334226	0.0434424	7.69353	1.43e-14	2.09e-13
CZIB	1505.17	0.167983	0.0405741	4.14016	3.47e-05	0.000111429
FAM151A	19.4447	-0.444004	0.088517	-5.01603	5.27e-07	2.32e-06
PODN	2122.77	-0.697227	0.0930037	-7.49677	6.54e-14	8.63e-13
OSBPL9	5205.81	0.108773	0.0441186	2.46546	0.0136837	0.0259811
C1orf210	1171.01	0.202423	0.08203	2.46767	0.0135996	0.025842
SLC66A1	976.765	0.155539	0.0524121	2.96761	0.00300122	0.0065924
PARS2	337.827	0.151962	0.0481585	3.15546	0.00160244	0.00372375
ZYG11A	173.432	0.284495	0.159784	1.7805	0.0749949	0.117962
ARID1A	6638.13	-0.144698	0.0491712	-2.94274	0.00325325	0.0070962
SVBP	724.523	0.457062	0.0562321	8.12814	4.36e-16	8.19e-15
ZYG11B	1986.02	-0.216961	0.0444187	-4.88446	1.04e-06	4.36e-06
NFIA	1719.92	-0.371309	0.0864884	-4.29316	1.76e-05	5.96e-05
L1TD1	30.459	-0.197788	0.136574	-1.44821	0.147559	0.212497
TXNDC12	4615.99	0.296089	0.0460349	6.43185	1.26e-10	9.8e-10
ALPL	5708.2	-0.226996	0.15941	-1.42398	0.154454	0.220944
SF3A3	3839.07	0.15136	0.035461	4.26835	1.97e-05	6.6e-05
PCSK9	724.83	0.500754	0.187291	2.67366	0.00750275	0.0150964
TTC4	142.573	0.154776	0.040888	3.78536	0.000153486	0.000437612
BMP8B	430.321	-0.0761912	0.0865455	-0.880361	0.378664	0.475871
CYP2J2	399.132	0.107903	0.088328	1.22161	0.221854	0.301956
KLF17	6.66631	-0.344017	0.132764	-2.59119	0.0095645	0.0188089
PLPP3	3110.13	-0.276354	0.0568896	-4.85772	1.19e-06	4.94e-06
RSPO1	30.231	-1.26439	0.132684	-9.52934	1.58e-21	6.98e-20
SNIP1	942.122	-0.0745785	0.0340138	-2.1926	0.0283364	0.0498613
CPT2	1390.43	0.0945453	0.0463708	2.0389	0.0414604	0.0700062
FOXJ3	3329.9	-0.0917407	0.0458326	-2.00165	0.0453226	0.0756843
TUT4	1684.32	-0.215292	0.0578721	-3.72013	0.000199119	0.000556991
RAVER2	787.523	-0.0565881	0.0691676	-0.81813	0.413283	0.511601
TACSTD2	16298	0.0160728	0.097214	0.165335	0.868681	0.925168
FOXD3	15.9436	0.944462	0.220717	4.27906	1.88e-05	6.32e-05
CCDC30	209.272	-0.591001	0.0839867	-7.03684	1.97e-12	2.05e-11
DIRAS3	167.768	-0.455628	0.15889	-2.86757	0.00413643	0.00881426
LURAP1	36.4195	-0.492632	0.0983717	-5.00786	5.5e-07	2.41e-06
MAGOH	1331.86	0.462551	0.0474325	9.75178	1.81e-22	9.59e-21
MAST2	3010.51	-0.0380137	0.0583736	-0.651214	0.514908	0.612775
PDE4B	1049.79	-0.301215	0.0859314	-3.5053	0.000456098	0.00118119
TSPAN1	6546.59	-0.276379	0.15069	-1.83409	0.0666402	0.106345
CDKN2C	711.579	0.301274	0.0807256	3.73207	0.000189909	0.000532555
CAPZB	11163.9	0.0612767	0.0406365	1.50792	0.131574	0.192601
C1orf87	82.4158	-1.39548	0.236967	-5.88893	3.89e-09	2.38e-08
ZSWIM5	562.6	-0.265804	0.0882547	-3.01178	0.00259721	0.00577874
ROR1	449.585	-0.533992	0.101906	-5.24002	1.61e-07	7.64e-07
OMA1	833.208	0.065138	0.0504619	1.29084	0.19676	0.272641
SLC35D1	1148.68	-0.192266	0.0539465	-3.56402	0.000365225	0.000967767
LRP8	984.65	0.754342	0.0936584	8.05418	8e-16	1.44e-14
TCEANC2	597.366	-0.0904646	0.0375805	-2.40722	0.0160743	0.0300011
KTI12	502.025	0.291802	0.0456972	6.38554	1.71e-10	1.3e-09
LRRC42	1611.21	0.323367	0.0540693	5.98061	2.22e-09	1.43e-08
WLS	3976.78	-0.350704	0.0977386	-3.58818	0.000332992	0.000889392
KANK4	143.46	-0.111247	0.153645	-0.724057	0.469031	0.56791
DNAJB4	894.973	0.245708	0.0870169	2.82369	0.00474747	0.00997826
USP1	2448	0.175019	0.053152	3.2928	0.000991961	0.00240004
AK5	26.787	0.327395	0.170059	1.92518	0.0542064	0.0885381
SPATA6	567.496	-0.415048	0.0762932	-5.44018	5.32e-08	2.73e-07
GIPC2	152.38	0.0893627	0.141638	0.630924	0.52809	0.625345
RPE65	2.66503	0.468251	0.236482	1.98007	0.0476953	0.0791551
ANGPTL3	9.22955	-0.31156	0.18341	-1.6987	0.0893749	0.137423
GNG12	5482	-0.133505	0.0719248	-1.85618	0.0634283	0.10178
DNAJC6	344.725	0.10607	0.113657	0.933244	0.350694	0.445708
AK4	1330.49	0.132231	0.128164	1.03173	0.302199	0.392966
LEPROT	6299.5	0.0344622	0.0430019	0.801413	0.422893	0.521147
RAD54L	314.5	0.49345	0.104228	4.73432	2.2e-06	8.72e-06
CACHD1	1127.17	-0.79519	0.123377	-6.44519	1.15e-10	9.05e-10
EFCAB7	292.671	-0.0593471	0.0520837	-1.13946	0.254513	0.340009
MCOLN2	273.045	-0.378777	0.0956147	-3.96149	7.45e-05	0.000225885
ST6GALNAC5	360.228	-0.337902	0.113368	-2.98057	0.0028771	0.00633871
CYP4A11	6.51178	-0.98182	0.21118	-4.64921	3.33e-06	1.28e-05
ATG4C	641.918	0.125138	0.0401281	3.11846	0.00181799	0.00418239
ASB17	0.293562	-0.236738	0.531627	-0.445309	0.656097	0.745004
ADGRL4	802.186	-0.128255	0.0729175	-1.7589	0.0785938	0.122945
GJA9	2.42514	-0.51394	0.132087	-3.89092	9.99e-05	0.000295674
HS2ST1	2391.04	-0.00115993	0.0601962	-0.0192692	0.984626	0.993951
GNG5	4539.04	0.375074	0.0485988	7.71776	1.18e-14	1.75e-13
PPIE	2269.83	0.149078	0.0451688	3.30046	0.000965266	0.00234198
MIGA1	1323.94	-0.109133	0.0535719	-2.03714	0.0416365	0.07026
CLCA1	5.40803	0.611962	0.385578	1.58713	0.112484	0.168017
MTF1	1178.67	-0.24093	0.0444366	-5.42188	5.9e-08	3e-07
CTBS	1585.49	0.110212	0.0554133	1.9889	0.0467117	0.077736
JAK1	8299.29	-0.247027	0.0449362	-5.49729	3.86e-08	2.03e-07
TTLL7	305.508	0.317147	0.127765	2.48226	0.0130552	0.0248843
GADD45A	1899.83	-0.0473964	0.0928855	-0.510267	0.609864	0.703508
SLC44A5	650.76	0.0910665	0.168724	0.539737	0.589378	0.685216
KDM4A	2514.8	-0.101143	0.0392845	-2.57464	0.0100345	0.0196341
ZNHIT6	1363.44	-0.13638	0.0615553	-2.21557	0.0267209	0.0472752
MROH7	30.5933	-0.899835	0.121304	-7.41804	1.19e-13	1.51e-12
PTGFR	152.188	-1.07764	0.166019	-6.49107	8.52e-11	6.8e-10
LMO4	2626.42	0.164948	0.081287	2.02921	0.0424369	0.0714276
PRPF38A	2217.76	0.0933303	0.0359999	2.59252	0.00952768	0.0187404
SYDE2	312.639	-0.499782	0.0947542	-5.27451	1.33e-07	6.43e-07
PIGK	1774.6	0.032058	0.0491212	0.65263	0.513995	0.611879
ST6GALNAC3	137.464	0.124914	0.103912	1.20211	0.22932	0.310744
GUCA2A	6.0047	0.112841	0.245823	0.459033	0.64621	0.735922
NDC1	1767.97	0.380657	0.0623566	6.10452	1.03e-09	6.96e-09
USP24	3527.68	-0.205267	0.0457354	-4.48813	7.19e-06	2.61e-05
DOCK7	1526.05	-0.0697795	0.0537888	-1.29729	0.194532	0.269945
NEGR1	242.053	-0.624776	0.121197	-5.15505	2.54e-07	1.17e-06
FAF1	2418.72	0.138017	0.038275	3.60593	0.000311042	0.00083544
FAAH	1191.69	-0.105603	0.0794935	-1.32845	0.184029	0.25739
KYAT3	1042.97	0.0496528	0.0505377	0.98249	0.325859	0.418996
SHISAL2A	48.1183	-0.467802	0.0977749	-4.78448	1.71e-06	6.94e-06
DNTTIP2	3259.18	0.387408	0.0450858	8.59267	8.5e-18	2.09e-16
ODF2L	1874.91	-0.143393	0.0591024	-2.42618	0.0152586	0.0286522
PTPRF	22874.9	-0.167141	0.0575342	-2.90508	0.00367163	0.00790943
DHCR24	30468.5	0.10258	0.0721599	1.42157	0.155152	0.221827
COL24A1	188.357	-0.279386	0.0996128	-2.80472	0.00503604	0.0105338
BSND	5.41982	0.413999	0.192422	2.15151	0.0314358	0.0547447
GPX7	649.798	0.23674	0.0926893	2.55412	0.0106456	0.0207004
SLC44A3	1227.24	0.0748593	0.0802273	0.933091	0.350773	0.445779
PKN2	2893.09	0.0266668	0.0511729	0.521112	0.602289	0.69679
TMED5	5382.06	0.106342	0.0583897	1.82124	0.0685703	0.10906
CLCA4	8.23093	-0.719965	0.207923	-3.46266	0.000534864	0.0013661
SLFNL1	44.6295	-0.232276	0.110234	-2.10712	0.0351076	0.0603954
ABCD3	3454.54	-0.0368577	0.0576599	-0.639227	0.522675	0.620369
MROH7-TTC4	3.30139	-0.562604	0.159092	-3.53635	0.000405701	0.00106293
ZMYND12	177.463	0.0699868	0.098896	0.707681	0.479143	0.577518
ALG14	507.259	0.308287	0.0483597	6.37488	1.83e-10	1.39e-09
ZZZ3	1859.52	-0.0127892	0.0480284	-0.266285	0.79002	0.862464
YIPF1	1999.63	0.177761	0.0426697	4.16598	3.1e-05	0.000100293
LDLRAD1	346.621	-0.321588	0.189281	-1.699	0.08932	0.13735
GJB4	54.1559	-0.792434	0.235194	-3.36927	0.000753672	0.00187212
TMEM125	4518.64	0.178138	0.0934615	1.90601	0.0566491	0.0920314
DMRTA2	120.614	0.301334	0.239397	1.25872	0.208132	0.285847
HIVEP3	768.509	-0.392984	0.072916	-5.38954	7.06e-08	3.55e-07
SH3GLB1	5739.59	-0.0424911	0.0388541	-1.09361	0.274127	0.361834
PRAMEF8	0.118606	-0.123021	1.12708	-0.10915	0.913084	0.959376
TM2D1	1348.03	0.090345	0.0477636	1.8915	0.0585572	0.0947186
SCP2	7034.31	0.0968376	0.0482652	2.00637	0.0448172	0.0749583
HOOK1	2017.33	0.0314088	0.0681405	0.460941	0.644841	0.734801
BCAR3	1272.43	0.183295	0.0903451	2.02883	0.0424758	0.0714805
BARHL2	1.6669	1.53725	0.428917	3.58401	0.000338356	0.000902835
DMAP1	1757	0.00322077	0.0545556	0.0590365	0.952923	0.98394
AHCYL1	7965.08	0.0121207	0.0414946	0.292102	0.770208	0.846299
CNN3	8097.38	0.0234371	0.0678065	0.345647	0.729608	0.810831
VAV3	626.148	0.362187	0.119941	3.01972	0.00253012	0.00564658
DPYD	2955.43	-0.459514	0.0931889	-4.93099	8.18e-07	3.49e-06
TLCD4	807.62	-0.00677421	0.0932466	-0.0726484	0.942086	0.978357
POU3F1	20.4013	-0.48472	0.132037	-3.67111	0.000241501	0.000664449
LRRC8D	1487.22	0.116702	0.0482986	2.41626	0.015681	0.0293617
S1PR1	1099.15	-0.489756	0.0788773	-6.20909	5.33e-10	3.79e-09
NBPF6	2.07132	1.18388	0.39859	2.97017	0.00297634	0.00654237
MCOLN3	273.922	-0.0129713	0.146692	-0.0884258	0.929538	0.969492
ELAPOR1	5616.69	0.074311	0.171169	0.434139	0.664188	0.752402
ARHGAP29	2604.22	-0.220654	0.085163	-2.59096	0.00957086	0.0188195
ABCA4	1166.69	0.0499752	0.1973	0.253295	0.80004	0.871257
PGM1	4342.51	0.159471	0.0581061	2.74447	0.00606078	0.0124575
IGSF21	92.3301	-0.285612	0.126656	-2.25503	0.0241316	0.0431823
COA7	1171	0.387046	0.0509598	7.59513	3.07e-14	4.26e-13
MAD2L2	1461.97	0.389944	0.0659547	5.9123	3.37e-09	2.09e-08
OLFML3	2554.91	0.126137	0.120926	1.04309	0.296906	0.387243
TRABD2B	138.365	-0.528351	0.113281	-4.66407	3.1e-06	1.2e-05
GCLM	2760.37	1.08773	0.0970248	11.2109	3.61e-29	6.09e-27
RPF1	1326.61	0.297363	0.0440566	6.74957	1.48e-11	1.34e-10
TGFBR3	769.774	-0.718079	0.10512	-6.83106	8.43e-12	7.92e-11
PIK3R3	1656.88	-0.0443336	0.0832092	-0.532796	0.594175	0.689533
SZT2	2393.4	-0.374041	0.0569967	-6.5625	5.29e-11	4.38e-10
PHTF1	933.565	-0.107031	0.0436601	-2.45146	0.0142278	0.0269072
GSTM5	145.322	-0.813263	0.09691	-8.39195	4.78e-17	1.04e-15
WDR77	1386.65	0.273375	0.043263	6.31891	2.63e-10	1.96e-09
GSTM2	612.226	-0.437146	0.0935833	-4.6712	2.99e-06	1.16e-05
F3	6944.48	0.275573	0.125764	2.19119	0.0284379	0.050026
PALMD	574.031	-0.278465	0.0927361	-3.00277	0.00267536	0.0059381
VTCN1	542.786	-0.588645	0.197122	-2.9862	0.00282472	0.00623193
VCAM1	1964.68	-0.312816	0.105893	-2.95407	0.00313608	0.00686022
HIPK1	4051.86	-0.39107	0.0494212	-7.913	2.51e-15	4.16e-14
PSRC1	383.21	0.526906	0.0828843	6.35712	2.06e-10	1.55e-09
GPR88	29.9207	-0.577042	0.136047	-4.2415	2.22e-05	7.39e-05
RWDD3	226.862	0.0273544	0.0454727	0.601558	0.547469	0.644138
MAN1A2	3189.87	-0.176046	0.0533076	-3.30246	0.000958392	0.00232974
SRGAP2B	94.7684	-0.0605343	0.0678499	-0.89218	0.372297	0.46861
LPAR3	279.043	0.0906058	0.168315	0.538312	0.590362	0.68615
DPH5	877.373	0.350581	0.0529378	6.6225	3.53e-11	2.99e-10
CTTNBP2NL	1992.11	-0.247982	0.0474097	-5.23061	1.69e-07	8.01e-07
SORT1	6605.6	-0.227766	0.0603764	-3.77244	0.000161656	0.00045892
NOTCH2	8503.41	-0.435871	0.0697197	-6.25175	4.06e-10	2.94e-09
DNAI3	87.2254	-1.17405	0.152913	-7.67787	1.62e-14	2.34e-13
STRIP1	1425.89	-0.14739	0.0336611	-4.37865	1.19e-05	4.15e-05
BCL2L15	716.527	-0.215009	0.135114	-1.59132	0.111538	0.166775
SLC25A24	2325.35	0.021472	0.0630531	0.340538	0.733452	0.814534
PLPPR5	3.76723	-0.177092	0.198106	-0.893926	0.371361	0.467547
MYBPHL	213.233	-0.0189252	0.204501	-0.0925433	0.926266	0.967627
PIFO	834.255	-0.416977	0.137314	-3.03667	0.0023921	0.00536524
TSPAN2	274.062	-0.411206	0.0950918	-4.3243	1.53e-05	5.23e-05
FAM72D	31.9957	0.961818	0.116129	8.28233	1.21e-16	2.46e-15
MOV10	3250.72	-0.0495778	0.051067	-0.970838	0.331629	0.425184
LRIG2	978.572	-0.421168	0.0524692	-8.02695	9.99e-16	1.77e-14
PSMA5	4905.01	0.496096	0.0498998	9.94185	2.74e-23	1.69e-21
SLC35A3	2310	0.0510966	0.0647657	0.788945	0.430144	0.528703
AGL	1817.3	-0.116927	0.0734714	-1.59146	0.111507	0.166742
SLC6A17	60.7365	0.787735	0.191642	4.11045	3.95e-05	0.000125554
LIX1L	1591.65	-0.213852	0.0705426	-3.03153	0.00243316	0.00544928
HSD3B2	1.44642	-0.567418	0.233585	-2.42917	0.0151334	0.0284535
PTPN22	580.65	-0.500891	0.100942	-4.96217	6.97e-07	3e-06
COL11A1	3501.04	-0.253654	0.197686	-1.28312	0.199451	0.275949
RNPC3	780.116	-0.598788	0.0783884	-7.63874	2.19e-14	3.11e-13
SNX7	983.497	0.0356133	0.0692236	0.514468	0.606925	0.701176
AP4B1	869.336	-0.160652	0.0516421	-3.11087	0.00186535	0.00427951
POLR3C	1570.4	0.298938	0.0401535	7.44487	9.7e-14	1.25e-12
SARS1	6319.83	0.0495479	0.0417767	1.18602	0.235615	0.317881
SLC30A7	2517.57	-0.119275	0.0518543	-2.30019	0.0214376	0.0389014
GSTM1	406.584	-0.120179	0.23441	-0.512687	0.60817	0.702148
SEC22B	2832.5	0.0417161	0.0457164	0.912497	0.361507	0.457138
MYSM1	1523.43	-0.332384	0.0646314	-5.14276	2.71e-07	1.25e-06
ANKRD34A	103.427	0.0258955	0.119128	0.217376	0.827916	0.892504
GLIS1	17.0387	-0.173842	0.137264	-1.26648	0.20534	0.282866
PTGFRN	4622.66	-0.0536686	0.0703349	-0.763043	0.445438	0.543826
BCAS2	1634.5	0.306986	0.0457192	6.71461	1.89e-11	1.68e-10
ZNF326	1228.88	-0.129335	0.0493193	-2.62239	0.00873149	0.0173134
TRIM45	312.299	0.0976404	0.0795406	1.22755	0.219614	0.29938
VANGL1	1575.81	0.0896582	0.0587248	1.52675	0.126823	0.186446
HJV	3.66487	0.249326	0.193799	1.28652	0.198262	0.274423
TMIGD3	401.481	-0.239582	0.0980275	-2.44403	0.0145244	0.0274192
TENT5C	3122.35	-0.562412	0.0898168	-6.26177	3.81e-10	2.77e-09
PDZK1	20.1624	-0.142051	0.0997354	-1.42428	0.154366	0.220852
VPS45	2292.98	0.194415	0.0427931	4.54314	5.54e-06	2.05e-05
RNF115	2907.76	0.241751	0.0394179	6.13301	8.62e-10	5.9e-09
SYCP1	0.542895	0.709666	0.600834	1.18113	0.237549	0.320124
PIP5K1A	4082.69	0.229732	0.0494403	4.64666	3.37e-06	1.29e-05
GDAP2	1075.33	-0.184413	0.0581255	-3.17266	0.00151048	0.00352764
PRPF3	2838.8	0.189639	0.0533909	3.5519	0.000382453	0.00100852
GBP5	1783.48	-0.104529	0.125223	-0.834738	0.403865	0.501862
DCLRE1B	594.179	0.0790472	0.0484157	1.63267	0.102537	0.155028
NBPF9	484.422	-0.153492	0.0663701	-2.31266	0.0207411	0.0377627
PPIAL4D	0.265122	0.292641	0.25994	1.1258	0.26025	0.346535
NBPF12	439.364	-0.313351	0.0681302	-4.5993	4.24e-06	1.6e-05
CAPZA1	8657.13	0.204405	0.044681	4.57476	4.77e-06	1.78e-05
PPM1J	87.4578	-0.164701	0.102351	-1.60918	0.107578	0.161637
TSHB	0.60043	-0.76449	0.239733	-3.18892	0.00142807	0.00334705
POGZ	4773.19	-0.0291618	0.0545087	-0.534993	0.592654	0.688396
C1orf54	362.271	0.127583	0.0693291	1.84026	0.0657307	0.105025
WDR3	2036.48	0.120655	0.0532488	2.26587	0.0234594	0.0420897
LCE6A	0.0179011	0.000155648	2.23898	6.95e-05	0.999945	0.999945
PLEKHO1	2434.76	0.0548818	0.0730186	0.751613	0.452284	0.550916
SLC22A15	381.969	-0.295015	0.0885868	-3.33023	0.000867734	0.00212778
CHD1L	3210.36	0.287487	0.0561398	5.12091	3.04e-07	1.39e-06
SCNM1	1539.66	0.460044	0.0546741	8.4143	3.95e-17	8.74e-16
FLG	23.5747	-0.276455	0.152293	-1.81528	0.0694802	0.110351
PSMB4	12130.6	0.530422	0.0536278	9.8908	4.56e-23	2.67e-21
PPIAL4H	1.18541	-0.303094	0.18141	-1.67077	0.0947678	0.144624
ALX3	11.0702	0.529367	0.347439	1.52363	0.127602	0.187448
SPRR1B	249.541	-0.836697	0.295076	-2.83553	0.00457494	0.00965388
NHLH2	34.4429	0.471797	0.22721	2.07648	0.0378494	0.0644849
TRIM33	2510.55	-0.130478	0.0495682	-2.63229	0.00848119	0.0168538
SPRR2F	12.4566	-1.21601	0.331019	-3.67353	0.000239224	0.000658565
PDE4DIP	3598.74	-0.0253751	0.0528502	-0.480133	0.631133	0.722327
CDC14A	374.967	-0.377207	0.0710225	-5.31109	1.09e-07	5.33e-07
CD53	3292.56	-0.342446	0.0833827	-4.10692	4.01e-05	0.000127367
APH1A	13060.5	0.231801	0.0442961	5.23299	1.67e-07	7.91e-07
ZBTB7B	4130.72	0.16066	0.055998	2.86904	0.00411723	0.00877825
FLG2	2.08924	-1.70369	0.261207	-6.52238	6.92e-11	5.6e-10
SRGAP2C	261.253	-0.144878	0.0568227	-2.54965	0.0107832	0.0209445
LCE1B	0.115851	-0.193524	0.804349	-0.240597	0.809868	0.878079
SPAG17	329.616	-0.682707	0.14475	-4.71647	2.4e-06	9.46e-06
CIART	354.197	0.354033	0.109625	3.22951	0.00124004	0.00293956
ZNF687	2573.22	0.0438581	0.0520042	0.843357	0.399029	0.497016
TTF2	1011.39	0.0966146	0.0517402	1.8673	0.0618593	0.0994969
S100A7	32.5906	-0.460632	0.312078	-1.47601	0.13994	0.20298
PGLYRP4	116.101	0.618314	0.189559	3.26185	0.00110688	0.00265155
CKS1B	1457.97	0.900178	0.0801309	11.2338	2.78e-29	4.79e-27
GATAD2B	2493.48	-0.0616702	0.0499906	-1.23364	0.217339	0.296698
NPR1	649.828	-0.293802	0.112486	-2.61191	0.00900392	0.0178037
MAGI3	2211.88	-0.491964	0.083236	-5.91047	3.41e-09	2.11e-08
RAP1A	3707.51	-0.0419158	0.0437894	-0.957213	0.33846	0.432445
OVGP1	240.785	0.0740361	0.11027	0.671408	0.501961	0.599703
S100A7L2	0.00491138	-0.047246	2.89131	-0.0163407	0.986963	0.993996
UBL4B	4.23435	-0.231555	0.17733	-1.30578	0.191626	0.266454
SLC27A3	1677.72	-0.122047	0.0782164	-1.56038	0.118669	0.17608
GABPB2	871.322	-0.172882	0.0637373	-2.71242	0.00667942	0.0135916
CA14	53.6581	0.0240452	0.0970409	0.247784	0.804302	0.874153
AQP10	4.9615	-1.1756	0.181442	-6.47923	9.22e-11	7.31e-10
CD5L	8.53733	-0.488776	0.182594	-2.67684	0.00743198	0.0149682
S100A8	1657.39	1.46548	0.162943	8.99383	2.39e-19	7.45e-18
SELENBP1	9691.28	-0.0842937	0.120706	-0.698341	0.484964	0.583319
FMO5	3050.25	-0.254622	0.137599	-1.85047	0.0642461	0.102954
POLR3GL	1335.41	-0.0541789	0.055903	-0.96916	0.332466	0.426228
GSTM3	1340.94	0.491377	0.112328	4.3745	1.22e-05	4.23e-05
S100A9	17537.5	1.53398	0.175456	8.74285	2.27e-18	6.14e-17
LYSMD1	609.591	0.409332	0.0609898	6.71149	1.93e-11	1.71e-10
SPRR2D	83.4981	-0.0800486	0.296431	-0.270041	0.787129	0.860385
KCNN3	415.472	-0.668051	0.0971039	-6.87976	6e-12	5.76e-11
FLAD1	2724.46	0.543355	0.0549008	9.89702	4.29e-23	2.54e-21
ATP5PB	5636.12	0.388867	0.0482334	8.06219	7.49e-16	1.36e-14
PMVK	2511.44	0.28311	0.0609026	4.64857	3.34e-06	1.28e-05
VANGL2	1210.43	0.232882	0.131474	1.77131	0.0765094	0.120067
NUP210L	113.578	-0.134678	0.159465	-0.844564	0.398354	0.49637
NUDT17	208.481	0.264727	0.0698091	3.79216	0.000149342	0.000426662
DENND2C	152.349	-0.375729	0.0802974	-4.67922	2.88e-06	1.12e-05
ITGA10	239.037	-0.379684	0.119512	-3.17695	0.00148833	0.00348018
LCE1A	0.0191416	-0.07119	2.89131	-0.0246221	0.980356	0.993099
SPRR2A	15.4884	0.386857	0.336665	1.14909	0.25052	0.335191
PRR9	0.707396	-0.925468	0.489975	-1.88881	0.0589176	0.0952145
TPM3	21516	0.311426	0.04121	7.55706	4.12e-14	5.62e-13
CD2	1029.03	-0.225462	0.100398	-2.24568	0.0247245	0.0440986
ALG6	773.639	0.18163	0.0450908	4.0281	5.62e-05	0.000174066
DCST2	122.853	-0.1726	0.119882	-1.43975	0.149939	0.215454
SMCP	0.0915866	-0.0842767	1.24562	-0.0676584	0.946058	0.980482
DEPDC1	548.182	0.738273	0.117106	6.30431	2.89e-10	2.15e-09
NBPF26	98.1349	-0.487022	0.0847309	-5.74787	9.04e-09	5.22e-08
NBPF20	113.428	-0.00228653	0.06534	-0.0349943	0.972084	0.992509
SPRR1A	22.7304	-0.481483	0.28083	-1.7145	0.0864365	0.133431
FCGR1B	58.5374	-0.117986	0.100855	-1.16986	0.242059	0.325374
LENEP	4.17188	-0.173621	0.166388	-1.04347	0.296729	0.387091
GPR89A	227.25	0.347035	0.0495508	7.00361	2.49e-12	2.56e-11
LORICRIN	1.26778	-0.663344	0.202669	-3.27304	0.00106398	0.00255712
C1orf189	27.4254	-1.00758	0.186952	-5.3895	7.07e-08	3.55e-07
INTS3	3690.44	-0.00369642	0.053955	-0.0685094	0.94538	0.980159
ETV3L	1.23759	-0.117707	0.180815	-0.650982	0.515058	0.612915
S100A12	26.4393	0.788749	0.152897	5.15869	2.49e-07	1.15e-06
PPIAL4E	0.198129	0.210435	0.33646	0.62544	0.531682	0.62878
NBPF14	346.331	-0.0687619	0.0646272	-1.06398	0.287339	0.376643
GTF2B	1361.1	0.224358	0.0482661	4.64835	3.35e-06	1.28e-05
TNFSF4	240.2	-0.0105292	0.09787	-0.107583	0.914326	0.960075
C1orf226	1148.56	0.108551	0.0867399	1.25146	0.210768	0.289052
S100A7A	3.65353	-0.852261	0.441318	-1.93117	0.053462	0.0875161
MTMR11	1382.22	-0.025103	0.0974885	-0.257497	0.796795	0.868466
KCNJ9	2.36447	-0.90249	0.180969	-4.98699	6.13e-07	2.67e-06
CSF1	3343.51	-0.171512	0.0914798	-1.87486	0.0608122	0.0979282
CGN	8694.71	-0.319663	0.0888435	-3.59804	0.000320623	0.000858516
NBPF10	102.926	-0.243559	0.0658098	-3.70096	0.000214787	0.000596971
TNFAIP8L2	320.067	-0.175842	0.08907	-1.9742	0.0483595	0.0801296
UBAP2L	9586.06	0.175181	0.0443241	3.95228	7.74e-05	0.000234091
SPRR4	0.130368	0.204684	0.73008	0.280358	0.779203	0.853512
OR10J1	0.0798265	-0.119416	1.56556	-0.0762769	0.939199	0.976487
IGSF8	3143.76	0.305808	0.071905	4.25294	2.11e-05	7.05e-05
MPC2	2577.78	0.578544	0.0620144	9.32919	1.07e-20	4.24e-19
TLCD4-RWDD3	27.1927	-0.22728	0.0660205	-3.44257	0.000576207	0.00146425
SLAMF6	444.15	-0.60444	0.102238	-5.9121	3.38e-09	2.09e-08
SPRR2E	4.34864	-0.285069	0.430772	-0.661764	0.508123	0.605757
SPRR2G	1.81395	2.09681	0.412983	5.07724	3.83e-07	1.72e-06
CD160	35.9254	-0.488715	0.0958734	-5.0975	3.44e-07	1.56e-06
C1orf112	465.435	0.48103	0.0621988	7.73375	1.04e-14	1.56e-13
FAM78B	79.7861	-0.0530425	0.0994661	-0.533272	0.593845	0.68936
OTUD7B	2120.8	-0.087371	0.0523196	-1.66995	0.0949296	0.144833
PYHIN1	141.722	-0.475501	0.10713	-4.43853	9.06e-06	3.23e-05
LAMC1	12371.1	0.126522	0.0658358	1.92178	0.0546336	0.0891285
CD1D	165.811	-0.452294	0.0842887	-5.366	8.05e-08	4.01e-07
S100A11	27839.2	0.41765	0.0699871	5.96752	2.41e-09	1.54e-08
RPTN	1.68827	-1.14338	0.363763	-3.14321	0.00167108	0.00386866
MGST3	3970.16	0.49942	0.0535659	9.32347	1.13e-20	4.46e-19
CASQ1	15.7932	-0.467228	0.111122	-4.20465	2.61e-05	8.59e-05
FCRL5	754.741	-0.679659	0.141049	-4.81859	1.45e-06	5.92e-06
NCSTN	8703.58	0.256936	0.0475554	5.40289	6.56e-08	3.32e-07
FASLG	82.9744	-0.146887	0.124912	-1.17593	0.239623	0.322486
STX6	3398.88	0.164541	0.0388034	4.24038	2.23e-05	7.42e-05
SPATA46	17.6993	-0.523348	0.133379	-3.92378	8.72e-05	0.000261499
ILF2	11428.5	0.531337	0.0495456	10.7242	7.84e-27	9.24e-25
TIPRL	2814.15	0.484232	0.0404963	11.9574	5.94e-33	2.31e-30
NME7	680.539	0.233098	0.0523103	4.45607	8.35e-06	3e-05
RCSD1	962.905	-0.450701	0.0856028	-5.26502	1.4e-07	6.74e-07
TNR	26.8091	-1.44617	0.155597	-9.29432	1.48e-20	5.69e-19
SFT2D2	5103.93	-0.0709126	0.0583056	-1.21622	0.223899	0.304241
UCK2	1499.37	0.842493	0.101927	8.26568	1.39e-16	2.8e-15
PIGM	1441.45	0.252722	0.0520886	4.85178	1.22e-06	5.07e-06
FAM20B	3303.02	0.204749	0.0406317	5.03915	4.68e-07	2.07e-06
XCL2	36.3222	0.268685	0.127705	2.10395	0.0353828	0.0608142
FMO3	540.501	-0.198261	0.110087	-1.80095	0.0717114	0.11347
QSOX1	28847.9	0.00705914	0.0769832	0.0916972	0.926939	0.967943
BLZF1	1458.18	0.313306	0.0440759	7.10832	1.17e-12	1.26e-11
FAM163A	13.2086	-0.116316	0.138836	-0.837796	0.402145	0.499952
POU2F1	1658.98	-0.0182114	0.0555469	-0.327856	0.74302	0.822577
CYB5R1	4112.62	0.121441	0.0609532	1.99237	0.0463303	0.0772051
KIFAP3	1896.54	0.101331	0.0453614	2.23386	0.0254923	0.0453241
AXDND1	10.4827	-0.261217	0.134224	-1.94612	0.05164	0.084861
SPATA1	32.4132	-0.623754	0.103458	-6.02909	1.65e-09	1.08e-08
TBX15	553.798	0.210675	0.159455	1.32122	0.186429	0.260227
CD48	1148.28	-0.00248791	0.11153	-0.0223071	0.982203	0.993362
SPRR3	57.5196	-0.84663	0.318317	-2.6597	0.00782093	0.0156624
COPA	17165.8	0.177626	0.0455934	3.89587	9.78e-05	0.000290516
RXRG	69.0797	-0.42978	0.186464	-2.30489	0.0211726	0.0384786
TPR	7447.09	0.0511326	0.047804	1.06963	0.284786	0.373758
ATP1A2	108.991	-1.05776	0.13602	-7.77648	7.46e-15	1.14e-13
METTL18	442.081	0.33442	0.0447703	7.46968	8.04e-14	1.05e-12
ACKR1	618.805	-0.75546	0.138338	-5.46096	4.74e-08	2.45e-07
SH2D1B	38.3265	0.0191106	0.130456	0.146491	0.883534	0.936495
CHIA	647.026	-0.177838	0.219955	-0.808521	0.418791	0.517279
EXTL2	652.008	0.018174	0.062095	0.292681	0.769766	0.846105
IVL	442.631	-0.757915	0.269437	-2.81296	0.00490881	0.0102868
DCAF8	3509.8	-0.00910397	0.051798	-0.175759	0.860483	0.918789
KIRREL1	2284.76	-0.459188	0.0807469	-5.68676	1.29e-08	7.3e-08
ANP32E	6074.68	0.399794	0.0799371	5.00135	5.69e-07	2.49e-06
DDX59	941.399	0.380962	0.038416	9.91674	3.52e-23	2.1e-21
NIBAN1	3834.68	-0.305321	0.0955076	-3.19683	0.00138947	0.00326421
F5	917.656	-0.553634	0.172368	-3.21193	0.00131847	0.00310887
UBE2T	939.086	0.999771	0.0871801	11.4679	1.91e-30	4.3e-28
DCAF6	3648.51	0.108605	0.0439884	2.46894	0.0135516	0.0257558
CHI3L1	7899.55	-0.160214	0.146358	-1.09468	0.273659	0.36129
LHX4	89.148	-0.290222	0.0949864	-3.05541	0.00224754	0.00506445
AGO3	1253.6	-0.435865	0.0560554	-7.77561	7.51e-15	1.15e-13
OR10J5	0.229768	-0.438292	0.698278	-0.627676	0.530216	0.627357
TMOD4	0.00390073	-0.05912	2.89131	-0.0204475	0.983686	0.993362
ETV3	2088.99	-0.00917397	0.0486186	-0.188693	0.850334	0.910861
LAMC2	15541.4	0.11488	0.141268	0.813211	0.416097	0.51459
RABIF	1063.82	0.397698	0.0372429	10.6785	1.28e-26	1.48e-24
VAMP4	1115.71	0.0763045	0.0411187	1.85571	0.0634948	0.10187
CD58	778.292	0.110632	0.0644591	1.71632	0.0861035	0.133025
RGS2	2975.74	0.401947	0.111989	3.58916	0.000331747	0.000886313
ZNF644	2256.63	-0.126635	0.0508877	-2.48853	0.0128273	0.0244988
C4BPB	542.083	0.148483	0.187192	0.793209	0.427656	0.526255
GPA33	81.1561	-0.469109	0.155444	-3.01786	0.00254567	0.00567796
XCL1	55.5537	0.359791	0.127858	2.81399	0.00489311	0.0102561
STUM	468.571	0.754546	0.22301	3.38347	0.000715768	0.0017868
PIAS3	2993.19	0.0467503	0.0571063	0.818654	0.412984	0.511297
NHLH1	13.0735	0.0343079	0.111293	0.308268	0.757879	0.835836
KCNJ10	84.3877	0.197251	0.145522	1.35548	0.175265	0.246578
ADORA1	513.869	-0.227756	0.155492	-1.46475	0.14299	0.206775
C4BPA	11740.2	-0.471262	0.180277	-2.6141	0.00894628	0.0177062
CFH	5444.79	-0.177741	0.103597	-1.7157	0.0862178	0.133183
CAMSAP2	2854.78	0.161011	0.047988	3.35524	0.000792961	0.00196079
NUF2	636.028	0.920179	0.108313	8.49555	1.97e-17	4.52e-16
MFSD4A	2581.02	-0.460705	0.152743	-3.01622	0.00255945	0.00570471
TBX19	212.991	-0.142917	0.0718603	-1.98882	0.0467209	0.0777376
PRKAA2	676.874	0.283937	0.123688	2.2956	0.021699	0.0393342
NR5A2	195.927	-0.3127	0.0987786	-3.16567	0.00154727	0.00360758
RGS8	5.19309	-0.220931	0.154179	-1.43295	0.151871	0.217837
SCYL3	950.52	0.105966	0.0439968	2.40849	0.0160186	0.029903
DUSP10	1055.56	0.0230729	0.0795225	0.290143	0.771706	0.847603
ANKRD35	192.645	0.000927588	0.104072	0.00891297	0.992889	0.996399
TUFT1	2271.57	0.109114	0.0685005	1.59289	0.111185	0.166377
DNM3	358.85	0.00295104	0.119633	0.0246675	0.98032	0.993099
CHIT1	4021.12	-1.00469	0.17811	-5.64086	1.69e-08	9.38e-08
C1orf105	6.30405	0.549048	0.185291	2.96316	0.00304496	0.0066831
LELP1	0.0788927	0.191856	1.43024	0.134142	0.89329	0.944217
NMNAT2	983.498	-0.422858	0.179577	-2.35474	0.0185356	0.0341739
EFCAB2	776.534	0.389926	0.0806034	4.83758	1.31e-06	5.42e-06
TARBP1	2442.75	0.0723988	0.0691436	1.04708	0.295063	0.385236
TXNIP	35251.7	-0.469585	0.083663	-5.61282	1.99e-08	1.09e-07
CREG1	7052.01	0.477217	0.0608861	7.83786	4.58e-15	7.24e-14
LAD1	7612.96	0.136873	0.0910427	1.50339	0.132738	0.194112
KLHL12	2633.22	0.256008	0.0374132	6.84273	7.77e-12	7.36e-11
LY9	279.607	-0.527022	0.100035	-5.26839	1.38e-07	6.63e-07
PEX11B	2264.97	0.20286	0.0483461	4.196	2.72e-05	8.89e-05
TDRD5	187.367	0.640365	0.207154	3.09125	0.00199317	0.00454004
ARPC5	10919.7	0.435317	0.0458844	9.48726	2.37e-21	1.02e-19
SCCPDH	3371.29	0.630562	0.0661827	9.5276	1.61e-21	7.07e-20
CEP350	3195.44	-0.105331	0.0528854	-1.99168	0.0464062	0.0773079
IRF6	3537.48	0.177662	0.0688922	2.57885	0.0099131	0.0194204
ELK4	3135.71	-0.230242	0.05652	-4.07364	4.63e-05	0.000145368
TMEM183A	1921.45	0.515291	0.0473065	10.8926	1.25e-27	1.71e-25
TFB2M	1189.62	0.629014	0.0494367	12.7236	4.37e-37	3.63e-34
LYPLAL1	1121.53	0.560995	0.05479	10.239	1.33e-24	1.04e-22
MPZL1	9064.96	0.205078	0.0419504	4.88858	1.02e-06	4.27e-06
INTS7	1660.21	0.510342	0.0445171	11.464	2e-30	4.44e-28
CATSPERE	50.2295	-0.137599	0.0945534	-1.45526	0.145598	0.210086
PRDX6	12277.3	0.626265	0.0473472	13.2271	6.12e-40	7.31e-37
GGPS1	2139.59	0.484668	0.0380665	12.7321	3.92e-37	3.4e-34
EDARADD	200.272	0.989079	0.155383	6.36542	1.95e-10	1.47e-09
FMO2	1497.34	-0.887319	0.108866	-8.15056	3.62e-16	6.89e-15
BRINP3	34.1817	-0.375445	0.143812	-2.61066	0.00903678	0.0178612
CSRP1	11981.9	0.0458297	0.0487874	0.939375	0.347538	0.442392
LMX1A	4.28388	0.890498	0.356712	2.4964	0.0125459	0.0239991
ADCY10	12.743	0.367578	0.127803	2.87614	0.00402574	0.00860431
SLC19A2	1527.39	0.245661	0.0688879	3.56609	0.000362341	0.000961327
ZNF648	7.25867	0.897577	0.228275	3.93199	8.42e-05	0.000253235
SELE	143.433	-0.276573	0.14345	-1.928	0.0538547	0.0880308
GPATCH2	946.265	0.143786	0.0480956	2.98958	0.0027936	0.00617041
SMYD2	2177.44	0.408283	0.0450154	9.06985	1.19e-19	3.92e-18
FCRL4	26.3061	-0.696018	0.161014	-4.32273	1.54e-05	5.26e-05
SELL	1073.08	-0.319352	0.114324	-2.7934	0.00521574	0.0108656
DPT	1143.2	-0.354336	0.121671	-2.91224	0.00358844	0.00775121
CAPN8	4766.4	-0.217078	0.140806	-1.54168	0.123151	0.181761
RHOU	3090.45	0.228669	0.0891964	2.56366	0.0103576	0.0202043
TOR3A	3280.41	0.409982	0.0432994	9.46853	2.84e-21	1.21e-19
ADIPOR1	9045.02	0.292054	0.0418852	6.97273	3.11e-12	3.12e-11
FCRL3	202.262	-1.09845	0.133897	-8.20369	2.33e-16	4.56e-15
RNF2	1301.61	0.340053	0.0486971	6.98302	2.89e-12	2.92e-11
KDM5B	5895.19	0.163311	0.0510964	3.19613	0.00139287	0.00327097
RGS5	4553.1	-0.31655	0.0909678	-3.4798	0.000501786	0.00128816
FCRL2	205.442	-0.5182	0.146469	-3.53795	0.000403241	0.0010575
SPATA17	174.965	-0.073031	0.113815	-0.641662	0.521093	0.618939
ELF3	15892	0.0576012	0.0794454	0.725041	0.468427	0.567431
PRRX1	2225.05	-0.0716622	0.101632	-0.705115	0.480739	0.579149
IVNS1ABP	7254.24	0.142905	0.0466392	3.06405	0.00218365	0.00493564
CADM3	165.534	-0.763031	0.144562	-5.27823	1.3e-07	6.31e-07
C8B	101.051	0.0894709	0.223054	0.401118	0.688333	0.774061
ASTN1	19.7726	-0.412212	0.196392	-2.09892	0.0358236	0.0614998
DTL	797.071	0.642018	0.0846041	7.5885	3.24e-14	4.47e-13
TRMT1L	1467.22	0.207583	0.0421797	4.92138	8.59e-07	3.65e-06
HSD11B1	337.619	0.151379	0.106654	1.41935	0.155797	0.222538
SOAT1	4833.16	0.147327	0.0516298	2.85352	0.00432377	0.00917253
BATF3	241.291	0.137216	0.105406	1.30179	0.192989	0.268135
CNST	1716.73	0.184607	0.0462233	3.99381	6.5e-05	0.000199022
SOX13	1621.97	-0.139993	0.0830184	-1.68629	0.0917407	0.140608
NID1	4209.06	0.0132655	0.0889808	0.149082	0.881489	0.935366
BTG2	7434.85	-0.345828	0.0960339	-3.6011	0.00031687	0.000849779
ENAH	7787.72	0.187851	0.0586588	3.20244	0.00136269	0.00320404
ZNF678	669.83	0.0816093	0.0619773	1.31676	0.187919	0.262024
MRPS14	1298.16	0.390912	0.0368538	10.6071	2.76e-26	2.98e-24
SLAMF1	250.354	-0.516052	0.0963974	-5.35338	8.63e-08	4.28e-07
SLC9C2	14.9075	-0.644687	0.176187	-3.6591	0.000253103	0.000693772
NOTCH2NLA	22.1335	-0.507904	0.10004	-5.077	3.83e-07	1.72e-06
LHX9	114.614	-0.0543517	0.203635	-0.266908	0.78954	0.862185
UTP25	1656.27	0.210264	0.0472663	4.4485	8.65e-06	3.1e-05
DESI2	3859.12	0.317617	0.0463407	6.85396	7.18e-12	6.83e-11
SLC26A9	2834.5	0.235769	0.179165	1.31593	0.188199	0.262319
SLC45A3	717.521	-0.299931	0.0904968	-3.31427	0.000918812	0.00224123
ILDR2	106.661	-0.654421	0.129034	-5.07169	3.94e-07	1.77e-06
KIF26B	2375.83	-0.0175232	0.100237	-0.174817	0.861223	0.919123
RRP15	1316.17	0.384279	0.0446306	8.61022	7.29e-18	1.82e-16
MYBPH	171.293	-0.898848	0.216651	-4.14883	3.34e-05	0.000107672
OR2L13	0.425612	-0.907326	0.256888	-3.53198	0.000412454	0.00107814
TMEM59	17097.4	0.160761	0.0549248	2.92692	0.00342332	0.00743576
TTC13	1164.42	0.175611	0.0529304	3.31777	0.000907393	0.00221592
CACYBP	3758.49	0.724458	0.0483319	14.9892	8.63e-51	2.75e-47
PPFIA4	277.912	-0.162926	0.132569	-1.22899	0.219077	0.298793
APOBEC4	49.1086	-1.3738	0.231474	-5.93502	2.94e-09	1.85e-08
IARS2	7517.45	0.455865	0.0447584	10.185	2.31e-24	1.72e-22
PPP1R12B	3215.54	-0.394768	0.0877014	-4.50127	6.75e-06	2.47e-05
PTPN14	1975.47	-0.353479	0.0720837	-4.90373	9.4e-07	3.98e-06
CAPN2	23927.1	0.0621075	0.0611074	1.01637	0.309456	0.400928
MYOG	0.307466	-0.390345	0.305058	-1.27958	0.200694	0.277427
NEK2	764.231	1.01308	0.102975	9.83816	7.71e-23	4.4e-21
C1orf53	199.536	0.718816	0.0893572	8.0443	8.67e-16	1.55e-14
ITLN2	62.3958	-1.17799	0.237457	-4.96085	7.02e-07	3.02e-06
PRELP	3885.53	-0.685149	0.105839	-6.47347	9.58e-11	7.58e-10
RAB4A	1850.11	0.309445	0.0436734	7.08543	1.39e-12	1.47e-11
TOMM20	12241.7	0.563021	0.0493606	11.4063	3.89e-30	7.99e-28
MTRNR2L11	0.644086	0.194291	0.260441	0.746008	0.455663	0.554254
TADA1	831.075	0.443065	0.042653	10.3877	2.82e-25	2.47e-23
REN	31.0736	-0.291814	0.150924	-1.93352	0.0531723	0.0870793
OR2AK2	0.139799	-0.0435252	0.792031	-0.0549539	0.956175	0.985725
ARV1	1035.05	0.475967	0.057856	8.22676	1.92e-16	3.82e-15
TP53BP2	3013.43	0.174724	0.0413475	4.22575	2.38e-05	7.88e-05
SYT14	49.2285	1.11345	0.240114	4.63715	3.53e-06	1.35e-05
DHX9	9172.43	0.1641	0.0349133	4.70021	2.6e-06	1.02e-05
BTF3L4	2757.64	0.359293	0.0473044	7.59533	3.07e-14	4.25e-13
SWT1	391.765	0.120417	0.0498358	2.41627	0.0156804	0.0293617
FAM72B	52.8589	0.720741	0.109975	6.55366	5.61e-11	4.62e-10
FBXO28	2911.22	0.250127	0.043363	5.76822	8.01e-09	4.66e-08
CEP170	1555.08	0.113616	0.0611119	1.85915	0.0630053	0.10117
CCDC190	49.1537	-0.748101	0.248717	-3.00784	0.00263116	0.00584735
COP1	2545.11	0.34452	0.0352024	9.78682	1.28e-22	7e-21
FMOD	3714.99	-0.333882	0.096573	-3.4573	0.000545623	0.0013919
TEX35	3.79605	-0.389421	0.222424	-1.7508	0.0799801	0.124769
SLAMF7	2347.83	-0.183359	0.114985	-1.59464	0.110794	0.165856
RGS18	137.383	-0.186107	0.104009	-1.78933	0.0735615	0.116023
GNPAT	3217.61	0.434099	0.0363128	11.9544	6.15e-33	2.35e-30
TGFB2	718.633	-0.0932978	0.129369	-0.721178	0.4708	0.569445
NUAK2	1224.61	0.235207	0.0747309	3.14739	0.00164734	0.00382019
ODR4	2197.46	0.385214	0.0484807	7.94572	1.93e-15	3.26e-14
ATP1B1	32326.6	0.51666	0.0990148	5.21801	1.81e-07	8.53e-07
TNN	40.3914	-0.880959	0.127457	-6.91182	4.78e-12	4.66e-11
FMO4	233.978	-0.267378	0.0790078	-3.3842	0.000713856	0.00178272
NSL1	1542.06	0.5306	0.0488422	10.8636	1.72e-27	2.31e-25
HFM1	25.9695	0.127815	0.142308	0.898156	0.369102	0.465233
ATP1A4	8.39928	-0.397633	0.128495	-3.09454	0.00197118	0.00449584
GALNT2	7202.82	0.323137	0.0600697	5.37938	7.47e-08	3.74e-07
FMO1	161.215	-0.395732	0.122668	-3.22603	0.0012552	0.00297216
SPRTN	682.407	0.391853	0.0377487	10.3806	3.04e-25	2.63e-23
EGLN1	3234.75	0.448202	0.0603671	7.42461	1.13e-13	1.44e-12
ZC3H11B	3.61618	0.0858416	0.135513	0.633459	0.526434	0.62381
FCRL1	89.024	-1.40163	0.152109	-9.21464	3.12e-20	1.13e-18
WNT9A	449.739	0.0405868	0.0960655	0.422491	0.672667	0.760024
GNG4	555.883	1.70213	0.208026	8.18227	2.79e-16	5.42e-15
PAPPA2	52.3488	0.308226	0.202886	1.51921	0.128711	0.188916
NPHS2	0.51641	-0.276762	0.406353	-0.681088	0.495816	0.593903
TSNAX-DISC1	1.20028	0.22476	0.170717	1.31657	0.187984	0.262077
LRRN2	259.926	0.0676857	0.112369	0.602349	0.546942	0.643558
PPP2R5A	4526.52	0.202126	0.0604134	3.34571	0.000820729	0.00202309
DDR2	1454.35	-0.614432	0.0888524	-6.91519	4.67e-12	4.56e-11
CCDC181	95.2012	-0.308334	0.139833	-2.20501	0.0274533	0.0484677
OPTC	1.06792	0.478594	0.297084	1.61097	0.107187	0.161215
C1orf100	7.94734	-0.0830131	0.12318	-0.673919	0.500363	0.598186
SUCO	3426.36	0.12669	0.0481222	2.63268	0.00847152	0.0168364
ATF3	2670.78	-0.094512	0.118462	-0.797823	0.424973	0.523426
RNASEL	917.657	-0.128232	0.0561768	-2.28265	0.0224509	0.0404668
PLXNA2	3519.3	-0.336168	0.0974105	-3.45104	0.000558426	0.00142171
SPATA45	3.64884	0.34465	0.126348	2.7278	0.00637592	0.0130393
PLA2G4A	2921.25	1.03089	0.146817	7.02164	2.19e-12	2.27e-11
ETNK2	641.298	0.18078	0.106899	1.69113	0.0908122	0.139364
HES2	201.869	-0.027508	0.148465	-0.185282	0.853008	0.913008
SHCBP1L	1.04239	-0.0513812	0.380542	-0.135021	0.892595	0.943796
TRAF3IP3	504.915	-0.699982	0.0923364	-7.58079	3.43e-14	4.72e-13
SMG7	5672.39	0.170603	0.0394415	4.32547	1.52e-05	5.2e-05
BPNT1	2356.5	0.510593	0.0514073	9.93231	3.01e-23	1.84e-21
LPGAT1	5295.73	0.281041	0.0618435	4.5444	5.51e-06	2.04e-05
PROX1	443.939	0.280538	0.160127	1.75198	0.0797779	0.124521
ESRRG	118.84	0.077072	0.166261	0.46356	0.642963	0.733055
PFKFB2	2389.14	-0.119624	0.0776851	-1.53986	0.123594	0.182346
NENF	3159.57	0.668244	0.0638185	10.471	1.17e-25	1.12e-23
RAB3GAP2	2734.34	0.211071	0.0411403	5.13051	2.89e-07	1.33e-06
TATDN3	737.186	0.445319	0.0459939	9.68212	3.59e-22	1.8e-20
SELP	363.016	-0.7046	0.101566	-6.93739	3.99e-12	3.95e-11
PTPRC	3997.76	-0.624375	0.0958241	-6.51584	7.23e-11	5.82e-10
CAMK1G	51.4124	-0.443138	0.0809327	-5.47538	4.37e-08	2.27e-07
ZNF672	2506.14	0.251042	0.0425799	5.89579	3.73e-09	2.29e-08
UAP1	3875.3	0.342162	0.0554716	6.16824	6.91e-10	4.81e-09
UHMK1	8779.25	0.149533	0.0512731	2.91641	0.0035409	0.00766153
C1orf74	300.416	0.333175	0.0464536	7.17223	7.38e-13	8.23e-12
LAMB3	20598.2	-0.0401753	0.112258	-0.357883	0.720431	0.803355
DSTYK	1405.1	-0.10861	0.0504417	-2.15318	0.0313044	0.0545358
LEMD1	203.988	0.00351145	0.156368	0.0224564	0.982084	0.993362
ARHGEF10L	2087.04	-0.301558	0.0640237	-4.71009	2.48e-06	9.74e-06
TSNAX	2437.05	0.595532	0.047776	12.4651	1.16e-35	8.19e-33
RPS27AP5	43.9305	0.502255	0.0973112	5.16133	2.45e-07	1.14e-06
NOS1AP	183.227	-0.174115	0.0922846	-1.88672	0.0591982	0.0956355
FAM71A	0.369387	-0.59348	0.35882	-1.65398	0.0981322	0.149289
RNPEP	5904.54	0.315185	0.0490564	6.42496	1.32e-10	1.02e-09
ANGEL2	1505.29	0.105451	0.0403494	2.61344	0.00896362	0.0177387
ITLN1	58.8062	-1.65055	0.196473	-8.40089	4.43e-17	9.72e-16
KIAA0040	2285.04	-0.114404	0.0551188	-2.07559	0.0379317	0.0645962
RGSL1	1.11962	-0.222269	0.284012	-0.782604	0.433859	0.532619
G0S2	1487.65	0.210013	0.140618	1.4935	0.135306	0.197292
EXOC8	1198.6	0.0404632	0.0483847	0.836281	0.402997	0.50088
TNNT2	172.013	-0.55514	0.148198	-3.74594	0.000179717	0.000506202
BLACAT1	262.164	-0.287927	0.124389	-2.31473	0.0206277	0.0376028
RGS16	1596.5	-0.0300618	0.0961093	-0.312787	0.754442	0.832913
RYR2	206.186	-0.716471	0.128132	-5.59165	2.25e-08	1.22e-07
BRINP2	10.1334	-0.393491	0.201542	-1.9524	0.0508907	0.0838099
NEK7	3640.41	0.0372363	0.0550151	0.676837	0.498509	0.596605
PGBD5	416.786	0.0713238	0.132351	0.538898	0.589958	0.685764
ANKRD45	140.263	0.321835	0.159292	2.02041	0.0433406	0.0727562
SYT2	219.76	-0.0495166	0.168861	-0.293238	0.76934	0.845734
ZNF695	59.2484	0.646543	0.166784	3.87653	0.000105956	0.000312164
CLEC20A	0.245742	-0.384335	0.572454	-0.671382	0.501977	0.599703
RPS6KC1	1459.51	0.27441	0.0439936	6.2375	4.45e-10	3.2e-09
TMCC2	198.525	-0.188218	0.0893726	-2.10599	0.0352053	0.0605518
PM20D1	17.2081	-0.865065	0.132284	-6.53946	6.17e-11	5.03e-10
ZNF670-ZNF695	10.3198	0.607307	0.127732	4.75453	1.99e-06	7.95e-06
NUP133	2738.7	0.291479	0.038628	7.54578	4.5e-14	6.08e-13
MTARC2	814.748	-0.0979679	0.0832302	-1.17707	0.239167	0.321964
CENPF	2627.07	0.632311	0.10592	5.9697	2.38e-09	1.52e-08
ERO1B	1440.43	0.678071	0.127514	5.31761	1.05e-07	5.15e-07
RGS21	0.410512	-1.02044	0.532564	-1.91609	0.0553533	0.090186
RGS1	4850.45	-0.183162	0.116057	-1.57821	0.114517	0.170707
IPO9	5241.16	0.246573	0.0408152	6.04119	1.53e-09	1.01e-08
AIM2	523.032	0.19014	0.15903	1.19563	0.231843	0.313584
TCHH	43.6716	-0.111738	0.127168	-0.878662	0.379585	0.476809
ABL2	2241.9	-0.0264225	0.0569485	-0.463972	0.642668	0.732805
PGBD2	429.368	0.0684688	0.0512696	1.33547	0.181724	0.254501
PRKAB2	1292.6	0.0656896	0.0617396	1.06398	0.287338	0.376643
FLVCR1	1207.23	0.53713	0.0656499	8.18173	2.8e-16	5.44e-15
SLC41A1	2487.14	-0.176177	0.0659964	-2.66949	0.00759661	0.0152595
USH2A	10.765	-0.392582	0.135062	-2.90669	0.00365279	0.00787329
ZNF670	185.942	0.266823	0.0637643	4.18452	2.86e-05	9.31e-05
ADSS2	3885.26	0.313377	0.0405503	7.72812	1.09e-14	1.63e-13
TCHHL1	0.917753	-0.48387	0.405194	-1.19417	0.232412	0.314147
PLD5	290.78	-0.102805	0.193847	-0.530341	0.595876	0.691003
GPR137B	1003.19	-0.0332305	0.0679341	-0.489158	0.62473	0.716846
EPRS1	8517.76	0.36381	0.0470202	7.73732	1.02e-14	1.52e-13
LMOD1	831.279	-0.665323	0.0927942	-7.16988	7.51e-13	8.35e-12
KIAA1614	181.534	-0.117863	0.0836955	-1.40824	0.15906	0.226549
ACBD6	1856.07	0.421753	0.0372474	11.323	1.01e-29	1.82e-27
KCNH1	9.81024	0.418414	0.153329	2.72887	0.00635521	0.0130025
ST7L	453.312	-0.00851499	0.0457752	-0.186018	0.852431	0.912646
NAV1	2964.67	-0.00741108	0.0819587	-0.0904246	0.92795	0.968576
RBBP5	1685.3	0.266302	0.0366469	7.2667	3.68e-13	4.33e-12
CACNA1E	39.5453	-0.179047	0.162656	-1.10077	0.270995	0.358293
XPR1	8294.18	0.0361615	0.0863255	0.418897	0.675292	0.762401
KIF14	493.138	0.644442	0.108814	5.9224	3.17e-09	1.98e-08
STYXL2	7.50437	-1.25714	0.180434	-6.9673	3.23e-12	3.23e-11
SEC16B	14.1992	-0.132686	0.12098	-1.09676	0.272745	0.360234
COLGALT2	161.696	-1.21099	0.155148	-7.80534	5.93e-15	9.18e-14
TNNI1	202.225	-0.191374	0.0940855	-2.03405	0.0419469	0.0707276
LYPD8	29.4584	0.369941	0.248482	1.4888	0.136539	0.198862
PCNX2	859.99	-0.0730904	0.0700058	-1.04406	0.296457	0.386789
PRKACB	2116.76	0.070764	0.0876201	0.807623	0.419308	0.51785
CNIH3	239.001	-0.0710421	0.104463	-0.680071	0.496459	0.594488
EEF1AKNMT	2286.33	0.31452	0.0390684	8.0505	8.25e-16	1.48e-14
SDCCAG8	1431.43	0.167634	0.047153	3.55511	0.000377824	0.000998382
EDEM3	3612.72	-0.0105405	0.0599846	-0.175721	0.860513	0.918789
PPIAL4F	0.179793	0.0852627	0.380001	0.224375	0.822465	0.887781
CELSR2	1205.14	-0.0604466	0.0862342	-0.700958	0.483329	0.581719
SLC35F3	159.476	0.513956	0.162252	3.16764	0.0015368	0.00358473
UBR4	8101.73	-0.252765	0.0485033	-5.2113	1.88e-07	8.82e-07
ZNF281	2586.76	0.264719	0.0631374	4.19273	2.76e-05	9.01e-05
MAEL	26.9481	-0.667095	0.198547	-3.35988	0.000779763	0.0019309
PHLDA3	3344.18	0.150144	0.0872578	1.7207	0.085306	0.131974
ARID4B	2781.43	0.0353437	0.0439427	0.804315	0.421215	0.519635
PIGC	1880.37	0.522412	0.0404889	12.9026	4.35e-38	4.38e-35
SH3BP5L	2087.65	0.287393	0.0405207	7.09249	1.32e-12	1.4e-11
WNT2B	201.036	-0.762242	0.0879401	-8.66775	4.41e-18	1.14e-16
NUCKS1	16722.3	0.191162	0.0477598	4.00256	6.27e-05	0.000192322
MAP3K21	885.666	0.295366	0.0707998	4.17185	3.02e-05	9.79e-05
FYB2	148.506	-0.172267	0.180024	-0.956912	0.338612	0.432523
TIMM17A	3050.2	0.552632	0.0415801	13.2908	2.62e-40	3.57e-37
CDC7	520.817	0.375342	0.0835141	4.49436	6.98e-06	2.54e-05
TEX50	0.11591	-0.37136	1.6197	-0.229277	0.818654	0.884767
COX20	358.283	0.328162	0.0605555	5.41919	5.99e-08	3.05e-07
PPIAL4A	1.97255	0.58845	0.146932	4.00492	6.2e-05	0.000190537
ADGRL2	1831.88	-0.194871	0.0933972	-2.08647	0.0369359	0.06312
GPR52	1.6609	-0.428798	0.194995	-2.19902	0.0278765	0.0491332
SMYD3	543.281	0.402594	0.0688839	5.84452	5.08e-09	3.05e-08
KLHL20	1087.47	0.058964	0.0411163	1.43408	0.15155	0.217474
HAX1	4720.09	0.598517	0.0554167	10.8003	3.43e-27	4.31e-25
LYST	1826.27	-0.414173	0.0745974	-5.55211	2.82e-08	1.51e-07
NTPCR	1874.33	0.672151	0.0550503	12.2098	2.76e-34	1.42e-31
RAB29	1381.47	0.0491196	0.0614551	0.799275	0.424131	0.522489
C8A	24.244	0.5979	0.25573	2.33801	0.0193866	0.0355849
SERTAD4	980.517	0.0397091	0.113056	0.351234	0.725413	0.807643
KCTD3	2369.7	0.35077	0.0745362	4.70604	2.53e-06	9.92e-06
ZC3H12A	1467	0.0115212	0.0890963	0.129312	0.897111	0.947049
PBXIP1	11212.4	-0.0435783	0.0710277	-0.613539	0.53952	0.63659
HHAT	686.352	0.0802078	0.0787634	1.01834	0.308517	0.39982
SELENOF	9657.79	0.414348	0.0580107	7.14261	9.16e-13	1e-11
CD244	100.454	-0.209084	0.102112	-2.04759	0.0406	0.068687
CR2	626.462	-1.13363	0.163828	-6.91966	4.53e-12	4.44e-11
RBM34	107.334	0.259223	0.0515922	5.02445	5.05e-07	2.23e-06
PYGO2	3986.34	0.251403	0.0446064	5.63602	1.74e-08	9.62e-08
KCNK1	2047.39	0.424761	0.105688	4.01903	5.84e-05	0.00018035
TEDDM1	2.97123	-0.481717	0.184142	-2.616	0.00889656	0.0176169
ANGPTL1	120.765	-0.707553	0.125047	-5.65827	1.53e-08	8.53e-08
CLCA2	80.2425	-0.489357	0.202947	-2.41125	0.0158979	0.0297037
HNRNPU	21667	0.16515	0.0356383	4.63405	3.59e-06	1.37e-05
HMCN1	1851.75	-0.763869	0.112903	-6.76568	1.33e-11	1.21e-10
PDC	4.31568	-0.899648	0.163608	-5.4988	3.82e-08	2.01e-07
ALDH9A1	4362.55	0.248362	0.0484347	5.12776	2.93e-07	1.34e-06
CAMK2N1	1918.76	-0.380234	0.125718	-3.0245	0.00249044	0.00556387
MUL1	1801.38	-0.0406968	0.0438737	-0.927592	0.353619	0.448858
FAM43B	19.3465	-0.230822	0.118177	-1.95319	0.0507968	0.0836842
CDA	869.552	0.632154	0.174922	3.61391	0.000301612	0.000812165
PINK1	1232.51	-0.220529	0.0550822	-4.00364	6.24e-05	0.000191542
CDC73	2653.01	0.268601	0.0412136	6.51728	7.16e-11	5.77e-10
B3GALT2	129.233	-0.347154	0.16384	-2.11886	0.0341023	0.058857
LRRC40	874.417	0.228895	0.0511283	4.47687	7.57e-06	2.74e-05
SRSF11	6954.03	-0.108492	0.0472135	-2.2979	0.0215676	0.039122
ANKRD13C	1356.06	-0.0913703	0.0460441	-1.98441	0.0472102	0.0784655
CTH	375.728	0.533713	0.0930331	5.73681	9.65e-09	5.54e-08
E2F2	356.89	0.27525	0.0963714	2.85614	0.00428828	0.00910396
ID3	2122.38	0.168985	0.0853595	1.97969	0.0477384	0.0791991
RPL11	34004.1	0.186443	0.0544157	3.42628	0.000611913	0.00154942
ELOA	3579.88	-0.0596512	0.0425502	-1.4019	0.160945	0.228824
PITHD1	2138.4	0.104105	0.0380882	2.73327	0.00627083	0.0128436
LYPLA2	4461.23	0.0929566	0.0567229	1.63879	0.101258	0.153421
GALE	4065.95	0.244166	0.0739215	3.30304	0.000956415	0.00232612
CFHR2	0.0445754	0.287489	2.8913	0.0994323	0.920795	0.964607
CFHR5	1.46744	0.773101	0.298613	2.58897	0.0096263	0.018909
RGS7	60.9194	0.46418	0.233539	1.98759	0.0468572	0.0779403
APCS	1.05061	0.383112	0.663809	0.577141	0.563844	0.660597
CRP	2.34312	0.310588	0.220143	1.41085	0.15829	0.225555
DUSP23	2675.75	0.773792	0.0870727	8.88673	6.29e-19	1.85e-17
FCRL6	112.854	-0.697964	0.114696	-6.08533	1.16e-09	7.78e-09
SLAMF8	1414.74	-0.21862	0.0944639	-2.31432	0.0206503	0.0376273
VSIG8	18.1969	-0.428273	0.119814	-3.57449	0.000350917	0.000933611
CFAP45	354.293	-0.509421	0.141253	-3.60644	0.000310426	0.000834017
IGSF9	1456.74	-0.00747994	0.108591	-0.0688816	0.945084	0.979979
SLAMF9	57.6288	0.602719	0.144456	4.17234	3.01e-05	9.78e-05
SPOCD1	446.936	0.256282	0.126092	2.0325	0.0421033	0.0709411
ATP1A1	44902.4	-0.0842122	0.0702083	-1.19946	0.230348	0.311851
ZBTB41	2037.16	0.228369	0.0564438	4.04595	5.21e-05	0.000162358
EFNA4	1009.79	0.335077	0.0705844	4.74717	2.06e-06	8.22e-06
EFNA3	303.12	0.578111	0.0987251	5.85577	4.75e-09	2.87e-08
EFNA1	10143.7	0.485537	0.0865021	5.61301	1.99e-08	1.09e-07
SLC50A1	5546.39	0.572175	0.0743192	7.69889	1.37e-14	2.02e-13
KRTCAP2	1494.49	0.387796	0.0627422	6.18078	6.38e-10	4.46e-09
TRIM46	312.343	0.0265042	0.10761	0.246298	0.805452	0.874955
MUC1	50557.3	0.0628062	0.109543	0.573346	0.566411	0.662992
THBS3	1656.88	-0.248471	0.0619856	-4.00852	6.11e-05	0.000187865
GBA	3184.73	0.215335	0.0532475	4.04404	5.25e-05	0.000163485
FAM189B	1948.81	0.35508	0.0557661	6.36731	1.92e-10	1.45e-09
SCAMP3	4642.73	0.329235	0.0481028	6.8444	7.68e-12	7.28e-11
CLK2	2470.19	0.024672	0.0558702	0.441595	0.658782	0.747476
HCN3	354.472	0.189866	0.0890394	2.13238	0.0329755	0.0571601
PKLR	2.33951	0.49413	0.223367	2.21219	0.0269539	0.0476521
IL23R	6.53743	-0.666381	0.129129	-5.16056	2.46e-07	1.14e-06
CR1L	15.973	0.178102	0.129952	1.37052	0.170523	0.240775
CD46	24744.5	0.313876	0.059028	5.31741	1.05e-07	5.16e-07
CD34	2341.26	-0.420022	0.073965	-5.67865	1.36e-08	7.62e-08
PGD	13542.4	1.17016	0.0887328	13.1875	1.04e-39	1.16e-36
CENPS-CORT	31.077	0.309233	0.0664821	4.65137	3.3e-06	1.27e-05
CENPS	201.355	0.522238	0.0632428	8.25768	1.49e-16	2.99e-15
DFFA	2655.75	0.196485	0.0408041	4.81532	1.47e-06	6.01e-06
IL12RB2	67.6943	0.583784	0.141531	4.12478	3.71e-05	0.000118588
LAX1	315.309	-0.707255	0.120721	-5.8586	4.67e-09	2.82e-08
ZBED6	340.02	-0.659429	0.113777	-5.7958	6.8e-09	3.99e-08
SNRPE	2528.1	0.731458	0.0476595	15.3476	3.68e-53	1.76e-49
SMPDL3B	3422.41	0.371076	0.105062	3.53198	0.000412466	0.00107814
XKR8	699.161	0.110948	0.0511991	2.16698	0.0302364	0.0528341
FAM89A	908.758	0.624019	0.0915609	6.81535	9.4e-12	8.77e-11
C1orf131	669.764	0.460074	0.0369983	12.435	1.69e-35	1.15e-32
TOE1	521.996	0.0557942	0.0443714	1.25744	0.208596	0.286442
TESK2	270.064	-0.328072	0.057209	-5.73462	9.77e-09	5.61e-08
CCDC163	153.953	0.0573135	0.07663	0.747925	0.454506	0.553164
MMACHC	513.176	0.19367	0.0490263	3.95034	7.8e-05	0.000235741
GCSAML	40.3897	-0.767146	0.147627	-5.1965	2.03e-07	9.51e-07
OR2G2	0.0665002	-0.23845	1.5794	-0.150975	0.879995	0.934145
OR2G3	0.0402052	-0.190222	2.6866	-0.0708041	0.943554	0.979083
NLRP3	252.569	-0.716565	0.0913915	-7.84062	4.48e-15	7.09e-14
CHRM3	171.772	0.36649	0.177243	2.06773	0.0386656	0.0657405
FAM102B	1088.55	-0.0688271	0.0809857	-0.849867	0.395399	0.493138
HENMT1	462.706	0.310606	0.0996437	3.11717	0.00182598	0.00419825
PRPF38B	2535.17	-0.178779	0.0377499	-4.73589	2.18e-06	8.65e-06
FNDC7	1.35337	-0.622654	0.185584	-3.3551	0.00079337	0.00196155
STXBP3	1876.79	0.0173274	0.0395143	0.43851	0.661017	0.749611
AKNAD1	9.29198	0.300907	0.131772	2.28355	0.0223982	0.0403983
TAF13	1483.95	0.358827	0.0533888	6.72102	1.8e-11	1.61e-10
TMEM167B	2753.34	-0.0714657	0.0366092	-1.95212	0.0509234	0.0838493
OR14L1P	1.048	-0.449276	0.212528	-2.11396	0.0345184	0.0595158
DAP3	5820.64	0.436528	0.0433658	10.0662	7.79e-24	5.28e-22
SYT11	892.478	-0.15282	0.0854351	-1.78873	0.073658	0.116137
RIT1	2893.4	0.53057	0.0593347	8.94198	3.82e-19	1.17e-17
KHDC4	2772.79	0.0349434	0.0644627	0.542071	0.587769	0.683637
ARHGEF2	5631.91	-0.0257098	0.0649871	-0.395614	0.69239	0.77789
SSR2	16324.3	0.595702	0.0530272	11.2339	2.78e-29	4.79e-27
UBQLN4	3258.8	0.260762	0.0513494	5.07818	3.81e-07	1.71e-06
LAMTOR2	2588.59	0.540478	0.0575458	9.39214	5.88e-21	2.41e-19
RAB25	6605.16	0.501405	0.0747471	6.70801	1.97e-11	1.75e-10
SEMA4A	2465.34	-0.168903	0.0809569	-2.08633	0.0369484	0.0631357
PMF1-BGLAP	58.0923	0.374594	0.0804797	4.65451	3.25e-06	1.25e-05
PMF1	1734.53	0.461111	0.0593768	7.76584	8.11e-15	1.23e-13
BGLAP	46.5029	-0.0815674	0.117554	-0.693872	0.487762	0.586061
SMG5	7169.39	0.132762	0.0489776	2.71067	0.00671473	0.0136547
TMEM79	543.14	0.0116223	0.0637962	0.182179	0.855442	0.915049
GLMP	3285.75	0.417444	0.0569664	7.32789	2.34e-13	2.85e-12
CCT3	16409.9	0.59386	0.054161	10.9647	5.65e-28	7.99e-26
RHBG	55.9542	0.483033	0.156899	3.07862	0.00207963	0.00471783
MEX3A	1538.17	0.543795	0.124575	4.36519	1.27e-05	4.4e-05
CYP4X1	712.126	-0.467854	0.141735	-3.30091	0.000963724	0.00233883
CYP4Z1	27.6813	-0.188783	0.180382	-1.04657	0.295296	0.38546
CYP4A22	5.2297	-0.544029	0.212145	-2.56442	0.0103349	0.0201661
PDZK1IP1	4011.56	-0.0655274	0.136972	-0.478402	0.632364	0.723433
TAL1	124.695	-0.667973	0.0899222	-7.42835	1.1e-13	1.4e-12
FOXE3	5.39268	0.104418	0.20719	0.50397	0.614283	0.707736
NCF2	2027.86	-0.208201	0.087279	-2.38547	0.0170575	0.0316875
CD55	21525.1	0.30601	0.107991	2.83366	0.00460175	0.00970296
DIO1	75.6579	0.199047	0.185839	1.07107	0.284136	0.373043
VHLL	0.384333	-0.0785623	0.263951	-0.29764	0.765978	0.843057
LRRC52	15.8908	0.415001	0.219247	1.89285	0.0583783	0.094519
PKP1	1985.47	0.185876	0.226435	0.820879	0.411715	0.509958
IGSF3	3120.52	-0.129869	0.0755091	-1.71991	0.0854485	0.132162
HRNR	12.6508	-0.638346	0.150178	-4.25061	2.13e-05	7.12e-05
KDM1A	4314.03	0.206058	0.0450639	4.57258	4.82e-06	1.8e-05
HNRNPCL1	1.38826	0.748172	0.171519	4.36202	1.29e-05	4.46e-05
GLUL	37786.8	0.083678	0.0610639	1.37034	0.170582	0.24084
SHC1	9155.56	0.496491	0.0625516	7.93729	2.07e-15	3.47e-14
METTL11B	4.97604	0.00533414	0.209241	0.0254928	0.979662	0.993099
ELAVL4	39.5478	0.290379	0.15108	1.92202	0.0546034	0.0890998
COA6	1257.07	1.32633	0.0537401	24.6805	1.73e-134	3.31e-130
CORT	11.7033	-0.0445332	0.098236	-0.453329	0.650312	0.739667
AHCTF1	2568.43	0.299828	0.0460971	6.50427	7.81e-11	6.26e-10
P3R3URF	0.0246555	-0.0117693	2.57694	-0.00456715	0.996356	0.997798
FRRS1	278.479	0.184661	0.0960777	1.92199	0.0546067	0.0890998
LRRC7	39.8256	-0.421552	0.100412	-4.19821	2.69e-05	8.82e-05
ATP6V1G3	0.469817	-0.711943	0.438335	-1.6242	0.104333	0.157506
F13B	0.78518	1.02146	0.361555	2.8252	0.00472513	0.00993897
LEPR	1016.17	-0.374872	0.12004	-3.12289	0.00179082	0.00412338
PBX1	2640.69	-0.0718697	0.0923957	-0.777847	0.436659	0.535424
PSMD4	8316.2	0.461985	0.0516749	8.94022	3.88e-19	1.18e-17
TAGLN2	55256.5	0.33613	0.0627038	5.3606	8.29e-08	4.12e-07
PEA15	9229.22	0.0570754	0.0492082	1.15988	0.2461	0.330109
CD84	1350.6	-0.660584	0.0956286	-6.9078	4.92e-12	4.78e-11
H6PD	6446.19	-0.33771	0.0608249	-5.55216	2.82e-08	1.51e-07
FOXD2	124.39	-0.075933	0.0805978	-0.942123	0.34613	0.440846
RBM8A	5218.17	0.288065	0.0407867	7.06272	1.63e-12	1.72e-11
DDOST	14773	0.253743	0.0463553	5.47386	4.4e-08	2.29e-07
NBL1	3287.44	-0.357326	0.0892638	-4.00303	6.25e-05	0.000192004
PRG4	387.711	-1.31488	0.165589	-7.94062	2.01e-15	3.38e-14
VPS72	2979.05	0.396361	0.0518342	7.64671	2.06e-14	2.94e-13
ST3GAL3	668.395	0.120082	0.0682849	1.75855	0.0786545	0.123019
SLC1A7	1707.05	-0.177681	0.228031	-0.779195	0.435865	0.534702
ZNF692	1532.7	0.208592	0.0819015	2.54687	0.0108694	0.021082
INTS11	4218.37	0.037701	0.0458852	0.821637	0.411284	0.509621
FGGY	567.602	0.209823	0.0820014	2.55877	0.0105042	0.0204485
DISC1	376.408	-0.103164	0.0731921	-1.4095	0.158688	0.226087
SLC30A10	6.84492	1.5822	0.327258	4.83471	1.33e-06	5.49e-06
PLA2G2F	17.5004	-0.90937	0.22674	-4.01063	6.06e-05	0.000186283
MFSD2A	2195.42	-0.195043	0.111563	-1.74827	0.0804167	0.125353
UBE2J2	2366.13	0.209922	0.0419377	5.00556	5.57e-07	2.44e-06
OLFM3	2.71614	-0.242257	0.375247	-0.645594	0.518542	0.61637
PRXL2B	1856.1	-0.0519028	0.0730063	-0.710936	0.477124	0.57552
DCST1	49.8088	-0.293468	0.11456	-2.5617	0.0104162	0.0202999
DPM3	1305.09	0.740478	0.0915281	8.09018	5.96e-16	1.1e-14
RHOC	8956.44	0.229443	0.0711655	3.22408	0.00126378	0.00299063
RXFP4	6.02802	-0.184431	0.185725	-0.993033	0.320694	0.413133
CATSPER4	1.94331	-0.348456	0.185018	-1.88336	0.059651	0.0962937
SHISA4	930.916	0.333186	0.0745971	4.46648	7.95e-06	2.87e-05
GRHL3	179.214	-0.108278	0.124424	-0.870231	0.384174	0.481371
GBP6	136.229	-0.273902	0.191871	-1.42754	0.153426	0.219786
NPPA	10.0542	-0.291653	0.126345	-2.30838	0.0209782	0.0381653
NPPB	1.72999	0.694686	0.347398	1.99969	0.0455342	0.0760045
KIAA2013	3436.88	0.112339	0.0424802	2.64451	0.0081809	0.0163114
PLOD1	8924.63	0.0967636	0.0616466	1.56965	0.116496	0.173266
MIIP	1411.3	0.195543	0.0573188	3.4115	0.000646059	0.0016266
TNFRSF8	85.6485	-0.232036	0.0966277	-2.40134	0.0163351	0.0304254
RBBP4	8592.17	0.196586	0.0394243	4.98642	6.15e-07	2.68e-06
SYNC	107.41	-0.358662	0.0868596	-4.12922	3.64e-05	0.000116419
KIAA1522	10878	-0.020426	0.0608163	-0.335863	0.736974	0.817542
S100PBP	1407.38	-0.13127	0.0433641	-3.02716	0.00246867	0.00552168
FNDC5	147.915	-0.0699178	0.134629	-0.519339	0.603525	0.697802
HPCA	28.5866	0.127802	0.11475	1.11374	0.265391	0.352152
TMEM54	3239.52	0.207201	0.074623	2.77664	0.0054924	0.011396
CLCC1	1062.16	-0.13507	0.0432579	-3.12243	0.00179367	0.00412894
UFC1	5845.33	0.486446	0.0492882	9.86942	5.65e-23	3.26e-21
USP21	1717.94	0.226144	0.046338	4.88032	1.06e-06	4.44e-06
PPOX	880.861	0.120144	0.0622431	1.93024	0.0535777	0.087653
B4GALT3	3454.84	0.320988	0.0500009	6.41964	1.37e-10	1.06e-09
ADAMTS4	1125.47	0.0180479	0.121937	0.14801	0.882335	0.9359
FCER1G	2523.62	-0.0649958	0.0883138	-0.735964	0.461752	0.560412
APOA2	3.29839	0.495235	0.207949	2.38152	0.0172413	0.0319978
TOMM40L	980.358	0.319082	0.0549346	5.8084	6.31e-09	3.72e-08
NR1I3	26.5926	0.0289774	0.0863792	0.335468	0.737272	0.817778
PCP4L1	1131.53	0.403471	0.180838	2.23112	0.0256733	0.0456077
GJA5	1285.75	-0.208391	0.0891028	-2.33877	0.0193474	0.0355164
GJA8	0.185319	-0.275277	0.524773	-0.524565	0.599886	0.69451
GPR89B	167.825	0.102163	0.0589937	1.73176	0.0833157	0.129304
SIPA1L2	2623.38	0.277787	0.102681	2.70533	0.00682369	0.0138556
MFN2	5564.26	-0.0836491	0.0385739	-2.16854	0.0301177	0.0526605
TMCO2	1.01733	-0.254612	0.185955	-1.36921	0.170934	0.241302
ZMPSTE24	4164.75	0.220626	0.0457479	4.82266	1.42e-06	5.81e-06
COL9A2	1544.62	-0.0704661	0.137105	-0.513958	0.607281	0.701456
SMAP2	3551.32	-0.311334	0.0533711	-5.83338	5.43e-09	3.24e-08
ZFP69B	121.18	0.227468	0.0741679	3.06694	0.00216265	0.00489185
MPZ	66.0746	0.213134	0.0796028	2.67747	0.00741799	0.0149432
MTFR1L	2015.44	0.0961332	0.0398867	2.41015	0.0159458	0.0297845
AUNIP	138.878	0.636442	0.103739	6.13503	8.51e-10	5.83e-09
PAQR7	1051.35	0.0391226	0.0644598	0.60693	0.543898	0.640924
STMN1	7515.21	0.692944	0.0889354	7.79155	6.62e-15	1.02e-13
RNF220	3047.88	0.129323	0.0341028	3.79214	0.000149355	0.000426662
TMEM53	909.396	0.183646	0.0542798	3.38333	0.000716131	0.00178724
ARMH1	173.77	-0.363576	0.102353	-3.55219	0.000382038	0.00100784
KIF2C	1168.66	0.609725	0.108457	5.62181	1.89e-08	1.04e-07
RPS8	51636	0.478508	0.0684032	6.9954	2.64e-12	2.7e-11
BEST4	69.0345	-0.204927	0.115052	-1.78117	0.0748854	0.117838
PLK3	1025.31	-0.156726	0.061162	-2.56247	0.0103932	0.0202653
BTBD19	268.317	-0.559973	0.0857405	-6.53102	6.53e-11	5.31e-10
PTCH2	78.0657	-0.713971	0.0826064	-8.64305	5.47e-18	1.4e-16
EIF2B3	1057.87	0.338189	0.0409072	8.26723	1.37e-16	2.77e-15
HECTD3	2822.06	-0.058525	0.0403508	-1.45041	0.146945	0.211725
UROD	2735.1	0.235735	0.0524234	4.49675	6.9e-06	2.52e-05
NOL9	1348.39	-0.0648491	0.0425904	-1.52262	0.127854	0.187788
TAS1R1	40.8241	0.108204	0.178253	0.607026	0.543834	0.640888
ZBTB48	1091.67	-0.0973844	0.0538003	-1.81011	0.0702791	0.111435
LRRC8C	942.98	-0.388449	0.06922	-5.61181	2e-08	1.1e-07
EPHA8	6.72012	0.46426	0.219291	2.1171	0.0342518	0.0591095
C1QA	9527.15	-0.12591	0.10141	-1.24159	0.214387	0.293358
C1QC	9522.59	-0.103619	0.101355	-1.02234	0.306621	0.397717
C1QB	11437.5	-0.169876	0.105029	-1.61743	0.105786	0.159435
HEATR1	2438.41	0.285964	0.0526657	5.4298	5.64e-08	2.88e-07
MT1HL1	0.604386	0.35396	0.295334	1.19851	0.23072	0.312243
STX12	3048.79	-0.0576981	0.0377217	-1.52957	0.126123	0.185603
PPP1R8	2072.49	0.267315	0.0332856	8.03095	9.67e-16	1.71e-14
THEMIS2	2275.94	-0.27863	0.0706572	-3.9434	8.03e-05	0.000242051
RPA2	2417.07	0.133979	0.046587	2.87588	0.00402899	0.0086103
MFAP2	1472.66	-0.0729798	0.107207	-0.680737	0.496038	0.594094
ATP13A2	3288.09	-0.0707984	0.0557316	-1.27035	0.203962	0.28115
SDHB	3111.27	0.387426	0.0433991	8.92704	4.38e-19	1.32e-17
PADI2	757.496	-0.231559	0.126269	-1.83385	0.0666761	0.106393
PADI1	231.817	-1.92447	0.253506	-7.59145	3.16e-14	4.37e-13
PADI3	59.4201	-0.771236	0.301921	-2.55443	0.0106362	0.0206843
CCN1	8918.51	-0.497005	0.0993221	-5.00397	5.62e-07	2.46e-06
HHIPL2	486.398	1.36553	0.220238	6.20024	5.64e-10	3.99e-09
TAF1A	313.373	0.401205	0.0523346	7.66615	1.77e-14	2.56e-13
MIA3	5020.02	0.0498625	0.05179	0.962783	0.335656	0.429512
AIDA	1377.45	0.192008	0.0437257	4.39119	1.13e-05	3.94e-05
BROX	3871.2	0.321148	0.0455966	7.04324	1.88e-12	1.97e-11
FAM177B	223.974	0.153286	0.186205	0.823211	0.410388	0.508676
TLR5	585.275	-0.155062	0.0783215	-1.97981	0.0477244	0.0791896
ERMAP	744.636	-0.0660236	0.0559528	-1.17999	0.238005	0.320671
ZNF691	570.391	0.20841	0.0455751	4.57288	4.81e-06	1.8e-05
DISP1	700.888	-0.158699	0.0756229	-2.09855	0.0358563	0.0615338
GORAB	832.193	0.274067	0.0502655	5.45238	4.97e-08	2.56e-07
HSD3B1	1.29293	1.31878	0.415801	3.17166	0.00151572	0.0035386
ZNF697	402.559	0.0663784	0.0735898	0.902006	0.367054	0.463216
HMGCS2	103.243	-0.125333	0.265646	-0.471806	0.637065	0.727677
REG4	267.303	-1.82407	0.347722	-5.24576	1.56e-07	7.42e-07
ADAM30	0.12721	-0.0129226	0.638441	-0.0202409	0.983851	0.993423
PHGDH	1594.96	0.723255	0.136344	5.30462	1.13e-07	5.51e-07
INSRR	7.60397	-0.339774	0.162561	-2.09013	0.0366064	0.0626073
LRRC47	2770.47	0.0459045	0.0361732	1.26902	0.204434	0.28172
DMBX1	82.5492	-0.287257	0.1978	-1.45226	0.146429	0.211078
DENND4B	3122.1	-0.0322495	0.0537019	-0.600529	0.548154	0.644835
CRTC2	3201.44	0.106398	0.0480858	2.21268	0.0269199	0.0475965
CREB3L4	1313.01	0.55228	0.0733375	7.53067	5.05e-14	6.78e-13
JTB	8351.46	0.50291	0.0526883	9.54502	1.36e-21	6.1e-20
RAB13	4758.99	0.270472	0.0451108	5.99573	2.03e-09	1.31e-08
RPS27	32341	0.419048	0.0639481	6.55293	5.64e-11	4.64e-10
C1orf52	808.261	0.09456	0.0488137	1.93716	0.0527257	0.0864295
BCL10	1480.43	-0.13488	0.0597655	-2.25683	0.0240188	0.0430046
SLC2A1	8924.84	0.435531	0.125451	3.47171	0.000517152	0.00132458
CEP104	1813.74	-0.145338	0.0375861	-3.86678	0.00011028	0.000323752
DFFB	319.329	-0.0910182	0.0492039	-1.84982	0.0643398	0.10307
ACP6	1384.07	0.0140618	0.0670391	0.209755	0.833859	0.897391
C1orf21	1963.91	-0.0724018	0.0921171	-0.785976	0.431881	0.530566
ZNF436	907.804	-0.152815	0.0452309	-3.37855	0.000728697	0.00181504
TCEA3	3241.11	-0.0503971	0.100564	-0.501143	0.61627	0.709441
B3GALNT2	596.939	0.319784	0.0633176	5.05048	4.41e-07	1.96e-06
HSPA6	734.297	0.458266	0.129868	3.52871	0.000417596	0.00108976
FCGR3B	120.411	-0.215504	0.146762	-1.46839	0.141998	0.205512
FCGR2B	760.424	-0.0959962	0.0995548	-0.964255	0.334918	0.428768
FCGR2A	3136.01	-0.262168	0.0834189	-3.14279	0.00167345	0.00387322
PROK1	2.01031	-0.571794	0.184772	-3.09459	0.00197082	0.00449556
KCNA10	1.61247	-0.475728	0.24408	-1.94907	0.0512876	0.0843544
KCNA3	224.676	-0.719439	0.127057	-5.66233	1.49e-08	8.35e-08
KCNA2	12.1527	-0.836526	0.140393	-5.95845	2.55e-09	1.62e-08
ZBTB18	2461.51	0.141903	0.0868396	1.63408	0.102242	0.154677
RUSC1	2741.23	0.342453	0.0551021	6.21489	5.14e-10	3.66e-09
MSTO1	795.222	0.159645	0.0595296	2.68177	0.00732334	0.0147697
FDPS	5200.6	0.497616	0.054564	9.11986	7.52e-20	2.55e-18
GPSM2	1016.52	0.023587	0.0730147	0.323044	0.746662	0.82613
DYNLT4	23.6629	-0.946387	0.14638	-6.46526	1.01e-10	7.97e-10
KCNK2	39.9655	1.02293	0.209856	4.87445	1.09e-06	4.57e-06
C1orf43	13964.7	0.62457	0.0530785	11.7669	5.78e-32	1.83e-29
NRDC	6885.1	0.168351	0.0398319	4.22654	2.37e-05	7.85e-05
RO60	2300.85	-0.0506726	0.0603309	-0.839911	0.400958	0.498834
CASQ2	46.4497	-0.925873	0.144768	-6.39557	1.6e-10	1.22e-09
SYT6	10.3474	-0.312311	0.16017	-1.94988	0.0511904	0.0842236
TSACC	42.7962	0.921984	0.104436	8.82819	1.06e-18	3.04e-17
CFAP57	234.124	-0.909187	0.149013	-6.10138	1.05e-09	7.08e-09
EBNA1BP2	2924.42	0.383843	0.0472831	8.11796	4.74e-16	8.85e-15
UBIAD1	1180.66	0.0476075	0.0372947	1.27652	0.201771	0.278613
WARS2	795.717	0.165811	0.0485859	3.41274	0.000643124	0.00162028
PACC1	619.751	0.587045	0.0574681	10.2152	1.7e-24	1.28e-22
MXRA8	5048.8	-0.231312	0.101023	-2.2897	0.0220386	0.0398401
DMRTB1	0.52631	0.674037	0.591359	1.13981	0.254365	0.339879
FAM76A	680.579	-0.0930785	0.042324	-2.19919	0.0278646	0.0491168
GLRX2	358.968	0.672404	0.0492386	13.656	1.86e-42	3.55e-39
ARHGEF11	3762.75	0.0845438	0.0480986	1.75772	0.0787955	0.12322
USP33	2849.68	0.000932178	0.041827	0.0222865	0.982219	0.993362
ADAM15	11349.7	0.128423	0.0693676	1.85134	0.0641212	0.10278
PUM1	5365.37	-0.116848	0.033534	-3.48447	0.00049312	0.00126813
TNFRSF25	757.685	-0.249911	0.10327	-2.41999	0.0155211	0.0290966
SEMA6C	527.676	-0.109459	0.0992121	-1.10328	0.269904	0.357023
MRPS21	3295.08	0.545248	0.0624306	8.73366	2.47e-18	6.57e-17
SLC5A9	110.908	-0.831917	0.15317	-5.43132	5.59e-08	2.86e-07
RCOR3	2023.91	0.122774	0.0509483	2.40979	0.0159619	0.0298088
C1orf194	129.76	-0.954778	0.193473	-4.93496	8.02e-07	3.42e-06
RUNX3	984.88	-0.433869	0.0861676	-5.03517	4.77e-07	2.11e-06
ZCCHC17	1672.2	0.283976	0.0467606	6.07298	1.26e-09	8.37e-09
POGK	4686.74	0.185072	0.0412038	4.49161	7.07e-06	2.57e-05
BSDC1	4503.94	-0.0707366	0.0346748	-2.04	0.0413503	0.0698387
KLHDC8A	120.756	-0.100192	0.150141	-0.667321	0.504567	0.602119
NEXN	574.628	-0.3281	0.0858579	-3.82143	0.000132678	0.000383262
PAQR6	175.933	0.115841	0.125597	0.92232	0.356362	0.451729
RGL1	2183.16	-0.318477	0.0755062	-4.21788	2.47e-05	8.14e-05
FCN3	494.453	-0.690177	0.145361	-4.74804	2.05e-06	8.18e-06
FUBP1	4746.89	0.0670332	0.0408176	1.64226	0.100536	0.152485
HAO2	1.53939	-0.140532	0.21044	-0.6678	0.504261	0.60183
EPS8L3	268.164	-0.681272	0.326195	-2.08854	0.0367489	0.0628229
UTS2	20.982	-0.343245	0.173382	-1.97971	0.0477364	0.0791991
PATJ	3501.58	-0.147274	0.0591941	-2.48799	0.0128466	0.0245332
PTBP2	767.615	-0.00135761	0.0739033	-0.0183701	0.985344	0.993996
ITGB3BP	615.105	0.372528	0.0606228	6.14502	8e-10	5.52e-09
TRIM63	12.9805	-0.824847	0.205532	-4.01323	5.99e-05	0.000184451
KCNC4	492.436	-0.602976	0.0798653	-7.54991	4.36e-14	5.91e-13
ATP2B4	9129.98	-0.015989	0.0767655	-0.208283	0.835008	0.898324
MEAF6	3373.65	0.0900887	0.046682	1.92984	0.0536271	0.0877263
PRAMEF12	0.305698	0.646525	0.699243	0.924606	0.355171	0.450435
CD247	415.726	-0.33882	0.0946927	-3.57809	0.000346108	0.000921587
PEX19	3768.35	0.274178	0.0470619	5.82592	5.68e-09	3.37e-08
FUCA1	5675.8	-0.228849	0.06919	-3.30754	0.000941191	0.0022926
PPT1	10513	0.172754	0.0562462	3.07138	0.00213069	0.00482392
PLEKHG5	1034.87	-0.00810041	0.0845966	-0.0957534	0.923716	0.965874
RASAL2	1809.57	-0.201991	0.0670003	-3.01478	0.00257167	0.00572926
LGALS8	3888.87	0.247028	0.0498725	4.95319	7.3e-07	3.13e-06
CCNL2	6339.87	-0.259038	0.0829471	-3.12293	0.00179063	0.00412338
MRPL20	3261.71	0.302434	0.0437283	6.91621	4.64e-12	4.54e-11
VWA1	8136.13	0.0486969	0.0778666	0.625389	0.531716	0.62878
ATAD3C	625.149	0.0627169	0.114145	0.549449	0.582697	0.678771
ABCB10	1249.45	0.345905	0.0430747	8.03034	9.72e-16	1.72e-14
URB2	904.28	0.426202	0.0507168	8.40357	4.33e-17	9.51e-16
TAF5L	1749.2	0.355308	0.0323977	10.9671	5.5e-28	7.85e-26
RNF186	48.6042	0.498276	0.22238	2.24065	0.0250488	0.0446146
OTUD3	768.795	-0.347881	0.0768269	-4.52812	5.95e-06	2.2e-05
PLA2G2E	0.0980933	-0.145001	0.725542	-0.199852	0.841596	0.903782
PLA2G2A	242.296	-1.12181	0.17914	-6.26221	3.8e-10	2.76e-09
OR2M7	0.00702136	-0.0710429	2.89131	-0.0245712	0.980397	0.993099
OR14C36	0.0214601	-0.106906	2.20188	-0.0485521	0.961276	0.987493
KNCN	1.2676	-0.181189	0.302809	-0.598363	0.549598	0.646444
MKNK1	1687.54	-0.175366	0.0394474	-4.44556	8.77e-06	3.13e-05
MOB3C	1162.18	-0.181832	0.0465527	-3.90594	9.39e-05	0.000279719
ARTN	139.026	1.26887	0.142808	8.88516	6.38e-19	1.87e-17
IPO13	1881.01	0.0475697	0.0384239	1.23803	0.215706	0.294934
DPH2	1357.75	0.264507	0.0493289	5.36211	8.23e-08	4.09e-07
ATP6V0B	6744.34	0.536612	0.0640605	8.37664	5.45e-17	1.18e-15
CCDC24	809.258	0.11668	0.0749244	1.5573	0.119398	0.177003
SLC6A9	908.94	0.0691443	0.0728014	0.949767	0.342231	0.436666
OR2T1	0.00523281	-0.047246	2.89131	-0.0163407	0.986963	0.993996
OR2T3	0.0303536	-0.0475829	1.65324	-0.0287816	0.977039	0.992968
OR2T5	0.00805832	-0.0710429	2.89131	-0.0245712	0.980397	0.993099
OR2T34	0.0436242	-0.190465	1.93647	-0.0983568	0.921649	0.964784
OR14I1	0.177614	-0.492633	0.448521	-1.09835	0.272052	0.359467
LCE3B	0.00548217	-0.0710429	2.89131	-0.0245712	0.980397	0.993099
LCE3A	0.37058	-0.553246	0.560613	-0.98686	0.323711	0.416459
LCE2D	0.052082	0.118996	1.92401	0.0618478	0.950684	0.983223
LCE2C	0.0228539	-0.0355633	2.03417	-0.017483	0.986051	0.993996
LCE2B	0.00786872	-0.059218	2.89131	-0.0204814	0.983659	0.993362
LCE2A	0.0795096	0.070698	1.16582	0.060642	0.951644	0.983429
PRAMEF15	0.0575328	-0.106866	2.03814	-0.0524329	0.958184	0.986509
PRAMEF14	0.16604	0.211486	0.999584	0.211574	0.83244	0.896268
PRAMEF19	0.168434	-0.289709	0.637594	-0.454379	0.649556	0.73895
PRAMEF17	0.208957	0.27667	0.661982	0.417943	0.675989	0.76292
PRAMEF20	0.194781	0.111392	0.985411	0.113041	0.909998	0.957057
EPHX4	189.959	0.221196	0.129075	1.71371	0.0865828	0.133614
SETSIP	4.41173	0.358934	0.12281	2.92267	0.00347042	0.00752521
FNDC10	717.301	-0.293625	0.116142	-2.52815	0.0114665	0.0221255
MMP23B	13.2138	-0.310322	0.123947	-2.50366	0.0122916	0.0235651
SLC35E2B	2540.6	-0.288419	0.0596098	-4.83844	1.31e-06	5.4e-06
CDK11A	331.069	-0.100782	0.0696332	-1.44733	0.147804	0.212835
NADK	4070.92	0.106516	0.0484252	2.19959	0.0278356	0.0490747
GNB1	19508.6	0.072127	0.0369774	1.95057	0.0511085	0.0841175
CALML6	21.0375	-0.382268	0.157483	-2.42736	0.015209	0.0285759
TMEM52	133.991	0.459771	0.11693	3.932	8.42e-05	0.000253235
CD1A	477.539	-0.399965	0.191681	-2.08662	0.0369225	0.0631026
CD1C	273.532	-0.565141	0.140225	-4.03024	5.57e-05	0.000172634
CD1B	55.696	-0.499627	0.160268	-3.11744	0.00182427	0.00419534
CD1E	194.495	-0.68983	0.154742	-4.45793	8.28e-06	2.98e-05
OR10T2	0.0352781	-0.106909	2.72635	-0.0392131	0.96872	0.991354
DR1	3356.4	0.0517674	0.0463263	1.11745	0.263801	0.350407
MAPKAPK2	8735.8	0.0792997	0.0374576	2.11705	0.0342557	0.059111
IL10	49.6059	-0.147221	0.104582	-1.40771	0.159216	0.226704
IL24	129.539	-0.542883	0.100742	-5.38883	7.09e-08	3.57e-07
FCMR	614.587	-0.731537	0.097539	-7.49995	6.38e-14	8.44e-13
PIGR	46937.3	-0.74138	0.199944	-3.70793	0.000208957	0.000581869
FCAMR	23.2454	-0.794589	0.16658	-4.77	1.84e-06	7.41e-06
C1orf116	11701.8	-0.265554	0.131007	-2.02703	0.0426597	0.0717457
PRMT6	752.123	0.270288	0.0777842	3.47484	0.000511153	0.00131027
SH3BGRL3	10550.1	0.0569187	0.0707036	0.805033	0.420801	0.519291
UBXN11	1277.16	-0.311133	0.0762113	-4.0825	4.46e-05	0.000140449
CD52	1984.06	-0.257053	0.106968	-2.4031	0.016257	0.0302917
ZNF683	202.598	0.0214759	0.145963	0.147132	0.883028	0.936271
TINAGL1	2439.43	-0.356579	0.105506	-3.37972	0.000725605	0.00180876
HCRTR1	5.25394	-0.911918	0.123748	-7.36916	1.72e-13	2.13e-12
PEF1	3549.57	0.0959374	0.0422342	2.27156	0.0231132	0.0415434
COL16A1	2629.41	-0.531922	0.0872071	-6.09953	1.06e-09	7.16e-09
ORC1	367.812	0.725313	0.09968	7.27642	3.43e-13	4.07e-12
FCGR3A	4940.3	-0.131908	0.100617	-1.31099	0.189861	0.264231
IL19	5.62612	0.857459	0.225339	3.80519	0.000141694	0.000406724
SDE2	1808.83	0.305785	0.0419834	7.28348	3.25e-13	3.88e-12
H3-3A	1820.33	0.479593	0.0460165	10.4222	1.96e-25	1.79e-23
ACBD3	4707.99	0.206427	0.0448321	4.60445	4.14e-06	1.56e-05
MIXL1	49.5906	-0.225365	0.134082	-1.68081	0.0928007	0.142061
DEGS1	3607.88	0.31677	0.0443066	7.1495	8.71e-13	9.56e-12
NVL	1381.75	0.323718	0.0399672	8.09957	5.52e-16	1.02e-14
CNIH4	3301.74	0.676022	0.0588648	11.4843	1.58e-30	3.64e-28
BMP8A	70.8049	-0.056643	0.112425	-0.503829	0.614381	0.707736
HEYL	988.438	-0.175741	0.0743655	-2.3632	0.0181178	0.0334716
HPCAL4	114.571	-0.116816	0.183205	-0.637621	0.523721	0.621326
PABPC4	8737.31	0.0319496	0.047736	0.669298	0.503305	0.600989
TARS2	2045.68	0.230769	0.0500316	4.61246	3.98e-06	1.51e-05
ECM1	3814.68	-0.0496683	0.143285	-0.346641	0.728861	0.810237
ENSA	10841.4	0.429159	0.0456772	9.39548	5.7e-21	2.36e-19
GOLPH3L	2949.34	0.136135	0.0588553	2.31304	0.0207206	0.0377325
HORMAD1	301.866	0.247736	0.22967	1.07866	0.28074	0.369209
MCL1	26279.9	-0.0351401	0.0504592	-0.696406	0.486175	0.584407
WNT3A	44.1196	-0.877617	0.174098	-5.04094	4.63e-07	2.05e-06
ARF1	31745.7	0.489599	0.0406394	12.0474	2e-33	8.69e-31
C1orf35	1138.16	0.48528	0.0538951	9.00415	2.17e-19	6.83e-18
MRPL55	1741.03	0.58864	0.0599372	9.82095	9.15e-23	5.12e-21
GJC2	89.6246	-0.30014	0.10584	-2.83579	0.00457119	0.00964858
IBA57	490.189	0.107245	0.0540211	1.98524	0.0471176	0.078346
TRIM11	1779.77	0.321292	0.049368	6.50811	7.61e-11	6.11e-10
TRIM17	272.957	0.315856	0.153825	2.05335	0.0400389	0.0678398
H3-4	1.59826	-0.533594	0.181959	-2.9325	0.00336246	0.00731854
H2AW	478.608	1.34215	0.160003	8.38825	4.93e-17	1.07e-15
H2BU1	50.3008	-0.140036	0.159667	-0.877049	0.38046	0.477626
RNF187	6077.19	0.400164	0.0431494	9.27391	1.79e-20	6.76e-19
PPIH	1165.45	0.453066	0.0554683	8.16802	3.13e-16	6.02e-15
YBX1	17080	0.350823	0.0505392	6.9416	3.88e-12	3.84e-11
CLDN19	2.05091	-0.513849	0.240278	-2.13856	0.0324714	0.0563426
P3H1	2112.85	-0.0280178	0.0590235	-0.474688	0.635009	0.725676
C1orf50	396.431	0.255379	0.0457737	5.57915	2.42e-08	1.31e-07
STPG1	586.183	-0.0502378	0.0565022	-0.88913	0.373933	0.470515
NIPAL3	2330.41	-0.398948	0.0592862	-6.72918	1.71e-11	1.53e-10
RCAN3	1766.95	-0.0280885	0.0449098	-0.625443	0.53168	0.62878
NCMAP	718.77	-0.421896	0.122826	-3.4349	0.000592767	0.00150373
JUN	10512.9	-0.326884	0.0792991	-4.12217	3.75e-05	0.000119738
ASH1L	4592.79	-0.244677	0.0619721	-3.94819	7.87e-05	0.000237528
WDR26	7237.47	0.131811	0.0361045	3.65082	0.000261405	0.000713355
TXLNA	4979.38	-0.13829	0.0349983	-3.95134	7.77e-05	0.000234834
IQCC	264.981	-0.00194839	0.0600191	-0.0324629	0.974103	0.992968
TMEM234	611.266	-0.0530809	0.0581428	-0.91294	0.361274	0.456904
FAM167B	207.235	-0.151322	0.0744759	-2.03183	0.0421714	0.071037
LCK	770.738	-0.412477	0.0979032	-4.21311	2.52e-05	8.3e-05
HDAC1	6438.09	0.10408	0.0458689	2.26908	0.0232632	0.0417849
MARCKSL1	10238.8	0.232253	0.0769145	3.01962	0.00253093	0.00564771
TSSK3	18.1212	-0.53262	0.0944454	-5.63945	1.71e-08	9.44e-08
FAM229A	127.686	-0.323017	0.0906122	-3.56483	0.000364089	0.000965426
SLC16A4	1988.62	0.816109	0.140174	5.82213	5.81e-09	3.44e-08
EIF3I	9651.82	0.340939	0.047282	7.21076	5.56e-13	6.34e-12
LAMTOR5	3522.58	0.59569	0.0588284	10.1259	4.24e-24	2.96e-22
YTHDF2	4397.93	0.0925644	0.0329407	2.81003	0.00495363	0.0103716
OPRD1	106.171	0.143099	0.177143	0.807815	0.419197	0.517748
TMEM200B	253.444	-0.0815533	0.100205	-0.813861	0.415725	0.514223
SRSF4	4378.37	-0.0915499	0.035129	-2.6061	0.00915788	0.0180763
MECR	907.518	0.123054	0.0409207	3.00714	0.00263715	0.00585873
MTARC1	1184.59	0.820339	0.119738	6.8511	7.33e-12	6.96e-11
HLX	418.002	-0.381945	0.0670877	-5.69323	1.25e-08	7.04e-08
MARK1	429.084	0.486428	0.125564	3.87393	0.000107095	0.000315275
C1orf115	1143.92	0.108381	0.100325	1.0803	0.280011	0.368454
DARS2	1793.23	0.63722	0.0576465	11.0539	2.1e-28	3.21e-26
ZBTB37	1031.89	-0.351153	0.0800434	-4.38704	1.15e-05	4.01e-05
RC3H1	1723.39	-0.240869	0.0530255	-4.54251	5.56e-06	2.06e-05
INKA2	321.872	-0.240676	0.0732431	-3.28599	0.00101626	0.00245355
KCND3	356.722	-0.646216	0.11972	-5.39774	6.75e-08	3.4e-07
RAB7B	1245.62	0.0322331	0.122543	0.263036	0.792523	0.86462
F11R	10783	0.10237	0.0522345	1.95982	0.0500166	0.0825911
TSTD1	2145.43	0.470182	0.0811462	5.79426	6.86e-09	4.02e-08
USF1	3194.17	0.270238	0.0437589	6.17561	6.59e-10	4.6e-09
ARHGAP30	1902.98	-0.662872	0.0725047	-9.14247	6.1e-20	2.1e-18
NECTIN4	3411.11	0.163151	0.090015	1.81248	0.0699113	0.110953
KLHDC9	303.738	0.447949	0.0995112	4.50149	6.75e-06	2.47e-05
PFDN2	2630.03	0.668458	0.059869	11.1653	6.03e-29	9.92e-27
NIT1	1725.99	0.31301	0.0441798	7.08493	1.39e-12	1.48e-11
DEDD	2002.95	0.327859	0.0334541	9.80026	1.12e-22	6.16e-21
CTSE	14985.2	-0.36542	0.199372	-1.83285	0.0668247	0.106604
COQ8A	2401.23	0.156045	0.0726536	2.14779	0.0317301	0.0552168
AKIRIN1	3421.47	0.0842159	0.0440996	1.90968	0.056175	0.091362
NDUFS5	5474.55	0.457781	0.0579154	7.90431	2.69e-15	4.44e-14
LRIF1	965.493	0.165895	0.0611909	2.71111	0.0067058	0.0136411
CEPT1	1212.22	-0.188711	0.0472857	-3.99086	6.58e-05	0.000201285
DENND2D	2164.33	-0.113943	0.049758	-2.28995	0.0220244	0.0398182
CHI3L2	924.62	7.35e-05	0.14886	0.000493746	0.999606	0.999815
DRAM2	2320.09	0.154734	0.0471629	3.28085	0.00103494	0.00249581
ATP8B2	2118.74	-0.2988	0.0735537	-4.06234	4.86e-05	0.000152099
IL6R	2823.37	-0.303247	0.0829809	-3.65442	0.000257768	0.000704838
SHE	1484.12	0.0256808	0.135134	0.190039	0.849279	0.909986
PLA2G2C	21.5151	-0.247901	0.150986	-1.64189	0.100613	0.152578
UBXN10	1203.98	-0.529525	0.12247	-4.32372	1.53e-05	5.24e-05
SDHC	4835.24	0.422699	0.0454755	9.2951	1.47e-20	5.67e-19
ARNT	3566.73	-0.0307207	0.0464443	-0.661453	0.508322	0.605957
PARP1	9491.67	0.370406	0.049275	7.51712	5.6e-14	7.46e-13
NDUFS2	5195.6	0.422077	0.0432693	9.75466	1.76e-22	9.4e-21
PRDX1	18008.4	0.711252	0.0698947	10.1761	2.54e-24	1.88e-22
NASP	5129.71	0.13864	0.0591262	2.34482	0.0190362	0.0349923
CCDC17	304.31	-1.40939	0.157264	-8.96196	3.19e-19	9.78e-18
GPBP1L1	6507.44	-0.0176331	0.0335962	-0.524854	0.599685	0.694366
TMEM69	1335.85	0.320129	0.0434548	7.36692	1.75e-13	2.16e-12
SLC39A1	9482.16	0.401214	0.0467797	8.57666	9.77e-18	2.37e-16
CR1	308.206	-0.79478	0.1091	-7.2849	3.22e-13	3.84e-12
GUK1	10110	0.545006	0.0651425	8.36637	5.94e-17	1.28e-15
SERBP1	12123.3	0.165811	0.0386779	4.28698	1.81e-05	6.12e-05
RFX5	3231.98	-0.0693518	0.0484366	-1.43181	0.152199	0.218258
MIER1	2438.61	-0.0352905	0.0502448	-0.702371	0.482448	0.580841
SLC45A1	143.521	0.0125302	0.1171	0.107004	0.914786	0.960346
KIF17	96.4188	-0.25158	0.0868506	-2.8967	0.00377114	0.00811282
PPIAL4G	0.993611	0.463067	0.180434	2.56641	0.0102756	0.0200626
WDR47	681.028	-0.238397	0.0459519	-5.18796	2.13e-07	9.92e-07
ZNF669	262.59	0.312183	0.0499754	6.24674	4.19e-10	3.02e-09
SSX2IP	916.695	0.218308	0.075652	2.88569	0.00390559	0.0083747
TOR1AIP2	5448.13	0.117967	0.0524159	2.25059	0.0244116	0.0436139
UCHL5	2203.08	0.431505	0.0428305	10.0747	7.15e-24	4.87e-22
SMIM1	186.931	0.399092	0.10992	3.63074	0.00028261	0.00076575
RNF19B	2906.66	-0.0474329	0.0529089	-0.896502	0.369985	0.46613
C1orf162	959.141	-0.378012	0.0826905	-4.57141	4.84e-06	1.81e-05
GMEB1	869.322	0.0453054	0.032725	1.38443	0.166227	0.23544
CEP85	1104.24	0.255384	0.0581698	4.39031	1.13e-05	3.95e-05
CC2D1B	2877.93	0.0330076	0.0433138	0.762057	0.446026	0.544335
DAB1	16.8796	0.0559198	0.144429	0.387178	0.698624	0.783741
LRRC8B	1812.35	-0.0077721	0.0555522	-0.139906	0.888734	0.940963
BTBD8	33.6225	-0.45046	0.0855848	-5.26332	1.41e-07	6.8e-07
ZC3H11A	6949.67	-0.0437102	0.0479877	-0.910864	0.362367	0.458044
IFI16	5986.68	0.0455205	0.0901543	0.504918	0.613617	0.707281
RGS13	62.5537	-0.277934	0.136084	-2.04238	0.0411139	0.069501
RGS4	251.414	-0.0683447	0.124806	-0.547608	0.583961	0.679994
CAP1	18621.6	0.0532512	0.042421	1.2553	0.209369	0.28738
ACOT7	1558.62	0.359084	0.0720816	4.98164	6.3e-07	2.74e-06
TOR1AIP1	3763.55	0.0620968	0.039208	1.58378	0.113244	0.169021
HSPB11	968.658	0.265236	0.0532911	4.97712	6.45e-07	2.8e-06
SDF4	7830.56	0.0367011	0.049007	0.748895	0.45392	0.552596
EPHB2	1948.9	0.0140273	0.114414	0.122602	0.902422	0.951132
TMCO1	6414.26	0.506219	0.0461759	10.9629	5.77e-28	8.1e-26
NBPF3	375.629	-0.141023	0.0688527	-2.04819	0.0405414	0.0686
CDK11B	1471.57	-0.0429528	0.0445413	-0.964336	0.334878	0.428745
ACOT11	435.136	-0.253241	0.080498	-3.14592	0.00165563	0.00383708
AKR1A1	6430.12	0.1732	0.048899	3.54198	0.000397132	0.00104305
KCNT2	82.7147	-0.484601	0.128026	-3.78517	0.000153601	0.000437873
CTSK	3699.17	-0.139203	0.104599	-1.33083	0.183245	0.256387
EPB41	3156.51	-0.158265	0.0548031	-2.88789	0.00387839	0.00832198
HMGB4	1.10318	-1.90415	0.575699	-3.30754	0.000941194	0.0022926
AK2	7284.29	0.285129	0.0517392	5.51088	3.57e-08	1.88e-07
AZIN2	441.738	-0.176884	0.0848935	-2.0836	0.0371966	0.0635029
TRIM62	458.496	-0.141976	0.04955	-2.86531	0.00416595	0.00886825
PRSS38	0.625568	-1.66979	0.471292	-3.54301	0.000395588	0.00103928
CTSS	12866.2	-0.10068	0.0763317	-1.31898	0.187176	0.261141
LIN9	459.98	0.598241	0.0556914	10.7421	6.46e-27	7.86e-25
PRAMEF27	0.00432142	-0.0234492	2.89131	-0.00811022	0.993529	0.996399
PRAMEF25	0.00424394	-0.0710429	2.89131	-0.0245712	0.980397	0.993099
HNRNPCL2	0.538722	0.462387	0.211391	2.18736	0.0287163	0.0504735
PRAMEF26	0.0125706	-0.106763	2.89131	-0.0369254	0.970544	0.991732
HNRNPCL4	0.0678088	-0.0122983	0.844921	-0.0145556	0.988387	0.994732
RBMXL1	976.459	-0.0216142	0.0485146	-0.44552	0.655944	0.745004
GBP3	2443.4	-0.141192	0.108115	-1.30594	0.191573	0.266401
GBP1	4020.86	0.182545	0.10811	1.68851	0.0913129	0.140042
GBP2	4922.15	-0.0951189	0.0842613	-1.12886	0.258959	0.344983
GBP7	5.00873	-0.252791	0.163177	-1.54919	0.121337	0.179529
GBP4	2991.21	-0.191374	0.105098	-1.82091	0.0686199	0.109121
AHDC1	2216.29	-0.44947	0.0670249	-6.70602	2e-11	1.77e-10
FGR	1043.45	-0.617931	0.087523	-7.06021	1.66e-12	1.75e-11
IFI6	11997.9	0.432166	0.126557	3.41478	0.000638329	0.00160947
HNRNPCL3	0.198803	0.515581	0.419668	1.22855	0.219242	0.298976
IFI44L	2319.34	0.0169483	0.137946	0.122862	0.902216	0.951045
CYB561D1	648.456	-0.37115	0.0591904	-6.27045	3.6e-10	2.63e-09
AMIGO1	528.313	-0.225504	0.0784544	-2.87433	0.00404886	0.00864889
GPR61	8.21414	-0.232662	0.110736	-2.10106	0.0356361	0.0612054
GNAI3	4714.28	0.122673	0.0421906	2.90759	0.00364231	0.00785248
GSTM4	696.75	0.200457	0.0657589	3.04836	0.00230092	0.00517619
GNAT2	0.059564	0.0354899	0.9809	0.036181	0.971138	0.992025
PTGS2	5539.45	0.0402548	0.168871	0.238376	0.81159	0.879671
DDAH1	5532.42	-0.285946	0.0728988	-3.9225	8.76e-05	0.000262721
SLC16A1	1342.76	0.308099	0.141397	2.17896	0.0293349	0.051452
NGF	105.738	0.389211	0.17329	2.246	0.0247039	0.04407
NOC2L	4705.65	0.13461	0.0546597	2.46269	0.0137899	0.0261645
KLHL17	492.232	-0.149468	0.0818877	-1.82528	0.0679593	0.108215
PLEKHN1	386.855	-0.172198	0.0990266	-1.7389	0.0820517	0.127601
PERM1	165.422	-0.0309684	0.105237	-0.294274	0.768549	0.845204
HES4	338.78	0.386322	0.100125	3.85838	0.00011414	0.00033406
ISG15	4836.44	0.783546	0.122875	6.37676	1.81e-10	1.37e-09
AGRN	22396.1	-0.268227	0.0799113	-3.35656	0.000789187	0.00195222
CDCP2	1.73925	-0.21628	0.153922	-1.40512	0.159985	0.227562
MRPL37	3178.08	0.394593	0.0446968	8.82822	1.06e-18	3.04e-17
SSBP3	2652.44	-0.109955	0.0606396	-1.81325	0.0697933	0.110784
SERPINC1	6.83592	0.15465	0.138611	1.11571	0.264546	0.351159
COG2	2160.26	0.369856	0.0381814	9.68681	3.43e-22	1.73e-20
CAPN9	492.405	0.126147	0.175282	0.719681	0.471721	0.5703
C1orf198	5460.91	0.027491	0.0585838	0.46926	0.638884	0.729207
AGT	1161.15	0.772988	0.17549	4.40474	1.06e-05	3.72e-05
IFI44	1947.72	0.195339	0.112626	1.7344	0.082847	0.12866
TDRD10	292.075	0.206352	0.159394	1.29461	0.195456	0.271089
UBE2Q1	5628.52	0.254228	0.0403898	6.29435	3.09e-10	2.28e-09
CHRNB2	23.9993	0.716971	0.168724	4.24937	2.14e-05	7.15e-05
ADAR	22666.9	0.113546	0.0452385	2.50995	0.0120748	0.0231868
ATPAF1	2294.87	0.161014	0.0403786	3.98761	6.67e-05	0.000203836
TEX38	5.56643	-0.418499	0.1258	-3.32671	0.00087878	0.00215127
EFCAB14	8011.14	-0.2635	0.0445404	-5.91598	3.3e-09	2.05e-08
CYP4B1	5060.16	-0.567744	0.191785	-2.96032	0.00307317	0.00673881
PSEN2	1477.07	0.308918	0.045847	6.73803	1.61e-11	1.44e-10
FCRLA	219.167	-0.85004	0.145158	-5.85598	4.74e-09	2.87e-08
FCRLB	65.9516	0.00143003	0.0918395	0.015571	0.987577	0.994293
DUSP12	844.742	0.34822	0.0413236	8.42666	3.56e-17	7.92e-16
TRAF5	1359.81	-0.125997	0.0782411	-1.61037	0.107318	0.161323
SLC30A1	2886.62	0.16942	0.0640554	2.6449	0.00817142	0.0162959
RD3	4.48174	-0.365748	0.161449	-2.26541	0.0234876	0.0421364
ATF6	4428.95	0.0646933	0.0422333	1.53181	0.12557	0.184975
ACADM	2296.98	0.306119	0.0524075	5.84113	5.18e-09	3.11e-08
RABGGTB	2532.62	0.053822	0.0513802	1.04752	0.294858	0.385116
MSH4	8.77091	-0.299981	0.138785	-2.16149	0.0306578	0.053502
DENND1B	1534.67	0.0473915	0.0609993	0.77692	0.437206	0.536003
CRB1	14.2234	0.711485	0.169802	4.1901	2.79e-05	9.1e-05
MPL	12.9391	-0.154167	0.0838006	-1.83969	0.0658139	0.10514
CDC20	1760.44	0.767072	0.110466	6.94397	3.81e-12	3.78e-11
ELOVL1	5016.1	0.170454	0.0477311	3.57113	0.00035545	0.000945013
MED8	2264.76	0.269262	0.0404281	6.66026	2.73e-11	2.37e-10
AMPD2	2118.52	-0.142969	0.0449817	-3.17838	0.00148101	0.00346476
ASPM	1081.92	0.537454	0.110836	4.84909	1.24e-06	5.13e-06
AKT3	1161.36	-0.152137	0.0913225	-1.66593	0.0957271	0.145979
C1orf174	1131.46	0.229104	0.0412712	5.55119	2.84e-08	1.51e-07
MEF2D	4543.73	-0.0208972	0.0511117	-0.408853	0.682647	0.768875
IQGAP3	1550.68	0.360711	0.0998562	3.61231	0.000303485	0.000816864
NAXE	6278.2	0.753967	0.0632172	11.9266	8.6e-33	3.04e-30
GPATCH4	1863.06	0.356985	0.0559705	6.37809	1.79e-10	1.36e-09
HAPLN2	4.73897	-0.0754621	0.142227	-0.530575	0.595713	0.690857
BCAN	89.4827	0.884002	0.144708	6.10886	1e-09	6.8e-09
NES	2484.93	-0.142909	0.0990887	-1.44223	0.149237	0.214639
CRABP2	9438.76	0.519532	0.169018	3.07383	0.00211329	0.00478793
ISG20L2	2520.77	0.300857	0.0396765	7.58275	3.38e-14	4.66e-13
RRNAD1	1807.88	0.270923	0.0546075	4.96128	7e-07	3.01e-06
MRPL24	3201.31	0.64633	0.0632364	10.2209	1.6e-24	1.22e-22
HDGF	19788.1	0.512146	0.0509207	10.0577	8.49e-24	5.69e-22
PRCC	3835.39	0.361111	0.0408331	8.84359	9.27e-19	2.67e-17
SH2D2A	360.094	0.193037	0.0867972	2.224	0.0261482	0.0463608
C1orf185	0.264862	0.245562	0.391638	0.627014	0.53065	0.627754
RNF11	4401.66	0.0573472	0.0445948	1.28596	0.198457	0.274659
EPS15	3615.51	-0.149821	0.0358639	-4.17748	2.95e-05	9.57e-05
RNF223	108.02	0.310956	0.116635	2.66605	0.00767482	0.0154021
C1orf159	656.757	-0.0395855	0.0643242	-0.615407	0.538286	0.635409
TTC39A	2210.92	0.477482	0.094258	5.06569	4.07e-07	1.82e-06
SAMD11	239.394	-0.0394079	0.117923	-0.334185	0.73824	0.818578
MFSD14A	2623.38	0.0366725	0.0396645	0.924566	0.355192	0.450435
SASS6	374.498	0.214496	0.0683352	3.13888	0.00169597	0.00392107
TRMT13	618.355	-0.0581042	0.0541685	-1.07266	0.283425	0.372228
LRRC39	51.178	-0.403761	0.0871703	-4.63186	3.62e-06	1.38e-05
DBT	1443.57	0.0115965	0.0481732	0.240726	0.809767	0.878045
RTCA	1599.57	0.169113	0.0431522	3.91898	8.89e-05	0.000266382
BRDT	324.849	0.321675	0.285961	1.12489	0.260635	0.346906
KHDRBS1	8016.64	0.132475	0.0279505	4.73961	2.14e-06	8.51e-06
TMEM39B	781.013	0.0110253	0.0422711	0.260823	0.794229	0.866163
KPNA6	4577.99	-0.123272	0.0382904	-3.21939	0.00128466	0.00303477
CCDC28B	260.892	-0.0179202	0.0677868	-0.264362	0.791501	0.863731
DDX20	801.346	0.0661863	0.0377351	1.75397	0.079435	0.124047
RPL5	39945.2	0.421861	0.067133	6.28396	3.3e-10	2.42e-09
DIPK1A	766.93	0.121708	0.0634149	1.91923	0.0549554	0.0896228
MTF2	1308.52	-0.0169787	0.0519827	-0.326621	0.743954	0.82342
SH2D5	28.9025	1.73424	0.18805	9.22225	2.91e-20	1.05e-18
HP1BP3	8180.77	-0.115616	0.0378379	-3.05557	0.00224635	0.00506237
ECE1	11470.9	-0.338072	0.0700931	-4.82318	1.41e-06	5.79e-06
SUSD4	829.676	-0.0127578	0.133141	-0.0958218	0.923662	0.965874
CCDC185	20.3854	0.562504	0.179713	3.13001	0.00174801	0.00403406
LRRIQ3	47.6923	0.111565	0.107576	1.03708	0.299701	0.390063
TNNI3K	5.64759	-0.330619	0.145783	-2.26789	0.023336	0.0419015
LRRC53	0.657494	-1.55373	0.441175	-3.5218	0.000428629	0.00111611
ERICH3	240.377	-1.64392	0.227396	-7.22934	4.85e-13	5.58e-12
CRYZ	2746.43	0.139492	0.0810652	1.72074	0.0852983	0.131973
TYW3	880.701	-0.0098081	0.0431668	-0.227214	0.820257	0.885975
FPGT-TNNI3K	35.8067	-0.831124	0.134277	-6.18962	6.03e-10	4.25e-09
OBSCN	1519.34	0.188444	0.0987084	1.9091	0.0562496	0.0914505
PPIAL4C	1.15456	-0.0446944	0.166938	-0.26773	0.788907	0.861751
H2BC18	133.567	-0.217153	0.145207	-1.49547	0.134791	0.196646
H3C13	6.64624	-0.518246	0.155538	-3.33197	0.000862336	0.0021159
H4C14	22.1364	0.484092	0.12022	4.02672	5.66e-05	0.000174923
H3C14	4.88642	0.561884	0.223567	2.51327	0.0119617	0.0229904
H2AC18	0.752656	1.13181	0.258378	4.38044	1.18e-05	4.12e-05
H2AC19	0.522187	0.223864	0.315294	0.710017	0.477693	0.576134
H3C15	0.091431	0.0234957	0.6653	0.035316	0.971828	0.9923
H4C15	0.627255	-0.0149519	0.218372	-0.0684696	0.945412	0.980159
H2BC21	1633.48	0.294009	0.111108	2.64616	0.00814115	0.0162372
H2AC20	34.7712	0.234252	0.124826	1.87662	0.0605698	0.0975791
H2AC21	5.08348	-0.972199	0.221442	-4.39031	1.13e-05	3.95e-05
BOLA1	815.794	0.501432	0.0685855	7.31105	2.65e-13	3.21e-12
SV2A	441.761	0.0466005	0.141175	0.330091	0.741331	0.821212
SF3B4	5334.58	0.31555	0.0531075	5.94172	2.82e-09	1.78e-08
FCGR1A	350.951	0.00806706	0.100254	0.0804661	0.935867	0.973964
GPR25	23.3915	-0.484608	0.132219	-3.66518	0.000247163	0.000678757
INAVA	2160	0.0383358	0.0934859	0.41007	0.681755	0.76802
KIF21B	787.95	-0.414032	0.0854379	-4.846	1.26e-06	5.2e-06
TMEM9	7325.89	0.604969	0.066004	9.16563	4.93e-20	1.72e-18
IGFN1	59.1749	-0.704791	0.160823	-4.38241	1.17e-05	4.09e-05
CACNA1S	4.55988	0.223323	0.198968	1.1224	0.261691	0.348113
SAMD13	94.1727	0.501716	0.126898	3.9537	7.7e-05	0.000232746
TMEM81	137.544	0.395569	0.0582697	6.78858	1.13e-11	1.04e-10
MTR	2538.2	-0.192616	0.0493401	-3.90383	9.47e-05	0.000281901
SRP9	8320.54	0.663908	0.0430991	15.4042	1.53e-53	9.76e-50
TMEM63A	5667.07	-0.172947	0.0674198	-2.56523	0.0103108	0.0201252
LEFTY1	19.258	0.361483	0.163021	2.2174	0.0265955	0.0470709
PYCR2	3688.74	0.349106	0.0461018	7.5725	3.66e-14	5.02e-13
LEFTY2	50.2042	-0.752682	0.162761	-4.62446	3.76e-06	1.43e-05
EPHX1	19813.5	0.935049	0.118167	7.91296	2.51e-15	4.16e-14
TARDBP	4933.71	0.0814702	0.0282741	2.88145	0.00395851	0.00847866
MASP2	55.261	-0.811119	0.0990167	-8.19173	2.57e-16	5.03e-15
SRM	3209.28	0.383301	0.0603313	6.35326	2.11e-10	1.58e-09
EXOSC10	3298.25	0.0763044	0.0347565	2.1954	0.0281348	0.0495564
SYF2	2445.69	0.0833512	0.0351376	2.37214	0.0176855	0.0327458
RSRP1	2498.88	-0.355717	0.0840892	-4.23024	2.33e-05	7.73e-05
RHD	32.6673	-0.389716	0.142557	-2.73375	0.00626177	0.0128265
TMEM50A	7027.56	0.151175	0.0393882	3.83809	0.000123997	0.000360533
RHCE	82.8212	0.0378695	0.127316	0.297445	0.766127	0.843075
MACO1	2221.3	-0.0393613	0.0436385	-0.901984	0.367065	0.463216
TSEN15	1859.44	0.521661	0.0498141	10.4721	1.16e-25	1.11e-23
LRRC71	66.8953	-1.46891	0.201096	-7.30454	2.78e-13	3.36e-12
NTRK1	36.6283	-0.382081	0.103093	-3.70619	0.000210404	0.000585557
FMN2	41.4603	0.159055	0.18159	0.875903	0.381083	0.478062
GREM2	248.38	1.205	0.189633	6.35441	2.09e-10	1.57e-09
YARS1	5878.97	0.160954	0.0415076	3.8777	0.000105448	0.000310764
HNRNPR	6545.47	0.111182	0.0369054	3.01263	0.00258998	0.00576533
ADAMTSL4	1206.82	-0.508322	0.099107	-5.12902	2.91e-07	1.34e-06
PTP4A2	11475.3	0.15059	0.042535	3.54037	0.000399562	0.00104862
GON4L	2747.26	-0.0563832	0.0506034	-1.11422	0.265186	0.351905
CRYBG2	406.114	0.205199	0.149938	1.36856	0.171138	0.241572
FNBP1L	4261.93	-0.0510756	0.0557969	-0.915384	0.35999	0.455552
ZFYVE9	945.645	-0.189304	0.0668578	-2.83144	0.00463383	0.00976628
PDPN	1394.57	-0.311561	0.105361	-2.95708	0.00310567	0.00679837
TMCO4	1736.84	0.0185492	0.052666	0.352204	0.724685	0.807051
HYI	555.284	-0.0411353	0.0710497	-0.578966	0.562612	0.659477
ADGRB2	356.776	-0.214406	0.116044	-1.84762	0.0646571	0.103509
NTNG1	125.312	0.142864	0.195039	0.732491	0.463869	0.562556
YY1AP1	3093.71	0.11104	0.0386964	2.86951	0.00411107	0.00876708
ANKRD65	1629.25	0.0241582	0.122695	0.196896	0.843909	0.905502
SNAP47	1757.92	0.358313	0.0346304	10.3468	4.33e-25	3.66e-23
B4GALT2	3123.17	0.233197	0.0569385	4.09559	4.21e-05	0.000133448
OLFML2B	1657.63	-0.0446401	0.0943903	-0.472931	0.636263	0.726891
TTC24	24.2565	-0.578343	0.142595	-4.05586	5e-05	0.000156047
IL20	2.18146	-0.559574	0.255602	-2.18924	0.0285792	0.0502557
AADACL4	0.576558	-0.638964	0.338635	-1.88688	0.0591759	0.0956077
DNASE2B	30.6118	-0.901007	0.158644	-5.67943	1.35e-08	7.6e-08
OR2L2	0.076353	-0.0366319	0.803583	-0.0455857	0.96364	0.988964
OR2L3	0.0575523	-0.190754	1.21031	-0.157608	0.874766	0.929849
OR2M4	0.035063	-0.107052	1.96833	-0.0543872	0.956627	0.985761
TMEM222	1989.34	0.0605211	0.0452825	1.33652	0.181378	0.254111
LGR6	306.284	-0.191105	0.155945	-1.22547	0.2204	0.300243
MANEAL	965.113	0.0468311	0.101524	0.461281	0.644597	0.734567
TNFRSF14	3223.64	-0.272421	0.077006	-3.53766	0.000403689	0.00105853
PRAMEF9	0.0305302	0.0713487	2.52598	0.0282459	0.977466	0.993099
RSBN1	1188.76	-0.226821	0.0463872	-4.88974	1.01e-06	4.25e-06
YOD1	1146.78	0.00472704	0.0652069	0.072493	0.94221	0.978379
OR2T35	0.0192833	-0.118735	2.89131	-0.0410661	0.967243	0.990387
OR10K2	0.02041	-0.118735	2.89131	-0.0410661	0.967243	0.990387
IRF2BP2	8858.6	0.164368	0.0431619	3.80818	0.000139996	0.000402211
RBM15	633.928	-0.0409828	0.0467489	-0.876659	0.380672	0.477704
AKR7A2	2004.85	0.182227	0.0493923	3.68938	0.000224805	0.000621829
JMJD4	880.485	0.482919	0.0471403	10.2443	1.26e-24	9.91e-23
KLHDC7A	591.691	-0.330843	0.138536	-2.38813	0.0169342	0.0314786
MTX1	1053.29	0.502997	0.0489632	10.273	9.33e-25	7.52e-23
LRRC41	5001.33	0.0483527	0.0371722	1.30078	0.193335	0.268479
ARL8A	3050.57	0.225922	0.0433862	5.20722	1.92e-07	9e-07
GPR37L1	34.9601	0.238967	0.121377	1.9688	0.0489757	0.0810406
SNX27	3329.25	0.0048589	0.048975	0.0992118	0.92097	0.964607
CELF3	78.2905	0.128314	0.254436	0.50431	0.614043	0.707657
RIIAD1	38.1136	-0.213266	0.181272	-1.1765	0.239395	0.322238
MRPL9	2557.73	0.450967	0.0494531	9.11909	7.58e-20	2.57e-18
OAZ3	208.586	0.349838	0.0762123	4.5903	4.43e-06	1.66e-05
TDRKH	1578.38	0.156243	0.0658712	2.37195	0.0176946	0.0327595
LINGO4	36.4546	0.314367	0.153058	2.0539	0.0399851	0.0677667
RORC	2918.58	0.139656	0.105449	1.3244	0.185371	0.258964
C2CD4D	100.545	0.712375	0.111607	6.38289	1.74e-10	1.32e-09
THEM5	332.473	0.422027	0.108178	3.90124	9.57e-05	0.000284635
THEM4	1115.32	0.130163	0.062086	2.0965	0.0360378	0.0617842
S100A10	22829.3	0.303754	0.0868559	3.49722	0.000470142	0.00121361
STIL	641.612	0.320472	0.0832625	3.84893	0.000118633	0.000345724
C1orf68	0.0933203	0.252705	1.42157	0.177765	0.858908	0.917882
KPRP	0.226994	0.510668	0.53983	0.94598	0.344159	0.438657
LCE1F	0.0972896	-0.213407	1.03643	-0.205906	0.836864	0.899613
LCE1E	0.118257	-0.288556	0.802285	-0.359668	0.719095	0.802255
LCE1D	0.00914857	-0.0115752	2.89131	-0.00400345	0.996806	0.997798
NCDN	1897.14	-0.13211	0.0497564	-2.65513	0.00792774	0.0158513
TFAP2E	132.762	0.22641	0.116043	1.95109	0.0510464	0.08403
AMY1A	0.890908	-0.368048	0.248377	-1.48181	0.138391	0.201192
AMY1B	2.91416	-0.497493	0.209979	-2.36926	0.0178239	0.0329765
AMY1C	0.197398	-0.709852	0.489518	-1.4501	0.14703	0.211832
HPDL	105.365	0.983023	0.149117	6.5923	4.33e-11	3.63e-10
OR2L5	0.0632201	-0.214603	1.5042	-0.142669	0.886551	0.939173
MAN1C1	750.346	-0.649273	0.0818432	-7.93313	2.14e-15	3.58e-14
SELENON	8176.11	-0.11609	0.0494345	-2.34836	0.0188562	0.0347048
MAB21L3	38.8066	0.317502	0.158444	2.00387	0.0450838	0.0753449
NFASC	443.482	-0.48223	0.115638	-4.17019	3.04e-05	9.86e-05
CNTN2	12.8843	-0.163043	0.186402	-0.874688	0.381744	0.478828
SYPL2	56.1291	0.0747698	0.135226	0.552924	0.580315	0.676244
CCSAP	694.239	0.176542	0.0540097	3.26871	0.0010804	0.00259331
ACTA1	20.177	0.0622039	0.108025	0.575828	0.564731	0.661393
ZFP69	268.162	0.0700648	0.0547057	1.28076	0.200279	0.276933
ZNF684	155.889	0.139119	0.0581454	2.39261	0.0167292	0.03112
EXO5	389.902	0.0940971	0.0487961	1.92837	0.0538088	0.0879707
TRNAU1AP	1279.72	0.248177	0.0615048	4.03509	5.46e-05	0.000169348
TAF12	1165.82	0.280297	0.0434605	6.44948	1.12e-10	8.82e-10
RAB42	387.475	0.31293	0.0950695	3.29159	0.000996221	0.00240943
AMY2B	351.43	-0.841066	0.120388	-6.98632	2.82e-12	2.86e-11
AMY2A	2.0095	-0.0959167	0.248591	-0.385842	0.699614	0.784667
CDK18	1740.84	-0.146475	0.0767276	-1.90903	0.056258	0.0914505
KISS1	47.2703	0.608108	0.161751	3.75953	0.000170234	0.000481339
GOLT1A	787.368	0.453029	0.116384	3.89252	9.92e-05	0.000293867
PLEKHA6	2896.49	-0.0183789	0.106019	-0.173355	0.862373	0.919989
PPP1R15B	4867.4	0.192294	0.0432365	4.44749	8.69e-06	3.11e-05
PIK3C2B	1991.17	-0.352858	0.0756081	-4.66693	3.06e-06	1.18e-05
MDM4	2352.47	-0.205578	0.0701599	-2.93013	0.00338819	0.00737034
CDC42BPA	4960.8	-0.168455	0.0874521	-1.92625	0.0540727	0.0883417
ZMYM1	632.655	-0.0316699	0.0520148	-0.608862	0.542616	0.63969
SFPQ	13010.5	0.044499	0.0359972	1.23618	0.216392	0.295681
C1orf146	2.34127	-0.652104	0.154323	-4.22559	2.38e-05	7.88e-05
GLMN	368.584	0.245945	0.0619268	3.97154	7.14e-05	0.000217182
RPAP2	960.16	-0.0389504	0.0469672	-0.829312	0.406928	0.504945
GFI1	178.125	-0.229392	0.0964438	-2.3785	0.0173832	0.0322266
EVI5	1209.21	-0.399906	0.0501461	-7.97481	1.53e-15	2.61e-14
OR2T27	0.00560318	-0.0710429	2.89131	-0.0245712	0.980397	0.993099
OR6K3	0.632546	-0.858043	0.306724	-2.79745	0.00515081	0.0107432
OR6N2	0.0587136	-0.238736	1.12324	-0.212543	0.831684	0.895757
MNDA	867.713	-0.42077	0.0963218	-4.36838	1.25e-05	4.34e-05
OR14A16	0.0153409	0.0358715	2.89131	0.0124067	0.990101	0.994732
OR11L1	0.0232838	-0.0118184	2.59447	-0.00455523	0.996365	0.997798
TRIM58	15.244	0.410732	0.165614	2.48005	0.0131363	0.0250314
OR2W3	2.74142	0.47156	0.216156	2.18157	0.0291415	0.0511503
OR2AJ1	0.0590294	-0.154601	2.84742	-0.0542953	0.9567	0.985761
MUTYH	629.9	0.114094	0.0573466	1.98955	0.0466405	0.0776407
OR6Y1	0.013918	-0.0830149	2.89131	-0.0287119	0.977094	0.992968
ZSCAN20	157.306	-0.189247	0.0517644	-3.65594	0.000256244	0.000701576
OR2T6	0.0204415	-0.106861	2.89131	-0.0369593	0.970517	0.991732
OR2M5	0.0216194	-0.0830149	2.89131	-0.0287119	0.977094	0.992968
OR2M2	0.0294396	-0.154455	2.89131	-0.0534203	0.957397	0.98616
PRRC2C	11787.1	0.00607723	0.0520204	0.116824	0.907	0.954744
MYOC	8.71933	-1.52912	0.178896	-8.54752	1.26e-17	2.98e-16
GABRD	96.1177	-0.00147734	0.108368	-0.0136327	0.989123	0.994732
CFAP74	127.5	-1.25273	0.169224	-7.40278	1.33e-13	1.68e-12
ZBTB17	1269.8	-0.0240011	0.0495105	-0.484768	0.627841	0.719421
SRARP	9.33461	1.6386	0.27936	5.86555	4.48e-09	2.72e-08
HSPB7	230.425	-0.620745	0.105323	-5.89375	3.78e-09	2.31e-08
CLCNKA	49.5324	0.314094	0.165992	1.89222	0.0584613	0.0945971
FAM131C	17.3296	0.27817	0.181895	1.52929	0.126192	0.185677
CLCNKB	70.9467	0.0962859	0.15589	0.617651	0.536805	0.633881
CFHR3	58.2967	0.389546	0.152024	2.56239	0.0103955	0.0202657
CFHR1	3.46764	1.10555	0.222931	4.95917	7.08e-07	3.05e-06
CFHR4	2.88519	0.143913	0.321284	0.447931	0.654203	0.743384
OR2T8	0.432971	1.12979	0.487727	2.31644	0.0205341	0.0374573
EFHD2	5779.75	0.0423966	0.0759074	0.558531	0.576482	0.672392
CTRC	4.53295	-0.106118	0.138792	-0.764581	0.444521	0.543019
FHAD1	295.669	-1.02029	0.114847	-8.88388	6.46e-19	1.89e-17
OR6F1	0.0551217	0.0354899	1.26645	0.0280231	0.977644	0.993099
OR14A2	0.072597	-0.250132	2.52657	-0.0990005	0.921138	0.964607
OR14K1	0.1937	-0.145038	0.591287	-0.245292	0.80623	0.875456
OR10K1	0.00896881	-0.047246	2.89131	-0.0163407	0.986963	0.993996
OR2T12	0.0173527	-0.0710919	2.89131	-0.0245881	0.980383	0.993099
OR2T33	0.0761897	0.0948568	1.16083	0.0817149	0.934873	0.973249
ZBTB8A	407.896	-0.0543369	0.048234	-1.12653	0.259942	0.346197
ZBTB8OS	1036.29	0.255085	0.0436146	5.84861	4.96e-09	2.98e-08
OR2B11	0.641149	-1.13488	0.279719	-4.0572	4.97e-05	0.000155281
NRAS	3895.01	0.253024	0.0559017	4.52623	6e-06	2.22e-05
CSDE1	24003.2	-0.0525957	0.0417701	-1.25917	0.207968	0.285683
SIKE1	1772.05	0.0685035	0.0477103	1.43582	0.151053	0.216843
OR6K6	0.0197893	-0.0711871	2.40794	-0.0295635	0.976415	0.992968
OR2T29	0.0207332	-0.0711871	2.39685	-0.0297003	0.976306	0.992968
OR4F5	0.0144894	-0.071141	2.89131	-0.0246051	0.98037	0.993099
OR2G6	0.0633907	-0.119316	1.20612	-0.0989253	0.921198	0.964607
ACTN2	36.1561	-0.785358	0.141045	-5.56814	2.57e-08	1.39e-07
OR2T2	0.0180167	-0.106812	2.89131	-0.0369424	0.970531	0.991732
OR13G1	0.083233	-0.227057	1.15153	-0.197178	0.843688	0.905316
OR1C1	0.0553671	-0.0834983	1.1667	-0.0715678	0.942946	0.978936
OR2M3	0.0433273	-0.0832541	1.70915	-0.0487109	0.96115	0.987416
OR2T10	0.182116	-0.588613	0.623273	-0.944391	0.34497	0.439603
OR6N1	0.195037	-0.552679	0.630377	-0.876745	0.380625	0.477676
OR2T11	0.0279225	-0.0593645	2.80281	-0.0211803	0.983102	0.993362
OR10Z1	0.00426133	-0.05912	2.89131	-0.0204475	0.983686	0.993362
SPTA1	10.1411	-0.294303	0.171312	-1.71793	0.0858091	0.132645
PTGER3	144.523	-0.610696	0.155893	-3.91741	8.95e-05	0.000267994
ZRANB2	3695.35	-0.102591	0.0493868	-2.0773	0.037774	0.0643793
SETDB1	2500.71	0.117897	0.0490731	2.40247	0.0162847	0.0303375
CERS2	10932.7	0.272572	0.0572145	4.76404	1.9e-06	7.61e-06
ANXA9	444.141	0.218991	0.0805409	2.719	0.00654792	0.0133582
PRUNE1	2092.81	0.333714	0.0499924	6.6753	2.47e-11	2.15e-10
BNIPL	649.13	0.132368	0.150964	0.876816	0.380587	0.477676
C1orf56	559.021	0.382669	0.0743384	5.14767	2.64e-07	1.22e-06
CDC42SE1	7528.32	0.100609	0.0421586	2.38645	0.0170118	0.0316149
MLLT11	726.395	0.682911	0.126776	5.38677	7.17e-08	3.6e-07
MINDY1	1519.18	0.0328204	0.0657524	0.499151	0.617673	0.710798
IER5	2872.74	0.389237	0.0724527	5.37229	7.77e-08	3.89e-07
MR1	2939.86	-0.0735409	0.0630092	-1.16715	0.243152	0.326522
SLC25A44	2399.45	0.139008	0.0415742	3.3436	0.000826977	0.00203752
FH	3099.41	0.64391	0.0417633	15.4181	1.24e-53	9.76e-50
KMO	225.174	0.197982	0.0925817	2.13846	0.0324793	0.0563512
OPN3	1160.72	0.93673	0.11738	7.98029	1.46e-15	2.51e-14
CHML	2154.68	0.68009	0.0952003	7.14379	9.08e-13	9.94e-12
KIF1B	3560.56	-0.163464	0.0528009	-3.09586	0.00196242	0.00447961
ATAD3A	1339.86	0.252345	0.0646842	3.90118	9.57e-05	0.000284651
TMEM240	34.2618	-0.214677	0.0849045	-2.52845	0.0114567	0.022111
SSU72	6475.44	0.196813	0.0421284	4.67173	2.99e-06	1.16e-05
MIB2	1496.53	-0.286108	0.0699855	-4.0881	4.35e-05	0.000137488
BCL9	2619.16	0.0606978	0.0656206	0.92498	0.354976	0.450281
EXO1	481.009	1.07641	0.10533	10.2194	1.62e-24	1.23e-22
BECN2	5.27493	0.52516	0.203212	2.5843	0.00975781	0.0191496
MAP1LC3C	110.412	-0.371149	0.150477	-2.46649	0.0136446	0.0259197
WDR64	12.5914	-0.197922	0.123465	-1.60306	0.108921	0.163322
DYNLT5	69.7625	-1.08809	0.136765	-7.95593	1.78e-15	3.02e-14
DNAI4	280.821	-0.718966	0.116113	-6.19196	5.94e-10	4.19e-09
SGIP1	241.749	-0.561925	0.0915799	-6.13589	8.47e-10	5.8e-09
LBR	3608.32	0.373118	0.0505318	7.38381	1.54e-13	1.93e-12
DNAH14	547.442	0.132592	0.0830977	1.59562	0.110574	0.165579
DCDC2B	45.2066	-1.44287	0.156426	-9.22398	2.86e-20	1.04e-18
DYRK3	430.412	0.103583	0.0760338	1.36232	0.173095	0.243974
TNFSF18	37.0707	0.0611702	0.119587	0.511512	0.608993	0.702763
CMPK1	9747.46	0.136963	0.0455369	3.00774	0.00263199	0.00584796
MAP10	245.07	0.313322	0.0970479	3.22853	0.00124427	0.00294776
LHX8	5.36891	0.357225	0.340598	1.04882	0.294263	0.384532
PLPPR4	168.605	-1.01398	0.106286	-9.54009	1.43e-21	6.37e-20
RAP1GAP	4869.77	-0.063189	0.131091	-0.482023	0.62979	0.721135
NT5C1A	12.9295	-0.411778	0.231523	-1.77856	0.0753117	0.118373
TRIM67	16.5115	0.557184	0.13224	4.21344	2.52e-05	8.29e-05
RALGPS2	1704.45	-0.115317	0.0717819	-1.60649	0.108165	0.162342
FPGT	786.957	0.171385	0.0531595	3.22399	0.0012642	0.00299125
NUDT4B	0.125316	0.106224	0.504774	0.21044	0.833324	0.896917
LEXM	14.1607	-0.120752	0.113863	-1.06051	0.288915	0.378501
HSD17B7	679.773	0.485517	0.0610694	7.95026	1.86e-15	3.15e-14
RPRD2	3792.74	0.0129011	0.0514439	0.25078	0.801984	0.872578
NBPF19	364.39	-0.335017	0.0703403	-4.7628	1.91e-06	7.66e-06
TMEM88B	11.3709	-0.0162192	0.16967	-0.0955927	0.923844	0.965874
NSUN4	1413.91	0.0846516	0.0391492	2.16228	0.0305964	0.0534143
OR2T4	0.0572658	-0.131193	1.78592	-0.0734592	0.941441	0.978006
INSL5	0.617398	-0.181612	0.26269	-0.691356	0.489342	0.587511
ZP4	0.336517	0.828788	0.746236	1.11062	0.26673	0.35356
ZNF124	351.567	-0.0993742	0.0854275	-1.16326	0.244725	0.328404
OR6P1	0.00655845	-0.047246	2.89131	-0.0163407	0.986963	0.993996
ASCL5	51.6415	0.0598286	0.138368	0.432389	0.665459	0.753574
NBPF4	3.09544	1.06845	0.338211	3.15912	0.00158248	0.00368274
FAM72C	21.4078	1.10609	0.134084	8.24924	1.59e-16	3.19e-15
PI4KB	4782.78	0.0312681	0.0405454	0.771186	0.440597	0.539398
SLC2A7	2.8856	0.127936	0.185736	0.688805	0.490946	0.589068
OR6K2	0.00640787	-0.059169	2.89131	-0.0204644	0.983673	0.993362
LCE4A	0.031213	-0.0831586	2.30665	-0.0360517	0.971241	0.992025
LMNA	22422.5	0.0711179	0.0628252	1.132	0.257636	0.343508
MACF1	14458.7	-0.713663	0.0643394	-11.0922	1.37e-28	2.14e-26
NBPF1	652.138	-0.319241	0.059442	-5.37063	7.85e-08	3.92e-07
ACTRT2	0.0678612	-0.107205	1.01481	-0.10564	0.915868	0.961077
LDLRAD2	116.607	-0.500766	0.0820272	-6.10488	1.03e-09	6.94e-09
HSPG2	15477.1	-0.670095	0.0851848	-7.86637	3.65e-15	5.87e-14
CELA3B	0.571528	0.0105577	0.292899	0.0360457	0.971246	0.992025
CELA3A	0.556478	0.502978	0.436419	1.15251	0.249111	0.333703
CDC42	13315.5	0.21895	0.0470294	4.6556	3.23e-06	1.24e-05
WNT4	372.278	0.384908	0.148106	2.59888	0.0093529	0.0184269
RHEX	189.32	-0.381162	0.13592	-2.80431	0.0050425	0.010545
AVPR1B	5.39672	-0.39802	0.231608	-1.71851	0.0857042	0.132504
FAM72A	54.5762	0.874528	0.0921346	9.49185	2.27e-21	9.81e-20
SRGAP2	1971.16	-0.103739	0.0560788	-1.84988	0.0643314	0.103065
IKBKE	997.31	0.0368639	0.0586754	0.628269	0.529828	0.626996
RASSF5	2237.72	-0.432888	0.0644898	-6.7125	1.91e-11	1.7e-10
EIF2D	2908.26	0.373042	0.0464887	8.02436	1.02e-15	1.8e-14
CROCC	1267.84	-0.468457	0.0740445	-6.3267	2.5e-10	1.87e-09
VASH2	227.882	0.384627	0.0991751	3.87826	0.000105205	0.000310191
CYB5RL	184.415	-0.171503	0.0638687	-2.68525	0.00724761	0.0146277
VWA5B1	11.7047	-2.06793	0.19619	-10.5405	5.62e-26	5.65e-24
ATXN7L2	269.747	0.0565397	0.0619814	0.912205	0.361661	0.457303
CENPL	446.81	0.60393	0.062346	9.68674	3.43e-22	1.73e-20
ZNF496	1804	0.154527	0.0492637	3.13674	0.00170839	0.00394738
FCER1A	297.744	-0.309748	0.173673	-1.78351	0.0745027	0.117304
RABGAP1L	2911.37	-0.188415	0.0587057	-3.20949	0.00132971	0.00313344
AMPD1	56.1801	-1.21056	0.14076	-8.60018	7.96e-18	1.97e-16
UBE2U	6.28477	-0.697881	0.31502	-2.21536	0.0267356	0.0472969
GPR161	695.604	0.0238357	0.0983181	0.242435	0.808443	0.877157
CSMD2	160.233	-0.48668	0.124923	-3.89583	9.79e-05	0.000290516
CD101	190.15	-0.646274	0.0845597	-7.64281	2.13e-14	3.02e-13
ITPKB	2544.34	0.0974175	0.0722455	1.34842	0.177522	0.249293
PER3	1302.34	-0.57227	0.0945981	-6.04949	1.45e-09	9.59e-09
LCE1C	0.140765	-0.153005	0.620207	-0.2467	0.805141	0.874767
H3-2	5.11695	-0.221659	0.152508	-1.45342	0.146106	0.210708
TAFA3	5.34423	-0.16937	0.168795	-1.0034	0.315666	0.407894
PEAR1	335.629	-0.430689	0.0861473	-4.99945	5.75e-07	2.51e-06
NPL	1342.48	-0.193071	0.0840194	-2.29793	0.0215655	0.0391219
RCC1	3238.66	0.326613	0.059499	5.48938	4.03e-08	2.11e-07
PGLYRP3	38.7705	0.754573	0.241234	3.12797	0.00176017	0.00405965
CCDC18	229.295	-0.175123	0.0785675	-2.22895	0.0258175	0.045853
NBPF11	357.477	-0.131643	0.0694594	-1.89525	0.0580588	0.0940414
C1orf141	15.546	-1.1936	0.291809	-4.09035	4.31e-05	0.000136272
MROH9	21.7407	-1.35052	0.205921	-6.55847	5.44e-11	4.49e-10
PTPN7	833.044	-0.413007	0.0868269	-4.75667	1.97e-06	7.87e-06
SPRR2B	0.567533	-1.11699	0.648205	-1.72321	0.0848512	0.131377
NBPF15	629.971	-0.24736	0.0691053	-3.57947	0.000344289	0.000917255
C1orf109	813.56	0.15464	0.0427526	3.61709	0.000297939	0.00080341
HTR1D	164.734	-0.0339634	0.180624	-0.188034	0.85085	0.911312
CRNN	0.610163	0.390362	0.399317	0.977575	0.328285	0.421699
LCE5A	0.223724	-0.0670075	0.481746	-0.139093	0.889377	0.941487
CRCT1	1.79681	-1.37821	0.444589	-3.09996	0.00193546	0.00442388
LCE3E	0.309263	0.184592	0.63224	0.291965	0.770313	0.846356
LCE3D	0.588913	0.149423	0.644268	0.231926	0.816595	0.883248
LCE3C	0.0317221	-0.0355673	2.76134	-0.0128804	0.989723	0.994732
TEKT2	186.741	-0.926432	0.169173	-5.47625	4.34e-08	2.26e-07
ADPRS	2024.66	0.161498	0.048972	3.29777	0.000974564	0.00236363
COL8A2	1443.81	-0.443265	0.112744	-3.9316	8.44e-05	0.000253616
TRAPPC3	2982.89	0.248887	0.0437294	5.69154	1.26e-08	7.11e-08
MAP7D1	5187.51	-0.104676	0.0542253	-1.9304	0.0535576	0.0876502
ZNF362	1926.46	-0.187241	0.0542546	-3.45115	0.000558202	0.00142133
A3GALT2	3.34665	-0.552311	0.162639	-3.39593	0.00068396	0.00171389
PHC2	7860.09	-0.0156585	0.0487347	-0.321302	0.747982	0.82735
OR2C3	0.789615	0.0842981	0.348277	0.242043	0.808747	0.877337
EIF4G3	3654.33	-0.0779306	0.0454012	-1.71649	0.086073	0.132999
S100A6	77174.5	0.356146	0.105844	3.36481	0.000765975	0.00189996
S100A5	43.1811	-0.125173	0.168096	-0.744656	0.45648	0.555001
S100A4	9321.72	-0.0204257	0.126496	-0.161472	0.871721	0.927836
S100A3	85.3128	0.0702618	0.116343	0.603918	0.545898	0.642687
S100A2	1678.51	0.350704	0.170604	2.05566	0.039815	0.0675144
S100A16	10601.5	0.47671	0.102652	4.64394	3.42e-06	1.31e-05
S100A14	8786.75	0.327925	0.118404	2.76955	0.00561341	0.0116205
S100A13	3262.68	0.319654	0.0812508	3.93416	8.35e-05	0.000251083
S100A1	138.32	-0.330082	0.142748	-2.31234	0.0207592	0.037792
CHTOP	4638.58	0.20932	0.0374895	5.58344	2.36e-08	1.28e-07
SNAPIN	1936.38	0.55952	0.048996	11.4197	3.33e-30	7.15e-28
SH3D21	515.436	-0.277023	0.0821428	-3.37245	0.000745023	0.00185301
STK40	3710.9	-0.213329	0.04921	-4.33508	1.46e-05	4.99e-05
LSM10	1231.9	0.382618	0.0529688	7.22347	5.07e-13	5.8e-12
OSCP1	470.359	-0.174537	0.0713943	-2.44469	0.0144975	0.0273711
MRPS15	3453.97	0.690232	0.0605623	11.3971	4.32e-30	8.79e-28
CSF3R	3025.95	-0.0738229	0.132675	-0.55642	0.577924	0.673951
EVA1B	585.365	0.407031	0.0821429	4.95516	7.23e-07	3.1e-06
ACP1	4173.87	0.403029	0.037745	10.6777	1.29e-26	1.48e-24
TPO	29.041	0.214766	0.16159	1.32908	0.183821	0.257136
ALKAL2	37.8592	-0.66972	0.142585	-4.69699	2.64e-06	1.03e-05
TRAPPC12	2173.25	0.0838233	0.0382248	2.19291	0.0283142	0.0498356
ADI1	5653.01	0.461225	0.0637283	7.23736	4.57e-13	5.29e-12
PXDN	6799.52	-0.147501	0.106842	-1.38055	0.167417	0.236897
ID2	2101.89	-0.024743	0.0819558	-0.301906	0.762724	0.840082
ALLC	1.66514	0.910979	0.335405	2.71606	0.00660642	0.0134674
SNTG2	9.09287	-0.517056	0.188658	-2.74071	0.00613068	0.0125768
COLEC11	122.081	0.848765	0.148132	5.7298	1.01e-08	5.76e-08
RNASEH1	836.445	0.250241	0.0459445	5.44659	5.13e-08	2.64e-07
IAH1	1659.16	0.438974	0.0501911	8.74606	2.21e-18	5.98e-17
[truncated: 17,102 more rows]
