# Supplementary material for: High Expression of COA6 Is Related to Unfavorable Prognosis and Enhanced Oxidative Phosphorylation in Lung Adenocarcinoma
Source: Int J Mol Sci. 2023 Mar 16;24(6):5705. doi: 10.3390/ijms24065705 (PMC10056783; doi:10.3390/ijms24065705)
Supplement: Supplementary file 1 [file ijms-24-05705-s001.zip › Table S4.HALLMARK Pathways in GSEA of DEGs.xlsx]

## Sheet: COA6-TPM-H-L-Hall-1
Description	setSize	enrichmentScore	NES	pvalue	p.adjust	qvalues	rank	leading_edge	core_enrichment
HALLMARK_E2F_TARGETS	200	0.676963	2.98945	1e-10	1e-09	4.84e-10	4530	tags=68%, list=24%, signal=52%	UBE2T/CDKN3/CKS2/BIRC5/AURKA/CKS1B/CDKN2A/MAD2L1/NME1/SPC25/HMMR/CDK1/UBE2S/HMGA1/CDCA3/AURKB/CDC20/RRM2/MYBL2/MTHFD2/TRIP13/GINS1/CCNB2/DEPDC1/SNRPB/GINS4/CENPM/RAD51AP1/PLK1/PCNA/ORC6/STMN1/HMGB3/BUB1B/DLGAP5/TK1/H2AZ1/SPC24/DSCC1/MELK/CDC25A/RACGAP1/NAA38/RAN/ESPL1/KIF4A/DCTPP1/PTTG1/POLE4/POP7/KIF2C/KPNA2/RNASEH2A/RFC3/SPAG5/PHF5A/ASF1B/ASF1A/PAICS/TOP2A/JPT1/MCM4/CCNE1/CHEK1/KIF18B/PRDX4/TIP…
HALLMARK_G2M_CHECKPOINT	199	0.603792	2.66847	1e-10	1e-09	4.84e-10	4560	tags=55%, list=24%, signal=42%	ODC1/HOXC10/PBK/EXO1/NEK2/CDKN3/CKS2/BIRC5/AURKA/SLC7A5/CKS1B/MAD2L1/CENPA/UCK2/GINS2/TROAP/HMMR/TTK/CDK1/UBE2S/HMGA1/AURKB/CDC20/MYBL2/CDC6/CCNB2/UBE2C/CCNA2/CDC45/PLK1/DTYMK/ORC6/STMN1/HMGB3/PRC1/NUSAP1/H2AZ1/CDC25A/RACGAP1/TPX2/ESPL1/CENPF/KIF4A/NDC80/PTTG1/KIF23/EGF/BUB1/KIF2C/KPNA2/SNRPD1/TOP2A/JPT1/CHEK1/KIF11/H2AX/RAD54L/TMPO/TACC3/DDX39A/FBXO5/MCM2/KIF15/MT2A/DBF4/MCM6/E2F1/LMNB1/PLK4/MKI…
HALLMARK_MTORC1_SIGNALING	199	0.578883	2.55838	1e-10	1e-09	4.84e-10	4570	tags=59%, list=24%, signal=45%	SLC7A11/G6PD/TXNRD1/GCLC/GSR/ME1/AURKA/SLC7A5/TRIB3/PSAT1/HSPE1/RRM2/MTHFD2/NAMPT/CACYBP/PHGDH/STC1/ATP5MC1/IDH1/PRDX1/PLK1/MLLT11/HMBS/CDC25A/PSMB5/PSMD14/BUB1/HSPD1/DDIT3/ASNS/GLA/PSMA4/FADS2/IDI1/MCM4/EEF1E1/FADS1/SHMT2/CTH/RIT1/SDF2L1/PNO1/GAPDH/TOMM40/PSMG1/EGLN3/POLR3G/UNG/EBP/DDX39A/DHCR7/MCM2/HPRT1/TUBG1/GPI/SORD/SLC1A5/SCD/PSPH/PSMA3/SLC2A1/UCHL5/COPS5/CCT6A/TPI1/GLRX/PNP/EIF2S2/PSMC6/CY…
HALLMARK_MYC_TARGETS_V1	200	0.677192	2.99046	1e-10	1e-09	4.84e-10	4692	tags=76%, list=25%, signal=58%	ODC1/MAD2L1/SNRPG/NME1/HSPE1/CDC20/CYC1/CCT2/SNRPD2/C1QBP/LSM2/CCNA2/CDC45/VDAC3/PCNA/H2AZ1/RPS5/RPS10/COX5A/RAN/EEF1B2/PSMB3/PSMD14/KPNA2/HSPD1/CCT3/CCT5/RFC4/PSMA4/RPS3/RPLP0/RPS6/SNRPD1/PRDX3/NDUFAB1/MCM4/ERH/PRDX4/ILF2/HDDC2/PSMA7/PHB2/HDGF/TYMS/MCM7/CCT4/RANBP1/UBA2/PTGES3/MRPL23/PSMA6/PA2G4/MCM2/HPRT1/YWHAE/CTPS1/XPOT/MRPL9/NOP56/PHB/MCM6/RPL18/SNRPB2/NOP16/COPS5/AIMP2/APEX1/PSMD8/SSBP1/VBP…
HALLMARK_OXIDATIVE_PHOSPHORYLATION	200	0.685444	3.0269	1e-10	1e-09	4.84e-10	4199	tags=73%, list=22%, signal=58%	TIMM8B/ATP5MF/COX7A2/MRPS12/CYC1/COX6A1/MRPL15/COX7B/UQCRQ/ATP5MC1/IDH1/VDAC3/MRPS15/COX6B1/ATP5ME/NDUFB1/COX5B/COX5A/FH/ATP5MC3/TOMM22/UQCRH/IDH2/TIMM10/CYCS/ATP5MG/NDUFB3/MRPL11/NDUFB4/ATP5MC2/NDUFA2/NDUFA4/NDUFB6/PRDX3/UQCRFS1/NDUFAB1/COX6C/TIMM17A/ATP5F1C/NDUFA1/ECI1/ATP6V0B/ATP5F1E/UQCR11/NDUFB5/COX7A2L/COX4I1/TIMM50/ATP1B1/ATP5PF/PHB2/TIMM9/NDUFS6/COX8A/ATP5PD/NDUFB7/NDUFA8/MGST3/ATP5F1B/CO…
HALLMARK_UNFOLDED_PROTEIN_RESPONSE	112	0.572793	2.3121	3.46e-10	2.88e-09	1.4e-09	4865	tags=50%, list=25%, signal=37%	IGFBP1/EIF4EBP1/SLC7A5/CKS1B/PSAT1/MTHFD2/STC2/LSM1/ASNS/EXOSC5/BANF1/LSM4/EXOSC4/CHAC1/SHC1/H2AX/RPS14/EIF4A3/XPOT/POP4/CEBPB/NOP56/SRPRB/ATF4/NHP2/PAIP1/CEBPG/EXOSC1/PREB/YIF1A/DKC1/IFIT1/TARS1/HSPA9/EIF2S1/NPM1/IMP3/ERO1A/SPCS1/SEC11A/EXOSC2/ALDH18A1/PDIA6/YWHAZ/SERP1/RRP9/DDX10/NOLC1/EIF4E/HSP90B1/IARS1/NOP14/SSR1/CALR/KDELR3/HSPA5
HALLMARK_MYC_TARGETS_V2	58	0.682806	2.48149	5.57e-10	3.98e-09	1.93e-09	4535	tags=78%, list=24%, signal=59%	HSPE1/PLK1/TFB2M/DCTPP1/HSPD1/EXOSC5/BYSL/MCM4/MRTO4/NDUFAF4/UNG/PA2G4/SORD/NOP56/PHB/NOP16/AIMP2/PLK4/NIP7/RABEPK/PUS1/NOP2/SRM/IMP4/IPO4/CBX3/GNL3/CDK4/NPM1/PES1/PRMT3/TMEM97/WDR43/WDR74/TBRG4/RRP9/SUPV3L1/NOLC1/MPHOSPH10/NOC4L/MYC/FARSA/MCM5/DDX18/GRWD1
HALLMARK_DNA_REPAIR	149	0.510629	2.18525	3.25e-09	2.03e-08	9.84e-09	5287	tags=58%, list=28%, signal=43%	NME1/PCNA/RAD51/PRIM1/ZWINT/CDA/POLE4/NME4/GTF2A2/POLB/RFC3/RFC4/MPC2/SAC3D1/GUK1/ALYREF/POLR2K/BRF2/RBX1/TYMS/POLR2J/TARBP2/FEN1/RFC2/COX17/POLR2I/HPRT1/POLR2G/ITPA/TAF9/APRT/TMED2/GTF2H5/DAD1/DGUOK/SNAPC5/NELFE/POLR1H/RFC5/RAE1/MRPL40/PNP/RPA3/DUT/POLR2H/NT5C/SUPT4H1/SURF1/GPX4/TAF13/ARL6IP1/POLR1C/POLR1D/EDF1/TAF10/GTF3C5/TSG101/POLR3C/ADRM1/UMPS/VPS37D/POLA2/TAF12/ADA/BCAP31/ERCC1/POLR2D/NT5C…
HALLMARK_REACTIVE_OXYGEN_SPECIES_PATHWAY	49	0.677372	2.37584	7.59e-08	4.22e-07	2.04e-07	2811	tags=49%, list=15%, signal=42%	SRXN1/NQO1/G6PD/TXNRD1/GCLC/GCLM/GSR/TXN/MGST1/PRDX1/GLRX2/PRDX6/LAMTOR5/NDUFB4/SOD1/FTL/PRDX4/NDUFA6/PRDX2/NDUFS2/GLRX/PFKP/GPX4/ABCC1
HALLMARK_XENOBIOTIC_METABOLISM	198	0.429783	1.89753	2.42e-07	1.21e-06	5.86e-07	2321	tags=25%, list=12%, signal=22%	AKR1C2/ABCC2/ALDH3A1/IGFBP1/CBR1/CES1/AKR1C3/KYNU/HRG/VTN/NQO1/DDC/PTGR1/UGDH/PGD/TAT/GCLC/GSR/PTGES/HES6/EPHX1/CYP4F2/BLVRB/IDH1/VNN1/AHCY/TTPA/CDA/PTS/GSTO1/SHMT2/DDT/GCNT2/DCXR/ADH7/PYCR1/ADH1C/PTGES3/GCH1/HPRT1/MT2A/SLC1A5/SMOX/PEMT/GAD1/CYB5A/FETUB/ACP1/CASP6
HALLMARK_GLYCOLYSIS	199	0.41915	1.85244	1.32e-06	5.98e-06	2.9e-06	4793	tags=43%, list=25%, signal=33%	G6PD/ARTN/GCLC/ME1/TXN/AURKA/TALDO1/CENPA/ABCB6/HMMR/CDK1/DEPDC1/TFF3/GYS2/STC1/STC2/IDH1/STMN1/HAX1/EFNA3/KIF20A/SOD1/MIF/CTH/BPNT1/EGLN3/SLC25A10/BIK/POLR3K/FAM162A/FKBP4/PYGL/TPI1/SDHC/IRS2/MIOX/CYB5A/GLRX/PFKP/MDH2/CASP6/MDH1/LDHA/PSMC4/PPIA/PLOD2/COG2/GOT2/LDHC/GOT1/PGK1/DLD/RBCK1/ALDOA/NSDHL/GLCE/NANP/IGFBP3/RPE/ERO1A/CLDN3/GFUS/CLN6/CHST1/PKM/GNPDA1/ANGPTL4/NOL3/SPAG4/PGM2/SAP30/PRPS1/UGP2…
HALLMARK_FATTY_ACID_METABOLISM	156	0.414331	1.77304	1.88e-05	7.84e-05	3.79e-05	5343	tags=58%, list=28%, signal=42%	ALDH3A1/CBR1/CBR3/CA6/UGDH/ODC1/ME1/CIDEA/EPHX1/ENO3/IDH1/VNN1/H2AZ1/ACAT2/FH/PRDX6/PTS/IDI1/MIF/ECI1/FASN/ADH7/ADH1C/OSTC/ADSL/HSD17B7/HSD17B10/ERP29/APEX1/RDH16/SDHC/ECHS1/SUCLG1/MDH2/MDH1/SMS/NTHL1/LDHA/SDHD/ALDH3A2/ALDH1A1/PCBD1/HCCS/UROS/DLD/PSME1/ALDOA/NSDHL/ECH1/GRHPR/DECR1/MCEE/ACADM/S100A10/IDH3B/SUCLG2/BPHL/PDHB/HSP90AA1/ECI2/ACOT8/MAOA/ALDH9A1/HADH/PDHA1/LGALS1/GSTZ1/ACSL4/UROD/KMT5A/M…
HALLMARK_ESTROGEN_RESPONSE_LATE	199	0.383371	1.69431	3.29e-05	0.000126649	6.13e-05	3548	tags=32%, list=19%, signal=26%	GAL/CYP4F11/S100A9/ASCL1/UGDH/RET/SOX3/PTGES/OPN3/SLC7A5/PCP4/GINS2/CDC20/CDC6/TFF3/PLAC1/BLVRB/CA12/NPY1R/SFN/TPD52L1/NXT1/IMPA2/IDH2/RNASEH2A/GLA/KIF20A/TOP2A/MDK/CPE/COX6C/SULT2B1/DCXR/DHCR7/HPRT1/FKBP4/PPIF/SORD/PLK4/MEST/OVOL2/SCARB1/NMU/MYB/ALDH3A2/ASS1/FDFT1/CCNA1/TH/TST/ETFB/BAG1/SLC27A2/CHPT1/TOB1/AGR2/KLK11/STIL/ARL3/SLC16A1/CALCR/GFUS/DNAJC12/ALDH3B1
HALLMARK_UV_RESPONSE_UP	158	0.403076	1.73132	6.36e-05	0.000227155	0.000109991	5057	tags=47%, list=26%, signal=35%	GAL/TACR3/LHX2/CHRNA5/GGH/FURIN/RET/NKX2-5/EPHX1/CTSV/KCNH2/ASNS/SHOX2/RFC4/CCNE1/NPTX2/H2AX/FEN1/HSPA2/APOM/MRPL23/CREG1/IGFBP2/GCH1/FKBP4/PPIF/POLR2H/AP2S1/CYB5B/GRPEL1/ATP6V1F/TFRC/BID/SIGMAR1/CEBPG/PPAT/CDK2/MAPK8IP2/MSX1/POLE3/STIP1/PSMC3/EPCAM/EIF2S3/TST/TARS1/BSG/SPR/ALDOA/TAP1/TUBA4A/DDX21/PDAP1/BAK1/MAOA/BTG1/AQP3/DNAJA1/E2F5/BTG3/RPN1/CNP/CDC34/GRINA/UROD/HSPA13/SELENOW/NAT1/CCND3/TMBIM…
HALLMARK_MYOGENESIS	199	-0.385072	-1.5968	0.000173131	0.000577103	0.00027944	5297	tags=42%, list=28%, signal=31%	FOXO4/ITGB5/DMD/HDAC5/CAMK2B/HSPB2/PVALB/TNNC1/PPP1R3C/APLNR/TGFB1/DAPK2/MYOM2/COL15A1/MYH7/AGRN/BHLHE40/DENND2B/SPTAN1/MYH9/SVIL/MYL2/ITGB4/COL6A2/COL3A1/CSRP3/MYL7/MEF2A/COL1A1/CKMT2/ACTN3/FGF2/MYOG/GNAO1/SPEG/PLXNB2/NOTCH1/SCHIP1/REEP1/LDB3/CACNG1/DTNA/MYOZ1/RYR1/AEBP1/LSP1/MYBPC3/MYL3/GSN/CASQ1/SSPN/HBEGF/ADCY9/ITGA7/MYH3/MYH4/TNNT2/COL6A3/MYH1/PYGM/MEF2C/MYLK/CHRNG/PTGIS/MYH2/SGCD/SORBS1/SGC…
HALLMARK_UV_RESPONSE_DN	144	-0.415972	-1.66517	0.000279354	0.000872982	0.000422707	6511	tags=53%, list=34%, signal=36%	DBP/CDK13/PDLIM5/AKT3/DUSP1/NRP1/DYRK1A/CDC42BPA/PHF3/BDNF/HAS2/RXRA/TJP1/PTPRM/ADGRL2/NFIB/SIPA1L1/ACVR2A/SMAD3/PTEN/ADD3/KCNMA1/ZMIZ1/NFKB1/GCNT1/COL11A1/CDON/LTBP1/IRS1/BHLHE40/NIPBL/PLPP3/NR1D2/COL5A2/FYN/DDAH1/WDR37/TOGARAM1/APBB2/PMP22/ATRX/MMP16/SMAD7/COL1A2/INPP4B/LDLR/PRDM2/ARHGEF9/PRKCE/COL3A1/RUNX1/KALRN/COL1A1/MAGI2/GRK5/DLC1/RASA2/PLCB4/CACNA1A/PIK3CD/SCHIP1/FBLN5/PDGFRB/NOTCH2/PTPN2…
HALLMARK_SPERMATOGENESIS	134	0.384223	1.61813	0.0010669	0.00313795	0.00151943	2902	tags=31%, list=15%, signal=27%	SCG3/ADAM2/CLGN/NEK2/CDKN3/AURKA/ELOVL3/TALDO1/TTK/CDK1/DDX25/RPL39L/CCNB2/TNP1/VDAC3/SYCP1/NCAPH/ACRV1/PGK2/NEFH/BUB1/KIF2C/IL12RB2/RFC4/TNNI3/NPY5R/PSMG1/SNAP91/GSTM3/HSPA2/DMC1/DBF4/GAD1/CNIH2/NOS1/TSN/ART3/CCNA1/LDHC/OAZ3/SCG5/MTNR1A
HALLMARK_CHOLESTEROL_HOMEOSTASIS	74	0.447798	1.69188	0.00130807	0.00363354	0.0017594	4985	tags=43%, list=26%, signal=32%	GLDC/TRIB3/ACAT2/CBS/FADS2/IDI1/FASN/FDPS/HSD17B7/EBP/DHCR7/SCD/FBXO6/S100A11/ANXA13/FDFT1/PCYT2/STARD4/NSDHL/ECH1/TMEM97/SQLE/PMVK/FABP5/ADH4/GNAI1/SC5D/ETHE1/MVD/MVK/ACTG1/TM7SF2
HALLMARK_INFLAMMATORY_RESPONSE	199	-0.35068	-1.45418	0.00271388	0.00714179	0.00345813	4411	tags=37%, list=23%, signal=29%	SELE/CD69/IL2RB/AXL/ICOSLG/KCNJ2/PDE4B/IL1B/KLF6/PDPN/CCL17/SELL/CCRL2/LDLR/IL18R1/MEFV/RNF144B/LCP2/TLR3/BTG2/SEMA4D/PTGER2/GPR183/ICAM1/IL1R1/C5AR1/C3AR1/AHR/TNFRSF1B/NOD2/SCARF1/LCK/CALCRL/CMKLR1/CXCL6/STAB1/GABBR1/LTA/PTAFR/SGMS2/RASGRP1/OLR1/CLEC5A/SLC4A4/EREG/GPR132/HBEGF/PTGIR/SLAMF1/CYBB/IL10RA/IL12B/P2RX7/LAMP3/KCNMB2/CD82/PTGER4/NMUR1/VIP/ABCA1/TLR2/ITGB8/CCR7/PIK3R5/IL7R/GP1BA/GPC3/NLR…
HALLMARK_EPITHELIAL_MESENCHYMAL_TRANSITION	200	-0.354006	-1.47091	0.00369797	0.00920548	0.00445739	4784	tags=45%, list=25%, signal=34%	ITGAV/PMEPA1/FAS/MMP3/ITGB5/SDC1/LUM/INHBA/MYL9/FUCA1/MAGEE1/TGFB1/COL11A1/VIM/HTRA1/NTM/BGN/EDIL3/COMP/COL5A2/FSTL1/ACTA2/CD44/NID2/PMP22/VCAM1/COL1A2/COL6A2/LRRC15/VCAN/CDH6/JUN/CALD1/COL3A1/FMOD/COL12A1/LOXL1/EFEMP2/DCN/COL1A1/TNFAIP3/COL5A1/FGF2/THBS2/PDLIM4/TNFRSF11B/CCN2/NT5E/FBLN2/WIPF1/SFRP4/FBLN5/PDGFRB/MXRA5/CXCL6/NOTCH2/COL8A2/FN1/GAS1/THBS1/FBN1/FLNA/CCN1/CDH11/CXCL12/MMP2/OXTR/COL16A…
HALLMARK_ADIPOGENESIS	200	0.321586	1.42011	0.0038663	0.00920548	0.00445739	3725	tags=32%, list=20%, signal=26%	ORM1/ME1/CIDEA/CMBL/TALDO1/CYC1/COX6A1/MRPL15/COX7B/UQCRQ/IDH1/CHCHD10/PRDX3/SOD1/NDUFAB1/DDT/SQOR/UQCR11/COQ3/COX8A/SLC25A10/NDUFB7/MGST3/COQ5/ATP5PO/NDUFS3/DHCR7/TKT/GHITM/SLC1A5/PEMT/MTCH2/PHYH/SDHC/ECHS1/UQCR10/SUCLG1/UQCRC1/MDH2/GRPEL1/SCARB1/SNCG/JAGN1/SDHB/COQ9/SLC5A6/PIM3/GPX4/PREB/TST/ETFB/DLD/ALDOA/TOB1/QDPR/ECH1/ESRRA/DECR1/ACADM/CDKN2C/AIFM1/DNAJC15/DLAT/AK2/GPAT4
HALLMARK_HYPOXIA	199	0.306945	1.35655	0.0086597	0.0196811	0.00952981	2454	tags=18%, list=13%, signal=15%	INHA/IGFBP1/PCK1/B4GALNT2/HOXB9/PPARGC1A/ACKR3/BCAN/ENO3/CA12/STC1/STC2/DDIT3/ADM/EFNA3/MIF/SULT2B1/AKAP12/GAPDH/GCNT2/PKLR/EFNA1/FAM162A/MT2A/GPI/CP/SLC2A1/TPI1/IRS2/GLRX/PFKP/PRDX5/CASP6/SCARB1/LDHA
HALLMARK_KRAS_SIGNALING_DN	199	-0.331764	-1.37574	0.0098386	0.0213883	0.0103564	2402	tags=32%, list=13%, signal=28%	NR6A1/KRT13/MYOT/KCNMB1/MEFV/CPEB3/BTG2/SLC16A7/CD80/P2RY4/KCND1/TLX1/CAMK1D/THRB/CACNG1/FGF16/GRID2/RYR1/FGF22/MAST3/CCR8/HTR1B/SERPINB2/SLC12A3/NRIP2/AMBN/CD207/TCL1A/PTPRJ/IL12B/LGALS7/KRT5/VPREB1/TENT5C/P2RX6/EPHA5/SIDT1/CHRNG/SYNPO/GP1BA/KRT1/RYR2/UPK3B/NGB/TSHB/CD40LG/PCDHB1/ZBTB16/SSTR4/SPRR3/NPY4R/DCC/CLDN16/TAS2R4/KLK7/PTGFR/CNTFR/CALML5/SCN10A/IL5/TENM2/PAX4/SCGB1A1/TFF2
HALLMARK_P53_PATHWAY	199	0.293682	1.29793	0.0180617	0.0376285	0.0182201	4396	tags=28%, list=23%, signal=22%	GPX2/KLK8/H2AW/SLC7A11/OSGIN1/EPHX1/CDKN2A/TRIB3/SERPINB5/KRT17/PCNA/SFN/TPD52L1/HINT1/DDIT3/TRIAP1/PITPNC1/DCXR/SLC3A2/NUDT15/TPRKB/FAM162A/NHLH2/RPL36/TNFSF9/RPL18/IER5/DNTTIP2/ABHD4/RPS12/LDHB/VAMP8/H2AJ/CGRRF1/TRAF4/TOB1/TAP1/PROCR/S100A10/HRAS/PERP/LIF/SPHK1/ADA/RAD51C/SERTAD3/BAX/BAK1/BTG1/PMM1/RPS27L/EI24/SLC19A2/TM4SF1/NUPR1
HALLMARK_IL6_JAK_STAT3_SIGNALING	87	-0.396189	-1.48569	0.0191774	0.0383548	0.0185718	4251	tags=32%, list=22%, signal=25%	IL2RG/CD44/IL1B/IL9R/CBL/ACVRL1/JUN/IL18R1/IL17RA/CXCL13/IL1R1/LEPR/TNF/TNFRSF1B/IL12RB1/CSF2/LTB/IL6ST/CSF2RB/TLR2/ITGA4/PIK3R5/A2M/CD36/CNTFR/PLA2G2A/ITGB3/REG1A
