# Supplementary material for: High Expression of COA6 Is Related to Unfavorable Prognosis and Enhanced Oxidative Phosphorylation in Lung Adenocarcinoma
Source: Int J Mol Sci. 2023 Mar 16;24(6):5705. doi: 10.3390/ijms24065705 (PMC10056783; doi:10.3390/ijms24065705)
Supplement: Supplementary file 1 [file ijms-24-05705-s001.zip › Table S5.The top 25% of all genes according to variance for WGCNA.xlsx]

## Sheet: Table S5
Gene	TCGA-50-6673-01A-11R-1949-07	TCGA-L4-A4E5-01A-11R-A24X-07	TCGA-64-1681-01A-11R-2066-07	TCGA-44-3918-01B-02R-A277-07	TCGA-MP-A4TA-01A-21R-A24X-07	TCGA-83-5908-01A-21R-2287-07	TCGA-50-5935-01A-11R-1755-07	TCGA-50-5944-01A-11R-1755-07	TCGA-44-3919-01A-02R-1107-07	TCGA-50-5942-01A-21R-1755-07	TCGA-MP-A4TJ-01A-51R-A262-07	TCGA-78-8655-01A-11R-2403-07	TCGA-49-4514-01A-21R-1858-07	TCGA-91-6835-01A-11R-1858-07	TCGA-44-2661-01A-01R-1107-07	TCGA-67-3771-01A-01R-0946-07	TCGA-73-4662-01A-01R-1206-07	TCGA-38-7271-01A-11R-2039-07	TCGA-44-6145-01A-11R-1755-07	TCGA-NJ-A4YF-01A-12R-A262-07	TCGA-49-4487-01A-21R-1858-07	TCGA-67-3770-01A-01R-0946-07	TCGA-44-2655-01A-01R-0946-07	TCGA-44-A47G-01A-21R-A24H-07	TCGA-35-4123-01A-01R-1107-07	TCGA-78-7162-01A-21R-2066-07	TCGA-55-6980-01A-11R-1949-07	TCGA-L4-A4E6-01A-11R-A24H-07	TCGA-35-4122-01A-01R-1107-07	TCGA-55-6987-01A-11R-1949-07	TCGA-05-4389-01A-01R-1206-07	TCGA-86-8076-01A-31R-2241-07	TCGA-50-7109-01A-11R-2039-07	TCGA-49-4486-01A-01R-1206-07	TCGA-67-6216-01A-11R-1755-07	TCGA-97-A4M1-01A-11R-A24X-07	TCGA-86-A456-01A-11R-A24H-07	TCGA-50-8457-01A-11R-2326-07	TCGA-99-AA5R-01A-11R-A39D-07	TCGA-97-A4M6-01A-11R-A24X-07	TCGA-99-8028-01A-11R-2241-07	TCGA-MP-A4TH-01A-31R-A262-07	TCGA-95-7947-01A-11R-2187-07	TCGA-97-A4M2-01A-12R-A24X-07	TCGA-99-8032-01A-11R-2241-07	TCGA-55-8090-01A-11R-2241-07	TCGA-95-7944-01A-11R-2187-07	TCGA-50-8460-01A-11R-2326-07	TCGA-MN-A4N5-01A-11R-A24X-07
TNFRSF18	13.942	88.0088	5.20836	3.78533	26.7122	20.1976	15.9283	2.06852	8.38368	4.24683	30.6829	18.3788	20.3692	24.2915	23.0491	5.52526	32.631	17.2338	8.38179	16.8759	13.95	6.48756	4.70034	22.6251	91.693	2.4511	48.9464	7.16525	4.48946	16.5847	15.6391	30.2831	26.6391	6.58113	7.73863	16.2748	52.2738	20.73	16.4172	15.4412	27.5855	15.0428	5.6383	14.3636	10.0476	17.0595	36.9891	12.7054	43.1925
CPTP	41.0855	55.9302	70.7467	4.80011	55.6326	32.2987	25.7262	55.8515	41.1883	30.6963	25.9278	39.8425	88.8518	36.9462	26.6725	30.4295	41.2096	31.3856	57.9401	93.9754	37.2681	36.554	37.4069	34.6746	78.3576	29.4892	76.0201	26.8586	38.4645	27.2818	37.1117	39.0992	35.8287	46.3196	41.9464	54.1926	55.104	30.3619	40.745	61.195	29.3955	34.0324	60.6609	37.2594	26.1769	40.4284	52.3549	35.351	85.3263
SKI	70.6402	73.3255	46.4869	49.3043	29.387	71.2828	53.1506	134.003	73.1143	101.717	49.1902	60.1744	22.3326	71.7209	37.6518	32.1833	48.6158	56.3076	51.9681	26.9765	56.0699	19.2356	32.591	45.7614	30.6454	58.6377	91.935	54.9998	12.7648	40.725	38.5848	53.5789	41.1142	13.2937	78.3109	65.6666	44.8839	72.9086	63.7779	73.57	38.3074	62.3175	37.525	61.1448	29.6284	64.8433	36.6231	65.182	55.699
MEGF6	20.5767	28.817	23.1655	8.98461	6.09097	14.2501	10.4164	41.0774	19.8643	30.2546	15.2581	12.0056	2.34372	28.3184	22.6585	6.29098	52.0628	11.4221	15.6402	1.39573	10.0927	20.1104	7.18437	35.3425	8.48245	7.89714	21.0881	32.4398	2.89483	5.10117	3.70087	7.2291	5.95574	2.76617	15.7072	54.5665	58.4395	26.4678	32.2091	31.743	20.1288	92.5788	5.51872	32.7808	9.35399	25.0656	8.75465	26.3587	38.1515
ERRFI1	259.868	150.378	323.714	182.718	278.842	496.241	79.0295	108.339	166.712	169.078	126.293	98.0916	43.2986	133.698	54.9276	213.042	193.534	127.377	415.334	684.987	157.094	365.874	106.697	669.33	486.383	37.543	251.476	47.8973	359.198	51.626	40.1466	121.573	31.7787	71.6204	332.471	66.7843	320.559	146.907	180.589	132.058	310.932	62.6792	37.5748	24.1076	129.204	438.666	112.36	131.927	570.54
SPSB1	71.9902	45.6432	137.7	25.1261	43.7889	87.8907	45.771	54.8319	76.6279	24.8663	53.8724	39.4217	35.8416	68.2544	43.0475	71.403	98.2067	43.4157	89.0732	43.4782	42.1058	74.1496	108.457	65.7116	64.9255	38.2871	99.41	18.9481	55.2842	28.6312	39.8012	43.1756	32.054	73.8188	71.6791	26.8577	100.27	62.1231	23.0285	107.039	69.8421	37.3303	24.1958	34.021	44.2071	62.3449	19.3538	36.2459	66.6167
DVL1	77.1972	116.737	62.2034	14.0781	108.873	100.307	24.1768	67.9051	49.6432	42.5352	32.9443	55.7947	80.3077	43.6486	31.8698	66.2557	83.8006	32.9923	91.1092	71.014	48.1357	53.5108	64.8841	83.3546	84.5274	40.5765	80.8808	43.3987	42.3581	45.7544	48.7226	79.1402	55.6346	64.302	83.6925	103.224	120.62	60.6282	65.8876	75.4565	59.6713	74.7889	58.5596	79.3904	39.3892	111.867	70.5056	51.9335	207.931
ENO1	1507.55	1747.33	2100.37	188.354	1622.28	2377.51	1032.14	1616.59	2394.12	882.742	716.751	1224.48	929.844	1307.33	1028.64	2095.05	1176.46	864.663	1532.93	1178.75	1330.13	2870.79	1659.46	1140.85	2034.27	1255.26	3101.21	711.2	1848.2	999.662	1091.04	991.484	842.582	1580.71	1919.19	1039.57	1520.15	957.968	557.851	2449.13	791.055	601.536	906.141	789.184	848.317	2890.59	878.207	963.413	1545.03
PLEKHM2	56.5438	73.2383	70.0327	22.5845	78.583	100.013	45.1517	69.1152	72.3148	59.9676	62.3339	55.347	23.3761	110.533	47.4012	58.2366	59.9216	55.9337	71.7895	47.8258	48.4037	51.986	45.1005	59.2464	47.9973	62.3274	84.7861	105.703	36.1415	44.8365	54.6232	46.6771	51.8395	29.7771	46.2966	73.0159	68.6577	60.2866	67.9009	117.571	53.1898	68.3834	67.7614	85.151	38.7706	52.1262	40.1686	51.781	89.4755
DHRS3	48.8281	22.3651	186.95	14.54	98.1251	45.657	197.804	144.943	81.9582	72.6256	84.9624	52.4135	99.1923	75.2621	134.783	148.444	55.8604	62.6562	82.1299	49.0634	62.3893	171.153	66.7665	62.1416	124.258	63.6072	191.171	76.9237	61.6114	47.1792	79.7273	51.596	31.9069	73.9278	138.186	71.7137	196.292	116.079	122.162	208.426	80.5494	62.0451	198.529	89.476	55.7694	87.2054	8.96749	125.361	60.4249
LRRC38	0.0700139	0.0259175	0.151753	0.0572591	0.0541393	0.0590866	0.219523	0.12027	0.143859	0	0.0455245	0	0	0.0388283	0.0227263	0.385505	0.0161255	0.0404858	0.0412564	0.985375	0	0	0.126744	0	0	0	1.03548	0	0.255052	0	2.94822	0	0	0.144736	0.252601	0.0285935	0	0.124579	0	0.16122	0.0610283	0	0	0.103885	0.0771691	0.0365462	0.0569709	0.0295123	0.447336
VAMP3	108.683	95.0254	180.087	127.631	134.196	188.926	100.781	192.519	158.251	161.729	97.1387	90.0833	47.2513	148.236	146.606	156.5	158.256	114.546	174.511	87.946	109.015	225.655	179.931	116.365	204.774	164.756	170.42	121.81	185.83	86.8269	106.594	95.0577	85.4337	103.365	155.673	151.889	106.322	101.982	150.14	195.719	77.3863	121.32	134.075	119.626	67.0131	129.842	91.4076	68.5941	118.761
CLSTN1	136.479	179.541	167.461	51.5589	140.031	446.356	91.6817	116.692	152.6	146.511	120.264	100.931	35.4816	227.212	53.8509	154.585	110.695	121.722	180.435	101.044	95.7042	110.983	73.1293	97.4453	80.8448	111.437	217.215	67.1372	67.3478	84.6436	81.3459	95.5206	99.2215	29.8039	131.652	109.01	116.181	105.969	91.7009	163.134	80.8691	112.534	268.605	82.4178	94.2334	165.498	49.1789	101.243	115.701
AGTRAP	74.9803	63.1767	120.303	16.5184	173.693	59.7401	55.0049	78.1934	64.5264	51.3719	58.7688	52.3721	130.105	65.6937	69.9741	60.8133	65.1713	54.8719	163.707	46.0973	70.8434	174.759	116.877	68.1112	85.8908	90.9331	91.4658	52.9348	102.945	63.2106	73.7448	57.3649	47.2482	91.0583	62.0687	89.1285	128.82	55.3555	65.5043	124.991	67.5257	55.9854	69.9278	81.9914	36.5611	47.7255	173.122	71.7522	130.888
TMEM51	55.9264	57.0728	50.2406	13.7214	43.326	67.825	33.815	27.635	54.0112	22.1924	34.2096	44.0068	26.2141	56.3642	42.9858	28.8929	34.6511	24.3945	54.6405	10.1113	24.747	29.4201	15.28	47.5033	90.4254	14.8758	75.9954	38.5816	112.074	30.4165	30.865	22.5736	12.4164	3.99652	30.035	26.0265	31.4204	24.9641	35.9054	50.6856	43.6532	24.5798	65.1202	25.8679	17.7506	48.7987	18.5589	24.5346	43.2063
TPRG1L	99.1456	87.3243	158.764	32.2763	73.5446	84.1312	55.3629	99.9677	101.534	93.9968	68.32	55.5303	51.5914	81.7922	70.4165	113.121	87.0608	74.1695	120.243	92.7285	68.2266	162.585	129.608	75.5685	68.7872	114.559	203.324	81.7275	69.8234	62.898	74.0736	67.3401	56.7639	63.2159	82.0252	157.044	111.377	78.6597	86.4704	128.704	61.1138	97.9602	107.219	88.3847	51.32	75.0118	42.6447	70.864	68.6741
AURKAIP1	90.8133	168.702	209.374	9.54893	218.479	146.085	89.8379	124.375	109.482	67.0033	95.0806	112.323	248.69	82.0201	101.307	104.881	97.1098	87.4505	127.011	180.507	124.88	239.509	119.292	96.3564	250.356	84.7203	230.823	81.5351	209.352	86.6713	123.001	102.59	94.905	149.555	110.472	231.761	132.767	79.8049	121.786	176.979	119.087	80.5008	172.518	110.547	107.269	119.258	120.52	99.0586	179.049
RER1	46.5939	66.0744	69.2038	34.3829	82.8287	61.1902	42.9626	89.3989	66.3856	46.4415	45.3429	38.225	53.457	59.7583	67.8805	66.3055	57.6723	40.2771	75.5698	50.0739	51.5158	139.111	72.6323	48.3589	72.2055	44.9078	82.8188	45.8507	106.821	41.1705	48.2128	41.3239	42.2439	48.2139	61.5186	74.3838	83.2042	41.4993	47.5387	92.3661	44.8819	53.2488	85.5107	46.3117	38.206	46.1743	38.8684	44.8823	72.3349
PARK7	161.5	211.69	383.391	31.5026	194.982	264.067	190.613	262.388	242.159	200.964	160.977	133.623	269.818	193.478	243.095	186.003	208.347	171.628	241.241	268.574	229.425	473.397	341.867	158.954	276.43	206.388	316.265	133.806	280.922	140.598	181.762	189.434	161.51	318.548	223.311	271.15	225.947	157.103	172.796	272.755	213.044	165.691	236.928	148.584	200.247	176.634	153.325	203.166	198.365
NR0B2	13.5127	0.990514	60.4412	0.547082	0.77591	0.338726	26.3438	2.22163	2.70973	41.3003	9.6562	0.61728	2.12857	0.816166	23.755	0.327405	40.6438	1.85674	0.551858	13.8423	1.8177	42.4745	4.66224	1.21879	0.527046	6.48006	2.81185	15.6514	1.6246	2.27088	7.83825	2.41905	17.8978	0.9127	0.344782	33.4938	10.171	1.85685	5.12889	0.49292	1.94365	24.2667	0.968416	5.65764	13.9352	1.50148	0	23.0656	1.30736
LIN28A	0.09647	0.114275	0	0.315582	4.96815	0.0162827	0	0	0.0113268	0	0.0250907	0.025434	0	0.0214001	0	1.32204	0.017775	0	0	0	0.0249651	0.0270433	0	0.0334789	0	0	0.0300371	0.0160078	0	0.0225854	0.0117747	0.0343136	0	0	0	0	0.102572	0.0274646	0	0.0177712	0	0.0153489	0.041897	0.028628	0.0318987	0	0	0.0162657	0.0435085
CLIC4	178.23	85.0051	141.781	259.921	80.5494	175.603	84.4065	185.234	163.139	153.154	118.171	80.7577	44.4402	150.611	149.49	153.497	83.1054	113.388	263.978	43.6347	136.434	213.452	101.815	109.884	178.387	169.11	142.19	105.638	194.99	106.243	89.5981	78.1421	92.8723	27.5693	106.066	107.665	69.3443	101.997	158.942	123.09	97.5821	77.4213	54.8163	90.2867	116.15	101.735	84.7764	65.8599	84.3267
SZRD1	81.8753	116.469	125.205	31.2283	88.9709	149.549	70.6909	133.855	102.367	81.4697	69.2104	73.3568	69.6481	110.905	87.4286	95.2778	93.9341	82.0855	118.455	70.6773	78.7918	153.12	107.137	57.9615	133.796	78.1183	130.28	62.6727	95.1282	60.0811	84.8417	61.7484	71.051	61.9238	81.8464	80.6069	75.7438	66.1697	67.541	139.933	59.3356	81.5534	110.781	66.7731	63.6601	70.9772	61.886	75.3006	78.9807
AKR7A3	0.407002	13.3252	1.51228	12.1308	1.46869	1.56474	0.794033	0.414309	0.902646	0.60043	24.7587	0.834591	4.08797	0.802542	1.37983	22.4653	5.08278	0.1569	1.11921	120.102	1.52138	2.6622	5.0756	1.60863	11.8225	0.422961	1.97128	0.975524	0.686416	1.71163	17.1108	3.19024	52.6024	0.560915	1.21202	2.40093	8.36642	1.51277	2.56275	42.3197	2.83814	27.4494	0.982007	10.8031	85.2582	1.03864	4.31762	0.724364	3.7052
FBXO6	28.1395	96.0412	110.692	10.1272	42.528	69.3693	41.8789	48.4114	45.5231	23.5754	47.6997	33.9423	60.7098	54.0868	70.3555	29.781	58.4572	28.6917	107.188	16.2423	59.3952	109.048	42.0892	33.4162	97.6855	24.7326	55.7737	20.1937	106.501	34.5227	47.8704	28.7056	28.3929	28.2294	33.8486	40.4229	79.5431	32.8836	33.7352	82.7901	43.101	22.3178	50.071	31.2354	12.8485	31.2268	52.5354	33.4063	48.1132
NUDC	172.531	122.582	251.417	15.7664	183.808	154.744	101.875	110.853	142.313	105.244	118.733	72.671	172.803	98.2049	72.1572	80.7053	157.426	86.2078	120.429	203.926	124.69	130.933	147.414	137.825	72.454	118.807	200.69	71.1235	92.1099	69.4447	88.1561	98.5559	97.3357	100.092	87.3334	186.26	195.996	103.834	97.5485	138.065	107.276	89.4125	141.916	83.605	120.21	107.301	92.6974	115.845	131.377
PNRC2	69.5189	79.3575	129.491	94.8147	72.5071	116.014	65.8548	109.075	93.717	108.754	78.0898	52.3612	38.5401	112.299	106.768	74.9875	90.6644	74.7834	95.2585	38.9138	88.0795	90.1275	74.9352	76.3286	106.865	88.7961	72.9187	65.3856	70.7925	48.7798	56.8007	63.3112	82.5987	75.3665	89.9422	94.5227	105.246	81.6999	79.602	90.6728	51.5095	84.7675	119.961	68.5805	37.1317	47.6228	41.8351	58.8616	83.8585
LAPTM5	186.122	82.66	232.57	301.262	253.433	388.537	237.132	252.827	455.531	153.639	435.796	325.963	85.32	800.107	663.718	446.338	340.446	792.742	428.37	91.335	353.664	299.28	197.968	490.688	649.715	196.485	341.126	1160.14	641.021	461.209	381.78	274.176	185.854	32.0405	342.009	261.816	321.026	310.414	339.235	337.599	617.481	284.799	228.958	576.929	135.374	234.523	283.166	194.145	208.648
ICMT	75.9129	88.8975	100.664	42.4538	86.2609	133.885	43.5546	98.7131	108.613	57.5926	55.1769	46.6513	53.3152	86.0162	39.5178	69.1439	91.0624	55.9185	118.142	48.6452	69.1047	91.4138	85.447	63.7986	62.1786	80.9332	123.454	48.4267	64.8037	41.3464	50.9029	58.4941	53.4673	47.3657	110.576	52.6272	78.7554	45.0513	34.1391	79.6843	46.3832	78.2948	131.956	45.1018	48.5969	59.7833	52.8941	45.9138	78.9514
WASF2	122.521	127.253	95.8791	67.187	44.7949	125.578	50.0135	119.436	129.803	109.801	78.2753	36.3684	19.8826	145.522	58.0742	89.3023	99.2384	98.5561	129.108	51.2012	71.3784	51.5405	74.9576	69.6212	62.7747	93.3752	173.266	89.4909	31.1931	74.7706	106.458	78.1656	67.035	28.0179	63.9283	78.3305	47.644	107.528	77.4347	98.3324	50.6612	102.52	183.189	89.1284	45.5148	105.685	76.9519	66.1576	93.694
SLC9A1	45.0727	46.5565	51.1596	15.2867	47.8455	50.3496	30.6996	40.9142	39.8123	47.7504	24.5097	24.1453	10.1662	56.7551	28.7651	25.3893	39.2465	35.6894	32.799	22.4624	28.3565	32.8399	24.9678	33.3774	17.6158	41.907	58.8643	39.619	9.12453	20.2642	24.0625	20.9877	15.7269	13.0693	47.8763	44.3748	40.9595	24.7187	31.5001	60.3295	21.25	25.6618	83.4088	39.4698	21.2013	30.2841	15.0903	57.9249	40.9246
ATP5IF1	69.3366	121.039	165.62	20.0103	107.554	73.7378	71.3987	116.539	73.881	123.823	88.9028	49.7097	61.6038	75.6718	125.743	54.2205	109.169	56.5941	84.7866	184.738	87.4683	254.484	132.548	86.2694	121.206	82.7516	118.603	71.7144	105.719	56.3068	83.8229	78.1493	110.458	193.644	118.084	218.473	93.4926	73.6162	105.546	122.959	99.8514	88.4203	83.295	99.2186	97.0893	68.1583	48.9632	73.5433	88.432
SDC3	111.285	62.6795	88.4458	32.467	35.8002	66.5632	63.4996	75.8519	65.7873	43.392	56.9344	36.6532	12.6138	145.497	66.4985	52.0029	63.1422	64.5027	48.2823	28.2036	43.1135	40.0307	55.8755	55.6424	65.0044	57.6634	178.428	107.156	23.0137	30.6736	58.198	35.1201	16.2414	9.02568	15.9833	54.1537	31.9021	40.6698	47.1465	93.1585	61.686	54.2147	71.1026	41.0206	20.1535	55.2902	30.321	32.8777	49.1619
WDTC1	58.3058	81.7623	75.6175	19.9681	44.6491	48.2634	46.9471	57.9071	69.5436	69.483	50.4655	31.4922	18.8454	69.127	39.0686	38.137	83.2816	50.3284	68.4726	33.8485	45.2297	52.3416	38.6687	43.8034	22.7288	62.3045	94.2485	48.3965	13.3433	35.0728	63.8247	42.7913	38.9627	34.9019	51.978	60.8457	55.7153	67.1268	45.7988	59.0484	34.3817	60.4561	72.6627	50.9515	35.8393	56.6212	17.5695	58.7211	62.6818
SFN	406.277	418.545	564.981	10.3488	324.805	1419.33	224.389	265.676	468.87	199.189	100.945	288.905	785.513	291.364	210.698	799.683	276.523	218.163	964.309	137.002	258.64	451.624	849.66	539.021	654.414	331.3	358.156	172.55	685.127	91.4593	447.402	94.4295	118.867	639.322	799.492	195.901	491.15	249.135	115.465	315.072	207.732	217.225	244.294	128.779	128.528	608.995	113.55	561.053	665.691
DNAJC8	76.2593	76.2233	161.476	30.614	85.0986	158.769	80.6981	94.1088	110.162	81.4728	74.6219	65.0181	45.4668	107.66	123.246	112.148	109.318	93.304	109.217	68.8722	118.25	207.509	122.114	100.126	152.604	100.175	111.635	78.9552	145.502	64.8303	121.43	66.812	76.0098	87.1485	89.8159	108.304	109.695	68.9703	80.4009	104.769	77.2241	76.2161	103.75	62.3367	73.074	72.1207	62.9099	64.1995	84.1317
SERINC2	187.192	257.689	340.485	11.1552	156.779	91.9246	78.2388	256.293	157.287	85.8505	99.4019	57.7053	53.0083	164.414	118.992	122.987	171.782	79.7817	358.25	107.465	128.423	333.415	190.931	255.852	143.346	91.7654	295.765	65.0633	108.652	51.2508	119.638	136.973	47.3837	110.979	258.323	120.417	261.469	45.3928	55.9473	148.896	98.0286	155.988	325.689	68.6538	90.757	380.996	357.866	197.636	225.745
PTAFR	31.4514	7.42107	16.0885	25.4261	14.7777	49.6601	22.8553	17.8773	31.4678	11.0906	36.2636	20.8168	7.91437	67.8919	32.2699	20.1465	22.9577	26.0736	28.4871	6.86303	18.0942	7.57761	21.1648	39.2485	25.5283	14.6335	38.245	80.9014	29.9803	41.8692	35.7105	18.343	11.1858	1.65092	27.7626	18.6294	24.0061	20.9817	22.582	26.8653	36.5246	18.445	19.2687	44.8382	5.85911	26.4784	22.7309	13.7423	10.1408
RPS6KA1	60.9811	42.9972	98.8381	16.6598	47.8659	67.5016	52.1355	63.755	65.674	49.0188	44.8469	49.1332	50.9242	73.7601	58.5468	40.2023	62.3067	46.3581	76.1113	20.4564	33.1607	99.9713	69.3637	53.6711	46.1062	62.5138	65.3094	71.8904	40.1365	40.7021	49.607	46.8168	25.6863	49.6808	55.1656	96.1614	76.0593	56.9753	51.4339	83.3322	39.4002	39.6251	54.6616	85.4804	24.2199	47.6439	43.7676	48.3073	57.2975
HMGN2	144.921	394.35	368.377	53.4878	228.462	395.599	132.703	358.611	277.001	165.803	176.277	164.062	106.542	291.432	284.927	156.28	224.545	184.855	282.741	146.288	230.31	461.682	199.284	187.236	507.85	174.093	288.184	150.106	230.918	109.247	207.205	122.766	162.844	177.854	224.622	233.569	264.787	157.264	190.152	308.499	131.247	162.561	353.94	174.284	120.189	163.488	118.225	238.633	269.207
FBLIM1	71.9848	48.6324	76.9615	16.0923	59.0234	58.259	27.7219	31.5476	41.5472	25.3636	36.9331	30.0457	45.4645	60.9822	36.5767	51.3629	30.3188	32.0298	62.4768	20.1463	77.8246	7.0559	37.5795	30.0888	33.4605	30.5413	51.7702	21.9851	26.5418	15.8996	41.669	33.381	30.1204	16.1285	45.0291	15.63	18.1669	32.2578	29.2301	85.9527	39.4677	36.9944	42.8117	18.6734	40.0322	50.4138	24.2304	64.5569	34.8444
GJB3	20.7337	0.983376	0.742309	1.69566	51.6803	51.345	0.0406307	0.519405	16.8887	1.86392	2.06436	3.16025	2.10855	3.41362	0.588885	9.23606	0.746149	1.83587	36.8054	1.13371	6.58125	0.136225	3.91463	45.14	50.3989	1.88294	18.6106	0.806361	22.9935	1.33994	1.44327	5.51191	0.198932	3.02711	36.6342	1.21722	0.378902	0.576446	1.9169	0.566951	5.42183	5.9276	5.60448	3.02835	1.53541	51.5431	85.6039	2.75847	54.2068
SYTL1	12.0759	51.4691	26.2943	6.41034	24.3728	37.025	2.97001	17.9052	22.4143	27.5806	30.0214	23.1116	12.8492	16.1129	36.3752	16.3687	31.7809	10.3463	23.0939	3.70845	9.78382	61.4157	51.0353	56.9991	19.1635	13.2392	32.4041	14.2474	11.0567	11.526	8.8064	28.4794	15.2582	36.9707	56.4877	45.0647	60.0466	21.9407	23.9248	35.3967	18.815	52.87	14.0337	49.9012	11.051	56.2612	9.85635	44.785	72.3157
FABP3	21.1038	75.666	206.072	12.6979	7.40175	15.711	50.6669	43.6751	20.2653	5.33715	21.5634	28.8133	5.50513	89.5335	48.7835	201.598	28.1914	21.7917	13.768	11.2957	33.7435	1031.5	24.3888	104.626	170.05	24.4713	69.8161	114.937	302.389	14.2047	26.7702	20.7768	10.8431	5.95193	12.2756	46.2333	154.266	18.3463	30.0872	30.1986	104.153	18.5274	23.6227	95.0023	11.2149	12.8256	10.2625	18.4268	6.51525
EPHA2	47.4506	40.4988	101.328	4.40981	179.563	317.581	33.0436	87.43	39.8308	30.6942	43.1851	45.5651	20.1292	112.974	30.5512	15.6525	155.323	41.3083	54.4095	1.34379	33.1048	35.5218	39.8356	34.538	33.6934	30.8057	74.5374	22.816	17.5092	12.341	9.99685	23.6875	13.0811	27.4443	58.0555	104.062	87.3618	33.3225	42.5041	38.1225	34.651	52.5545	34.6021	23.133	11.1076	201.04	61.8098	20.8479	170.65
ARHGEF19	25.1711	85.61	63.7965	4.32313	22.0346	17.1822	47.7288	37.6699	47.6889	41.0328	18.0182	42.3001	17.7701	51.2798	22.6816	23.9519	53.4079	19.6777	12.2893	17.8609	44.5929	42.8349	20.8768	14.0812	13.8876	25.2308	21.6989	9.31982	6.89532	9.77333	12.841	22.7929	11.5203	20.8225	25.7766	68.0372	43.9541	46.2798	28.9102	54.433	18.8028	42.1675	31.0139	30.8989	19.6184	50.1413	8.14349	26.4775	57.1651
GPR153	24.5517	28.8783	10.758	5.51553	15.2056	36.6594	9.71755	28.0515	33.6535	7.35718	13.4512	7.11727	1.9591	40.3644	10.8227	21.8586	20.507	14.3067	73.7656	1.54208	16.595	12.6127	26.655	20.8408	6.2552	11.6055	20.2024	10.9552	4.50876	3.95471	8.50904	9.52347	5.00209	5.96052	14.8218	17.9493	19.2764	20.9936	19.2769	15.4075	9.43438	13.7444	8.50175	19.7747	5.75252	13.5078	41.0041	14.741	32.9512
MAP3K6	32.6752	47.9545	34.415	9.45255	53.2386	30.7127	28.1887	32.7332	42.7203	15.6571	23.4601	26.643	11.5778	18.173	11.8941	24.558	25.7428	28.4141	35.8946	22.1368	21.261	19.5719	26.8257	47.4561	23.728	32.0029	56.1944	34.7169	6.76146	15.6995	14.9938	20.0557	18.0585	36.4603	78.2647	54.896	58.075	24.4013	48.7736	36.7285	19.5596	43.2404	32.8317	43.2219	15.7521	38.7754	12.9043	79.5454	66.7919
TNFRSF1B	46.0163	19.4285	51.513	23.208	88.4567	89.2272	56.1929	29.9114	76.4746	38.6002	97.4394	55.8149	58.0618	140.888	61.2534	71.5303	48.0592	117.93	110.955	18.7142	126.736	23.6869	37.8407	72.6144	47.3869	58.8088	61.8567	97.2443	39.3584	85.7869	61.6414	72.1728	32.639	18.8726	64.897	43.8585	56.2409	69.1568	80.1036	77.5818	106.222	75.5665	54.4138	76.7021	29.637	37.9	237.306	52.2269	47.215
KIAA0319L	57.6062	50.1108	96.7726	31.0926	35.6396	47.5717	39.1407	95.0241	47.8258	83.1887	42.5273	28.6053	18.0333	104.362	36.4488	36.1618	58.9197	30.2785	49.841	25.0739	30.3225	71.7383	41.2812	48.0769	18.1136	47.3212	81.4177	36.3874	12.5313	26.7427	40.7234	32.9313	34.1891	28.2102	42.1541	76.6824	66.9455	34.01	33.8392	69.9177	22.6622	87.9425	70.513	48.9278	39.0273	46.3934	25.7649	31.7331	50.6841
PTPRU	52.8304	78.6204	42.3418	8.95354	83.4936	8.39937	37.5488	55.5711	41.9532	60.656	22.1084	32.5254	10.6457	41.7306	35.1387	32.2433	26.1055	22.1642	49.673	29.2563	70.3805	23.4882	37.5058	26.3768	2.6608	39.732	84.2108	22.91	6.39409	24.123	30.4684	40.869	17.3396	46.7094	71.864	87.1823	79.207	57.6419	26.6	46.9339	7.46487	52.3853	100.741	54.3912	13.7761	58.2886	23.3165	33.6306	53.8387
CDCA8	18.4791	61.2864	17.2431	7.47949	50.9084	102.689	6.79566	11.8724	26.0361	3.708	13.4411	8.3814	28.1996	23.2754	9.00756	31.54	15.596	7.31693	23.3283	16.1549	40.1213	8.60445	6.46361	19.2933	47.1547	7.59546	8.28922	3.66403	38.7739	15.5209	36.6227	6.10868	16.7872	5.11503	8.97546	5.83279	8.25881	4.97112	5.87293	9.98159	9.8465	4.73409	39.2206	4.97257	14.3782	16.1199	39.486	8.95113	42.0005
RPL22	155.702	132.707	200.782	62.1327	116.958	188.072	155.573	210.733	147.608	276.153	115.915	106.038	150.217	140.368	134.952	121.558	183.754	158.899	188.855	100.803	193.994	165.77	155.43	108.442	127.505	189.556	177.684	120.214	118.441	132.981	106.685	233.284	148.643	247.373	179.535	226.523	177.381	165.409	159.115	174.07	126.521	139.759	168.152	109.027	153.316	149.541	135.446	135.002	121.403
PAX7	0.0857457	0.00906886	3.23154	0.0601071	0	0	12.9969	0	0	0.0135532	1.00357	0.12918	0	0.081519	0	1.66368	0.727883	0.0141665	0.0866169	0	0.0950992	0.0858464	78.681	0	0	0.0572837	0.915358	0.0203261	0	0	0.059804	0.508317	8.65005	0.0050645	1.08591	0.290151	0.0390726	16.4777	0.95959	17.8716	0.0213546	11.6741	0.0177331	0.908767	51.649	2.2379	0	0.041307	0
TRIT1	18.9623	23.6703	27.8738	19.9014	35.0293	35.6081	17.9549	14.7321	31.4699	24.547	25.7546	26.7576	11.2771	24.4464	13.7807	38.7647	18.3256	13.3663	21.355	19.5289	16.9835	31.9105	20.8432	28.57	38.1454	17.615	26.6275	14.9617	26.6225	28.0552	21.6559	24.3073	43.9926	19.5459	23.1987	29.8381	30.0111	14.5296	20.4977	26.105	16.0815	23.5169	29.1328	18.4197	27.4136	23.8281	19.6437	14.3458	19.143
DNALI1	21.606	2.08141	67.8033	22.6232	30.556	3.47103	13.5597	29.334	79.5989	45.8912	40.7129	7.96115	19.3021	11.6839	20.5159	25.0352	31.8959	9.09183	2.43382	19.7111	2.17815	41.2056	40.5184	28.1556	15.8606	25.0657	13.4546	11.3028	11.7799	2.64768	4.88238	21.7589	25.5906	19.3727	10.1073	31.6382	53.0862	32.5219	10.283	10.4858	18.3944	16.1113	4.35887	19.4024	21.1649	29.3862	0.696649	11.1044	5.34834
EDN2	2.64216	19.4565	31.9065	3.85861	1.02154	35.0395	2.30777	0.756449	1.88349	1.04407	0.981708	1.5549	2.35431	19.6767	1.34772	0.750495	8.10658	2.72828	4.78197	45.9079	9.89002	21.7573	1.70822	98.5704	2.60211	2.8053	10.7241	0.743764	21.6564	7.29037	4.60699	5.06258	0.744993	2.92607	10.7971	1.65711	2.10696	6.11172	3.02765	3.21586	28.377	0.900816	3.58591	1.15511	1.17007	11.8214	7.29447	57.1182	16.0657
PLA2G2D	2.91323	2.19952	14.272	12.9741	6.37892	21.275	13.6742	0.528511	33.7986	2.0744	80.1959	10.3802	7.67618	107.654	12.1152	71.7856	21.6304	70.4857	29.6419	1.47019	48.7051	5.78132	9.15067	40.6404	7.18945	18.0556	2.24522	8.18446	6.81234	29.7801	35.8567	55.6237	6.22439	0.465093	2.28943	0.801022	15.9475	10.5521	15.6727	19.7927	64.4473	25.2865	24.1769	11.427	3.60835	2.64986	22.8133	7.10044	11.3176
TRNP1	123.314	28.423	55.0384	3.45658	142.229	6.143	35.6824	13.2659	14.9335	18.0562	18.6776	2.2699	43.2444	17.0154	14.5323	28.9702	40.7227	5.97428	13.5596	34.2676	4.65867	40.317	8.39505	30.0147	100.993	7.63422	87.1843	9.96809	169.959	8.2154	23.7158	9.76714	33.1626	15.2418	2.33977	18.8274	111.765	9.10818	12.6543	37.8123	51.2138	25.1552	7.47836	9.61013	29.3313	20.1213	18.6395	5.60869	8.20726
CITED4	46.7743	13.2688	47.0884	1.4417	43.3936	5.7525	18.6454	21.2648	8.17574	19.5699	5.11988	23.8581	21.545	6.90866	10.2999	19.4129	6.73987	6.524	4.36286	10.103	39.0052	14.9077	7.15366	11.114	8.67011	14.682	29.0909	8.97062	13.0221	21.5529	12.2644	5.85229	6.08253	7.58003	6.05727	26.2539	46.7339	9.2847	21.2044	11.1495	19.7368	4.4409	80.2187	12.5116	8.48447	8.68037	66.6858	9.85817	5.07952
FBXO2	21.7771	19.8774	130.776	2.765	12.8667	19.4972	5.52896	64.986	4.96204	13.5328	9.6986	4.71901	121.387	18.419	35.8066	55.0767	38.7359	8.89348	142.152	10.4648	15.6116	62.9524	74.5544	33.9628	62.4863	7.63964	20.4862	14.2454	7.20464	5.34157	6.37194	22.165	2.12259	21.6802	7.27776	21.5507	126.734	10.6398	21.4911	31.1408	20.6291	45.6442	5.03842	11.7052	7.74516	19.6376	80.8964	61.0012	31.0943
GUCA2B	0	0.191798	0.080216	0	4.20681	0	0.162455	0	0.0760432	0	0.505345	0	0.281022	0	0.168182	0	0.0596669	0	0.305311	0	0	0.181557	0.703459	0	0.0927768	0	0.201656	0.214939	0.0786447	0	0	0	0	0	0	0.423202	0	0	0.431797	0	0	0.103046	0.0937595	0	0	0	1.12428	0	0
RCC2	113.24	173.614	191.811	76.7312	173.086	261.725	81.5186	135.156	150.288	88.6718	83.8193	112.81	210.709	202.642	50.2268	160.987	117.508	88.371	127.161	70.778	208.099	94.0989	70.9781	86.3932	71.9933	99.2291	180.029	81.9642	49.2495	86.9533	83.737	93.4192	113.542	51.1508	120.15	104.496	170.422	90.3622	94.638	176.825	75.389	77.5613	256.402	99.2094	84.7478	87.07	99.0177	80.298	140.049
MRTO4	38.0349	53.5391	61.6515	9.7262	70.9213	91.5553	32.3743	38.8503	41.2473	30.1981	33.4618	34.7504	57.6475	34.5883	37.803	69.0371	45.6309	30.4871	36.8481	45.6336	42.7259	81.8876	65.2692	34.3542	121.865	34.3984	57.1228	25.6911	101.405	35.8945	41.1223	36.3722	38.7736	48.9099	39.2919	40.8925	58.068	34.3262	26.7648	60.5253	30.8286	33.4186	44.1528	33.3611	48.7781	31.6543	40.8793	26.9827	50.4855
PSMB2	72.6199	99.029	158.845	28.4938	116.951	154.293	76.0784	114.049	86.0898	47.6302	61.879	48.328	97.5398	79.449	59.4593	84.9881	95.713	57.4492	104.044	64.8061	105.163	107.36	95.8499	95.5742	89.8807	71.6309	154.42	48.1693	78.7394	76.3852	93.343	56.1417	52.9043	59.3099	69.8709	76.5833	104.581	51.266	57.3397	86.8167	60.6461	52.0676	86.5795	63.7436	62.9878	68.0283	110.95	74.3599	66.241
UQCRH	201.015	176.838	256.791	50.9355	252.565	234.022	170.964	174.664	176.303	222.046	131.49	237.038	320.567	151.197	168.364	269.479	220.507	136.627	226.026	418.785	430.23	507.307	249.031	115.981	298.181	180.522	169.81	111.185	487.382	397.063	301.055	228.726	137.888	264.906	150.992	164.233	213.321	125.558	140.197	138.862	212.015	115.434	235.586	124.112	216.201	131.646	280.091	142.563	105.604
THRAP3	113.954	99.5981	103.119	61.0527	111.614	172.137	86.1934	141.309	103.707	138.35	94.5545	75.1415	48.0474	155.588	46.8846	97.7767	117.822	94.5506	121.616	53.3019	105.722	54.6297	100.602	109.435	51.774	120.689	111.466	75.2275	27.2228	81.6789	86.105	110.697	82.7178	64.4642	115.952	100.012	77.5169	102.187	77.1688	107.262	63.3731	107.163	175.05	80.9558	81.9308	98.1858	107.992	57.8145	101.784
C1orf122	39.965	67.927	48.812	6.51987	103.834	32.967	27.6915	50.4915	57.2203	20.1343	26.5946	34.1321	51.2109	37.638	54.6354	40.1213	34.2321	33.5525	60.3756	95.5618	19.42	113.588	51.4838	55.7845	56.6787	29.478	93.192	33.7621	84.5579	25.4538	89.5627	29.1167	38.1899	55.3172	36.0516	63.7858	82.0375	18.9466	33.075	71.674	36.3969	28.8151	88.8666	44.5129	38.2232	44.5447	123.649	57.6244	57.9189
FHL3	46.9616	30.9113	41.6758	12.0552	41.7742	58.8783	34.2643	39.0648	33.6859	30.7833	26.6965	50.4101	18.8086	45.6678	32.0404	34.5618	23.6408	28.0259	27.1951	14.1496	48.4323	22.2296	29.8628	41.4469	92.6169	29.7235	87.7083	22.9232	36.9469	32.0411	33.4636	25.3463	20.8178	6.55717	33.6118	35.1746	31.9204	35.7589	29.8431	77.2337	45.7444	41.3191	18.1833	26.7958	35.5351	64.0325	49.7785	46.4222	54.8497
FAM183A	14.9524	2.03743	49.8772	3.15088	5.60373	3.87077	7.13298	6.61826	7.70093	29.4339	62.39	0.241849	8.22599	22.3841	18.2229	4.2652	2.66208	1.27307	1.83784	0.209358	0.356086	26.7438	4.02695	8.59538	0	7.84425	5.71239	1.06552	5.45811	1.57492	0.27991	55.849	21.4049	1.44121	9.73963	5.46963	12.1918	4.50497	2.44634	12.5894	18.0708	4.37852	7.70229	20.4165	1.31439	5.07558	0.597147	7.42409	1.37906
PPCS	70.3437	75.1788	133.405	29.7412	95.1901	61.1288	55.5326	86.8832	74.9501	65.5088	51.1361	116.935	55.7507	56.2649	89.6278	84.3543	92.0373	44.9583	83.2886	62.9181	65.2516	281.311	133.583	48.907	82.3973	56.429	111.697	47.2402	124.211	82.134	118.383	55.9319	76.767	132.024	74.7585	82.7703	91.2058	47.5163	45.112	94.2452	48.546	63.4896	95.5671	61.8671	56.8661	49.4825	61.3533	54.0924	61.4714
CTNNBIP1	54.1706	80.7251	100.955	11.6674	29.6745	56.3681	56.0883	73.149	64.6636	60.6539	25.4195	39.4752	23.515	39.251	40.7453	22.5286	79.8729	28.82	38.7305	34.8678	36.8895	176.689	51.0649	42.3769	55.338	49.8669	110.654	41.0628	71.9098	13.6999	19.7449	33.3628	28.5036	58.6875	81.5758	103.928	48.7322	57.561	49.5068	111.63	26.5128	71.4488	45.0109	50.5664	24.5821	53.7962	12.5384	57.461	78.5825
CTPS1	14.7667	23.8042	17.5002	15.1217	34.7483	55.6189	8.91371	12.8898	22.8568	10.0881	14.1953	16.4798	13.2078	26.994	12.0865	18.5879	12.5672	9.02191	29.4997	13.1726	20.5543	15.1015	18.6647	23.6578	16.1133	15.9185	18.3162	9.89056	14.8022	41.6205	28.5041	12.2791	14.5433	6.08185	11.4273	10.2805	21.421	5.64296	10.0173	12.8318	9.02528	12.9186	26.7677	12.9089	14.3018	10.4867	44.8451	9.94243	13.8029
MYCL	6.47601	6.06101	8.92893	2.94791	6.86193	4.75634	5.78503	8.78065	10.3654	4.8501	14.2414	5.81878	1.91087	11.3165	6.97063	10.8207	10.1734	5.52885	2.89804	1.61511	4.84194	5.78021	4.41697	3.43211	1.4878	9.22421	6.68166	3.90304	1.37245	6.44245	9.40501	5.17917	102.095	3.20795	6.09307	4.79055	4.69328	7.09865	4.81147	5.99303	4.34904	7.37538	17.8216	5.09909	6.9695	4.4806	1.80624	5.03464	6.88849
ERI3	53.7098	87.1344	93.2946	20.8734	85.1459	55.3312	42.9129	70.1228	70.2445	45.922	37.8732	75.432	45.4034	49.119	66.3349	77.8592	54.4025	35.5769	54.6398	47.2062	67.8682	153.272	63.5961	35.3235	74.0669	53.226	84.8918	34.3625	73.1453	60.2681	108.015	35.5881	41.4666	65.3481	42.0594	71.6022	68.4351	39.7689	38.9552	67.2909	43.9506	35.2996	72.4574	48.0114	53.0046	33.7039	59.3995	46.1186	39.5143
PODN	43.8258	15.1308	29.1438	10.8158	16.0109	16.9279	56.2516	90.7274	39.6814	64.8868	26.3313	19.3893	2.62498	37.4769	41.5246	29.2936	33.3385	53.3313	43.466	12.0421	15.1315	23.4254	12.2704	23.3999	13.6548	23.1213	80.0216	26.1744	11.2874	9.72959	8.86069	14.5481	21.389	2.29678	13.9092	27.3019	25.2706	73.6961	28.6717	46.8645	36.7384	39.0327	11.8917	30.0785	39.016	19.5154	10.4788	33.3414	11.0917
C1orf210	50.6524	68.3546	75.3714	5.33975	85.948	21.5241	58.8566	71.0338	39.6482	61.2361	21.0282	58.2318	14.0178	30.6651	57.2228	50.8052	87.1026	25.7209	45.3873	47.6923	27.5891	144.496	95.8957	26.3764	51.4419	68.5642	59.4002	22.8113	24.7452	28.8405	121.904	34.2008	17.1379	116.922	43.5901	53.3302	49.5174	59.6498	24.3159	82.3621	24.9289	82.0108	98.6568	42.0061	53.7487	33.0164	19.5636	43.1321	74.2313
ARID1A	49.0612	49.1215	64.2922	46.2795	56.6278	92.598	46.3634	60.9068	50.7742	60.4277	42.1463	35.4902	13.2278	100.382	20.3557	19.9351	54.5143	50.9747	54.005	19.0245	54.0018	26.1068	33.6988	42.8992	18.5105	57.7912	50.4419	33.0165	7.59156	30.6636	29.6244	46.8296	46.7865	17.8534	48.2714	39.5947	41.1287	49.7411	37.074	55.3577	18.2937	61.7844	89.053	52.4438	25.7101	41.4872	22.7579	36.4744	53.7832
SVBP	32.9038	30.9481	57.1655	9.31887	29.2054	40.5181	36.2893	44.0594	52.012	20.0446	23.3927	59.324	31.7579	40.3297	48.6648	66.892	32.0531	24.7274	33.3459	26.2006	61.1295	77.6135	53.5965	27.9919	156.764	38.7891	31.0938	26.8747	59.9712	36.2188	44.7316	27.1339	36.8941	42.3737	32.0703	31.5292	33.2154	30.5266	27.9016	45.3424	30.3549	28.6202	16.2641	17.8095	32.1036	45.4777	15.3491	27.5234	29.2562
TXNDC12	80.888	80.8306	177.44	36.0292	80.5363	83.3653	56.9088	65.9432	87.5439	79.3857	67.9013	106.517	105.962	85.8189	57.7674	212.882	70.4965	64.2292	114.785	44.3896	80.0206	52.6123	101.183	49.9399	77.9853	73.0665	91.6015	50.6736	101.145	211.276	89.0813	59.8484	69.9661	60.3508	81.3168	69.2182	74.9735	57.0404	48.8402	86.9833	65.2765	37.1651	97.4233	44.0314	73.5988	56.0443	145.344	52.9983	60.2731
ALPL	130.59	18.1256	944.656	12.3667	13.0849	14.2372	34.4465	290.621	116.537	111.796	83.006	315.48	11.9584	207.198	416.745	298.052	12.699	130.358	68.7683	4.01066	59.8963	889.502	143.014	46.6094	3.7576	320.382	109.619	233.551	37.7543	74.3965	39.7851	409.629	330.674	296.266	248.207	219.043	82.1124	78.3395	124.348	99.1777	60.2699	381.016	77.2138	154.063	31.9306	177.489	212.245	615.179	84.4944
SF3A3	48.8127	60.1384	63.5488	23.3224	58.0811	82.7192	40.0628	58.5907	57.0728	49.5677	41.6257	26.5386	31.9377	69.703	45.5635	65.3956	63.3064	43.792	59.4879	37.5442	43.7605	58.2195	59.5319	45.3506	52.8871	49.9833	78.4558	32.012	45.3165	63.6519	59.6481	40.5913	34.6907	33.0379	58.2717	65.988	55.1441	45.4362	37.7836	64.1494	37.002	48.0076	58.6078	36.1531	43.1291	44.9468	64.3227	39.9821	47.8141
PCSK9	8.67851	1.44825	4.47066	0.787201	17.3232	0.157224	2.29759	8.10735	0.665336	10.1347	10.7812	0.818625	2.45879	7.42172	0.685357	3.70426	0.843866	2.81891	14.8568	0.106297	64.9658	0.282888	2.52237	0.525312	0.166797	16.0347	1.98191	1.95789	0.358188	84.3189	0.464254	1.74868	0.449424	12.2086	2.99266	21.6588	2.5751	1.22653	10.4153	1.48717	0.920215	1.87729	0.618067	11.8058	2.32719	5.28371	141.733	1.29574	4.10778
PLPP3	44.7802	17.8817	70.7553	30.724	43.9143	30.4824	44.3278	51.9859	33.4428	58.53	50.8716	35.0983	11.2566	57.035	29.0046	67.4298	25.7017	49.1324	48.24	18.7418	33.2777	26.9847	36.9965	48.0786	20.4639	63.2724	57.7802	91.5783	18.9722	28.9468	64.3612	28.1163	37.4855	19.5123	28.5166	68.2772	51.0192	51.4989	66.1037	48.8321	28.1729	30.7475	48.1914	41.3076	38.7468	19.5946	35.7992	28.7485	29.3936
TACSTD2	217.683	580.602	822.484	16.463	378.976	380.574	268.061	733.066	538.131	325.067	165.581	854.322	229.522	352.499	187.848	511.496	191.015	358.988	446.8	150.89	174.243	259.84	483.439	472.553	336.284	229.698	1211.72	130.284	419.163	183.483	355.823	133.824	276.739	306.938	786.185	476.745	376.625	297.552	202.849	473.685	346.423	140.333	1046.4	177.968	105.662	597.341	212.71	395.676	1463.22
DIRAS3	1.92052	1.21874	8.73797	2.75665	250.401	2.0177	2.80191	18.0439	19.7422	10.7114	2.34462	1.08501	0.170066	10.6943	1.50124	1.15098	88.0689	7.11657	0.692869	0.089452	2.58645	12.9101	4.46998	1.19017	0.814112	1.78054	5.43061	4.58514	0.785291	0.825848	0.669741	1.69617	0.309438	1.97699	45.3718	10.5005	6.58441	9.93101	3.36437	9.38623	24.507	2.46322	1.81569	3.48933	1.81439	2.33231	0.765426	13.7126	17.7358
MAGOH	39.3787	68.0524	108.969	21.1818	54.2381	119.415	52.4371	55.6291	56.1344	44.8568	48.1166	75.6706	67.6968	59.2135	34.2118	71.5309	53.2004	35.6388	71.6998	39.6486	93.7679	29.6349	58.9903	32.6975	89.158	38.0312	65.3374	29.0757	91.9441	90.6459	48.3864	41.1427	53.5081	48.2314	49.0923	62.17	61.1464	37.3573	41.2311	63.5347	50.896	25.4819	65.4247	32.7047	55.8706	45.8282	68.4441	44.3828	55.1078
TSPAN1	81.1544	9.67907	236.935	4.27677	31.339	302.143	17.5443	69.956	114.933	148.485	475.701	114.693	112.958	93.7833	63.5912	22.4753	12.1046	42.8266	266.935	26.4808	31.8873	106.924	244.61	83.0565	7.65502	133.434	99.2723	21.8565	101.879	40.0195	11.3295	285.075	46.6478	316.546	509.918	79.8747	29.7819	16.3535	42.192	74.0869	90.9949	613.05	366.081	169.687	56.3419	390.294	392.83	45.8223	28.6706
CAPZB	173.551	205.88	364.595	63.1255	216.436	334.932	184.925	251.536	281.205	172.444	221.594	159.709	223.59	287.353	220.174	189.123	213.628	253.937	318.411	118.895	270.36	283.326	190.679	210.143	280.993	203.44	352.875	175.22	224.749	167.942	170.291	173.008	148.681	123.347	219.077	229.127	176.403	186.636	212.623	288.45	256.411	188.297	204.295	171.332	175.099	182.766	157.162	177.599	254.105
LRRC42	38.1039	43.5027	46.0417	11.2793	69.7671	55.0565	27.2332	36.6209	54.2664	23.4575	25.2765	45.3252	18.3473	49.6273	21.1762	76.999	33.1243	25.0383	61.5003	25.3277	32.4957	26.0747	45.2451	32.8363	106.204	27.3201	57.3731	18.2286	84.866	64.7284	55.4335	27.1521	12.8863	25.4345	42.32	28.3722	38.9453	16.4364	18.7376	33.7376	27.9762	15.2584	60.548	21.4871	31.7813	62.4983	64.7426	19.4686	37.6345
WLS	100.811	75.2509	116.524	45.6525	22.6797	64.385	56.4899	135.503	111.661	65.7265	36.6116	49.4756	26.8918	93.0456	30.072	11.6025	132.744	37.9625	30.63	8.60921	33.2937	57.0204	53.6977	37.6969	17.8842	48.4711	112.28	40.1266	22.9869	24.9549	55.9049	40.8473	47.4197	24.8251	98.9777	78.2717	97.9154	63.1551	37.3061	139.856	52.6194	38.7362	96.6182	47.6782	26.5579	83.1783	33.539	51.101	54.4464
DNAJB4	15.9853	5.64496	10.7981	18.1553	23.3939	38.0388	3.33283	18.2361	11.3164	10.223	14.5409	10.0511	13.8515	17.1407	9.71403	46.8473	10.1694	16.0757	26.3794	3.39013	17.8008	12.5781	19.1314	11.4391	16.1932	19.9655	14.0024	15.6371	15.2283	42.8802	9.93008	14.5054	6.29404	10.3785	8.51291	10.4687	13.1929	10.3444	18.3133	8.64214	15.7037	6.60227	16.5571	10.5096	8.31379	6.72221	6.58685	9.4265	9.91069
USP1	30.4931	48.8177	39.1267	51.1816	49.2766	79.5289	29.1434	46.5125	53.4593	34.6018	32.0351	38.1406	14.5745	57.8652	18.8892	31.8951	30.2901	27.4824	53.9586	18.3265	39.949	16.1199	30.9662	22.1436	37.146	35.5803	38.9435	18.4968	27.8313	32.7929	32.2479	27.2821	39.1611	20.5273	30.6289	30.448	25.9607	28.0295	20.4085	32.8483	17.7408	19.2939	81.9067	21.8285	23.9625	24.0411	34.9826	13.4729	40.006
GNG12	140.01	45.1566	131.563	129.966	62.417	97.3668	54.1386	152.615	87.3648	115.881	47.5144	87.3735	29.5836	101.096	76.9721	74.2299	216.396	72.3757	98.7557	5.64136	38.2533	106.646	103.569	49.8075	144.367	71.5434	132.545	47.2096	84.6487	37.8517	88.4216	51.7043	34.6071	39.2478	102.325	73.4851	81.073	70.4299	40.9675	114.53	46.6018	35.6556	108.074	42.7242	28.778	77.7057	33.3181	55.1323	59.85
LEPROT	109.757	40.8316	100.908	92.2616	58.5979	79.4424	55.4652	155.489	77.9312	98.4028	63.1571	146.145	25.9702	84.8872	79.4496	80.3105	73.2012	64.3126	110.974	28.9374	59.803	98.8484	99.8055	52.1924	121.701	101.41	112.55	80.135	168.627	48.2255	65.486	58.8421	59.3514	49.6341	88.1311	86.9229	148.665	62.9738	69.6387	106.752	62.7593	43.0874	67.2292	72.6196	66.1831	86.3957	51.7221	52.7194	80.1596
GNG5	217.318	229.728	427.9	122.163	287.476	202.474	232.957	299.204	255.199	208.594	212.884	370.722	414.95	234.329	262.118	224.808	526.917	246.987	318.482	231.139	419.407	152.545	204.443	173.823	566.13	278.1	198.771	230.732	365.938	201.423	259.094	227.524	337.47	479.381	271.614	319.28	294.283	185.212	238.02	159.812	321.592	148.54	214.636	181.295	197.677	288.546	377.961	245.411	244.846
JAK1	115.806	57.8136	108.825	116.634	64.066	163.84	81.2946	124.588	120.656	132.913	106.199	140.83	33.4992	171.815	39.9506	58.6414	75.3587	132.529	160.241	18.6165	61.6169	37.9887	79.5564	90.7549	53.4675	114.143	133.462	86.0571	32.9481	78.7429	67.7225	85.169	51.1587	30.5753	98.6169	87.0803	64.2467	106.776	93.0315	97.6679	74.587	90.8019	113.243	77.1599	53.0262	111.006	60.1187	64.3052	77.8467
GADD45A	85.7399	110.021	95.3844	22.3749	46.4444	138.881	25.7815	47.2541	73.5931	20.677	67.4637	48.1366	12.2713	50.5758	27.3942	36.1742	96.7573	63.5844	45.0171	8.87135	26.8407	29.5465	40.5621	131.589	102.53	13.1339	85.8257	26.4204	36.4669	22.1967	38.2971	27.5855	18.5245	10.678	96.2421	18.0422	64.5772	65.1477	49.2142	68.0598	157.052	18.3752	26.3505	19.2714	56.2729	142.381	8.08984	72.5974	41.1864
LMO4	26.4087	12.9167	24.0553	18.4751	27.9147	25.8673	13.0522	32.308	21.6365	23.1469	28.3606	32.5409	28.1774	34.7468	25.6908	36.1415	13.2762	26.7548	52.1532	4.57888	103.045	19.2697	46.6488	16.517	20.9567	62.3607	28.3996	22.7027	22.5055	30.7482	15.0163	27.8296	38.9244	66.2684	20.581	42.3613	12.2776	21.4098	19.9756	24.3488	24.2597	24.7528	28.7981	24.8051	34.0246	14.7953	39.3965	22.5431	12.1477
PTPRF	177.48	192.252	174.867	74.6018	157.24	129.328	108.402	211.36	161.685	150.227	85.7495	244.361	22.8559	216.167	68.0723	137.982	127.893	67.4672	174.741	100.068	116.229	170.791	94.6411	77.664	63.216	123.7	295.532	67.6872	23.2738	170.751	204.085	110.388	105.585	59.6643	158.259	116.673	92.0543	139.463	70.7266	132.387	58.1305	118.149	229.416	96.8689	52.857	117.049	146.734	120.398	172.532
DHCR24	543.314	496.002	709.973	131.128	322.34	321.561	402.638	1111.4	639.275	437.349	333.351	786.108	110.242	629.544	360.843	354.079	445.558	582.283	626.132	125.785	341.193	313.744	686.865	180.043	185.23	1105.97	479.77	721.484	154.065	1625.65	627.742	320.523	277.089	742.642	250.789	572.464	768.377	463.377	499.295	422.485	126.903	478.93	1084.35	499.717	221.777	479.425	335.982	515.897	409.408
GPX7	23.8713	34.9401	64.4278	16.3062	9.58305	29.4466	23.5725	32.7316	33.8268	22.9209	24.7395	24.7162	4.16697	42.3532	50.6774	37.8256	27.0266	19.7271	19.6714	29.954	40.888	17.1142	21.5032	27.8127	45.0373	10.1735	68.0613	17.4911	43.7024	19.3428	30.7828	8.53964	11.4731	8.64062	33.7051	19.7968	5.98065	9.79701	17.2262	16.1746	45.6812	14.9885	5.95825	11.2637	14.0375	21.2449	15.4055	12.3369	17.7716
SLC44A3	48.382	16.7425	59.0057	9.39051	18.9249	11.9649	26.3676	67.7231	23.6246	43.4516	8.13202	52.9417	21.5975	30.9424	12.7562	10.2568	21.5415	11.1285	55.2403	8.87878	12.9391	32.4905	31.2766	20.5321	25.7536	42.5142	74.7342	16.325	36.9683	6.11053	20.7425	8.88417	8.46469	40.6311	34.3416	33.3978	23.7007	26.0711	19.1158	33.3419	13.7521	26.2026	39.0787	15.4574	18.0627	14.2946	54.1148	13.7702	17.5861
TMED5	43.15	41.2543	50.6943	45.088	43.7926	40.8964	37.3924	57.526	50.283	50.6303	32.0058	35.8297	13.561	57.9093	46.6436	49.6145	59.327	34.566	34.4212	14.0409	29.7749	46.1602	50.3396	29.0211	76.0486	40.28	38.4815	32.1512	69.0387	25.6302	32.158	27.6819	29.0334	24.2395	19.8121	36.5116	57.2664	26.9851	20.244	19.8571	25.9904	19.0045	34.7739	23.5497	28.8	19.0667	18.6888	22.4712	30.6768
YIPF1	59.5164	57.8311	69.3294	33.7091	60.6613	42.4276	30.6147	54.0741	82.9193	46.1412	48.6098	136.427	41.1273	52.7857	53.5412	75.468	51.3288	47.3241	145.465	35.6096	47.3538	61.2206	85.4603	48.4354	79.785	60.1517	110.468	45.5455	96.1871	89.6642	61.362	57.6848	37.6284	53.5129	82.5565	62.6455	66.1736	46.1797	38.2326	94.7748	49.1168	30.9518	52.8183	44.2098	54.5082	86.0412	126.597	38.8643	59.0798
LDLRAD1	7.94467	2.09722	36.8997	1.59771	12.614	4.89115	1.10257	4.39996	1.87326	19.2378	47.0003	0.515062	4.9919	24.9189	10.886	28.1669	1.49984	0.451873	3.30006	3.22015	0.0421306	2.87518	16.3123	4.77411	0.0699634	7.24352	7.40074	0.78342	0.0790752	1.80409	40.5163	36.5971	0.942559	6.43482	0.704837	4.01583	4.50056	3.73107	0.27135	6.68784	7.85218	0.673463	17.2519	17.0783	2.58391	5.96556	0.035326	6.03891	1.81113
TMEM125	74.0582	104.517	276.076	39.0101	92.1832	35.5301	176.142	216.837	171.986	257.931	105.433	169.707	47.063	99.4822	336.902	107.298	138.783	93.5116	107.589	127.506	94.6502	369.402	360.633	54.1276	78.798	217.139	112.182	281.734	58.7603	109.446	248.189	125.028	98.5803	433.571	131.694	355.874	261.007	80.0097	149.01	231.63	69.3177	233.116	219.24	187.971	74.7945	104.377	7.84952	214.612	108.521
SH3GLB1	58.1691	46.5851	71.4333	61.3402	41.8691	75.7792	48.6125	75.8945	53.5062	58.5164	46.9278	87.5988	30.981	65.8152	39.266	51.5797	133.342	52.0144	82.8576	25.0246	63.401	31.9924	52.4778	48.8294	87.9394	62.2403	90.9607	49.2595	70.6617	41.2421	52.0966	49.3606	31.2019	26.573	55.8262	52.5149	64.2622	44.9367	45.9109	45.7319	49.5804	32.4622	89.2613	34.4006	46.2831	54.7667	43.2847	40.209	45.4899
SCP2	51.7801	58.1134	116.041	32.044	46.707	42.96	58.0745	86.7885	66.6453	88.5489	38.6271	65.9997	43.3651	58.3619	39.5212	54.163	63.376	44.1835	68.453	29.4254	43.9397	54.5407	70.9928	37.1125	34.113	60.4762	95.7601	38.3952	34.734	46.6326	44.2607	38.6891	41.0445	55.8137	51.2356	75.4533	104.933	53.5015	40.3978	64.1343	39.7752	35.6739	56.2036	40.9572	34.8168	45.629	32.4787	48.402	38.5299
AHCYL1	168.318	114.593	130.423	57.219	96.4842	98.6895	108.822	127.339	136.868	160.931	73.0282	86.1091	41.5953	139.385	61.0323	131.687	119.383	94.2607	108.461	74.7882	59.2376	61.7734	156.6	95.4217	93.0748	120.349	166.75	69.1537	49.5312	58.135	120.774	78.748	62.5288	107.791	129.962	106.523	117.391	111.316	65.7943	78.3316	66.5576	55.6588	89.7912	58.8067	59.0282	95.0435	63.8392	45.5572	89.2999
CNN3	168.557	144.481	344.824	122.073	63.2102	229.242	191.169	350.989	220.158	225.209	153.787	187.499	49.9725	178.162	194.318	98.3208	207.363	153.593	259.566	53.8546	213.906	269.256	376.928	156.051	526.515	237.101	361.76	148.869	308.953	69.1834	93.8036	68.0537	76.6558	176.602	210.688	199.482	229.978	177.335	153.848	151.841	187.27	96.0057	165.635	94.4854	141.725	184.759	82.2585	154.184	175.57
DPYD	16.239	22.1258	21.9191	67.7285	16.6778	56.2261	30.9486	64.1201	44.2211	100.328	27.9387	90.342	2.45636	80.1538	29.3516	16.7711	23.4636	35.4512	53.8212	3.33273	12.16	18.5724	13.0472	22.9193	31.8847	27.671	51.4217	27.982	27.1809	26.6991	18.6999	28.6029	13.6977	4.72908	90.5765	37.5468	43.0953	45.1554	26.3464	28.5107	24.5226	12.7467	30.4762	16.9271	8.59212	38.467	13.8421	59.1926	32.0815
ELAPOR1	16.0232	23.4486	66.7407	4.48819	8.76377	1.92977	33.1628	14.3789	38.4709	486.678	111.161	58.0945	5.44803	22.8817	19.1417	62.5713	5.34317	12.4918	4.59597	17.9778	2.96953	21.7129	61.1357	6.42782	2.14404	32.3302	6.86086	3.96685	1.47416	13.8963	10.4738	17.3464	154.301	25.509	15.3342	172.734	19.0878	43.4927	6.74254	8.06474	4.98174	59.633	29.7387	13.1459	59.4983	13.4073	1.45696	7.031	41.4017
ABCA4	3.8849	3.25318	17.7109	2.48313	4.90712	19.2179	5.38085	2.1597	21.589	70.0369	0.797054	157.949	1.69796	59.3425	29.8974	2.54981	0.660214	16.8048	1.98918	0.179337	1.43971	21.5167	4.20767	35.2434	17.5261	0.743334	8.2647	0.852747	10.7344	0.599728	20.6702	0.972646	0.363952	3.15004	18.1958	9.28844	4.30108	2.03351	0.644378	11.8987	0.783564	0.555097	3.62424	0.489688	0.363756	2.60373	0.132995	3.40233	13.1692
PGM1	66.5343	83.2879	71.0606	18.7099	68.4959	51.8738	47.9473	93.1273	79.9067	42.7388	40.373	89.1035	45.7916	61.6339	45.8573	70.2363	40.9338	46.7283	127.901	50.7603	51.5958	49.0006	87.5183	54.2311	151.091	88.267	140.051	58.2612	97.0127	33.9956	52.9044	54.2045	38.7775	37.7334	104.096	73.5254	64.8124	48.8354	81.3055	64.4874	46.3984	24.0658	87.3831	48.3511	35.4166	50.3431	78.0221	116.47	55.3702
OLFML3	57.5548	16.8663	29.7249	13.9734	16.0257	41.4424	1678.2	71.0933	110.039	57.3792	262.025	53.514	9.99941	62.5389	65.0947	22.2225	63.6196	68.9777	46.6118	12.7336	30.3783	44.9259	128.647	33.9576	92.26	57.1576	84.7745	42.8167	33.6187	22.1984	19.6572	39.5217	67.7247	8.11078	66.7651	45.0721	30.0426	59.3629	62.0725	169.528	76.1026	33.9558	14.5204	39.1546	419.174	30.6703	25.4718	76.4494	56.0582
GCLM	21.915	19.4254	24.9252	19.5562	31.3106	30.0298	17.3035	24.2474	18.3015	14.9653	14.4537	12.3569	44.4602	14.3533	9.02162	93.5551	19.6311	12.2599	158.108	7.45681	17.7598	9.87906	95.2669	42.8298	22.4923	43.4073	29.3198	8.62956	26.9318	25.2972	62.291	18.278	14.7186	38.1483	13.3248	9.89397	37.288	10.9875	8.08543	12.0639	10.8944	7.4117	37.4058	9.51587	15.2697	15.4684	16.5786	20.3156	17.1165
RPF1	49.2712	36.0474	53.4039	21.5201	77.6182	78.2907	34.6858	45.5093	45.9757	49.8612	51.3294	76.3955	40.3892	54.5007	39.5693	53.6618	121.994	40.3691	45.0403	29.3127	47.8876	34.1227	65.0322	29.6244	85.0368	56.2957	45.0064	29.5549	53.2545	32.8108	41.6761	42.4472	52.5648	54.3416	42.4863	59.398	57.6694	34.7816	33.64	39.2408	49.9042	29.1927	71.037	26.66	39.1639	43.7757	49.014	28.9368	43.0237
F3	31.3894	72.7644	63.7631	23.1853	18.8646	132.27	119.857	60.9899	48.6348	135.321	167.233	68.0777	17.0396	55.3712	11.647	28.5341	96.4558	52.7578	414.88	301.637	107.404	14.364	201.754	102.773	315.161	310.384	64.1515	107.252	305.973	24.7585	15.4136	119.239	131.07	221.648	123.328	40.0947	131.355	80.6154	110.645	31.0426	126.871	54.5426	38.744	49.1091	135.736	51.1761	238.755	40.2948	37.2824
VTCN1	5.08382	13.4855	13.7165	5.265	4.425	2.09129	6.02354	6.3486	14.6977	0.70665	4.05311	5.15253	0.68357	8.64233	4.31207	5.00139	0.188285	3.36815	4.12473	14.3624	2.41308	8.27156	3.45693	1.24121	0.567235	0.938683	43.1124	0.423914	4.09482	0.538288	1.37198	3.36212	14.096	0.306308	0.711024	1.25199	2.74344	2.32738	8.49482	12.0476	0.994645	0.44711	98.8382	1.83843	1.2671	0.813439	0.138585	0.926095	6.89386
VCAM1	18.1149	13.0044	13.1578	31.2188	18.0507	37.027	21.9175	16.0603	27.5809	10.2125	50.2403	16.9871	7.78435	79.3483	23.2712	22.2277	18.2611	56.744	35.2549	3.06353	55.3482	5.23224	13.8912	17.7018	17.727	18.1145	11.9214	8.9732	16.6723	19.8733	21.6967	21.2959	15.7113	0.533839	9.05328	3.65466	11.4858	16.3871	15.7891	21.1361	27.7171	29.2489	9.63289	5.17842	20.7412	10.49	25.2918	10.5727	8.84067
SORT1	62.9004	37.5253	68.024	41.9934	30.3556	45.9927	48.7695	105.943	73.9929	75.3763	25.6746	82.2076	9.93755	66.3404	26.0065	47.688	67.6159	47.4928	36.1858	26.1651	24.4041	31.2724	46.6881	33.3927	10.4935	70.093	114.92	52.4947	22.886	17.4598	45.9648	32.7263	22.0416	26.9658	59.6261	70.8907	23.8539	46.3265	48.0511	52.1806	31.3924	35.056	50.6466	51.3204	43.3219	47.8836	17.0058	53.9503	51.6592
NOTCH2	44.7949	27.8933	25.2155	88.8123	16.2765	41.9825	26.5896	72.3899	60.4592	47.3835	34.7281	52.832	3.44114	82.4692	17.2112	23.9929	43.439	35.1154	30.5177	11.343	20.7933	9.88821	16.9341	28.8865	16.5366	31.3309	77.8615	28.8305	12.4139	20.5009	16.5248	22.2476	24.4756	7.55163	39.4015	20.2186	25.101	50.2505	21.1278	34.2698	17.5962	24.8906	54.119	18.9994	18.3766	33.1877	20.3157	19.301	35.2175
PIFO	23.6111	5.76413	93.2379	6.70868	16.0824	4.88578	21.919	11.3686	27.9994	41.0638	43.119	1.55505	8.3078	18.0763	15.2457	11.5249	9.32118	4.80643	2.1816	10.4653	1.62031	17.7046	22.8085	8.17193	0.870917	12.4638	7.28944	6.41444	7.80127	2.42185	6.03616	31.4155	14.6306	25.5042	2.52555	10.3468	30.0251	19.3366	3.29715	4.4799	11.2317	1.81913	6.09531	11.054	2.71042	6.15757	0.0886051	6.73194	2.40094
PSMA5	53.5395	58.2019	74.6362	19.8655	86.2374	99.3397	46.6459	61.8858	56.9376	33.7671	46.733	82.1356	33.0519	44.4442	48.9132	66.3531	48.5466	34.4514	61.6485	38.675	44.7858	56.9216	100.118	38.4101	151.252	50.0823	88.3776	30.0733	131.69	47.0744	54.6378	45.7468	39.4286	50.3433	43.7283	49.6343	69.2363	33.1734	28.2372	40.9145	43.3984	26.3957	50.1658	28.7454	43.8749	41.5641	86.7867	39.3731	48.3684
COL11A1	2.43265	28.0682	3.27372	26.9652	13.9924	13.755	11.934	4.6074	10.0188	0.300215	20.4534	20.2769	1.12997	9.92107	3.28001	17.3441	5.12875	0.714166	54.0748	6.68372	11.368	0.196715	0.444609	11.0318	25.3651	0.037504	11.1576	0.116442	3.26639	7.88942	2.51238	1.65844	18.0813	0.0309471	1.76499	0.259835	2.60642	1.61821	1.98834	5.90327	6.73106	0.364718	0.731426	0.0694137	38.0946	8.80075	3.44631	0.465381	3.31252
SARS1	123.071	133.533	117.95	25.8181	93.6235	137.395	105.936	153.615	114.583	168.914	85.8566	133.616	78.5203	108.892	79.0073	100.219	128.342	97.1501	61.3192	77.7391	62.1072	98.924	117.901	67.9662	153.385	126.797	156.857	93.0111	112.934	71.7459	97.7197	80.1893	70.1523	78.6385	133.597	186.558	157.777	115.502	85.9835	90.6306	87.2971	69.2962	60.9794	72.9095	115.929	127.988	74.1226	145.29	98.0407
GSTM1	20.7487	0.136748	0.190641	3.12185	0.142827	36.1638	18.7639	29.684	23.0603	0.034061	0.0400333	0.365228	0.133575	0.102434	27.1197	18.9089	3.95633	14.9886	0	0.0468388	0.199164	25.4146	0.13932	0.267085	22.9974	0.20566	0.335478	18.8494	0.0747625	0.0960957	0.0939348	17.9028	0.0540093	0.216372	0.158666	20.367	17.9042	0.241015	15.4187	23.4777	0.161001	0.0489795	0.0222828	0.0913542	0.339304	0.0964138	0.133597	18.7637	0.138839
PTGFRN	76.5634	38.4953	68.4106	33.0152	74.8778	121.142	30.4148	58.7649	66.0169	31.7352	51.3584	71.6239	10.2215	90.0251	20.375	29.0921	26.6373	31.8338	58.5809	27.3587	54.3305	10.6308	59.873	44.4673	14.841	34.2893	71.7367	17.3529	15.4039	24.9487	30.2459	41.722	48.6768	9.56346	50.4611	25.4263	21.6816	41.6952	12.743	67.4369	30.9792	23.6795	69.6949	15.309	56.1088	53.0429	72.6061	24.6218	33.5477
BCAS2	80.1878	70.6942	98.2479	41.3828	87.4626	166.243	56.6682	86.9906	105.334	63.5616	73.2358	108.767	32.5897	78.0462	100.83	82.5285	58.3814	65.8184	61.3182	57.7427	54.3052	71.2585	134.088	60.9455	182.792	79.6601	103.336	50.8238	117.937	57.2354	69.2089	68.8526	98.1242	84.5454	87.5685	119.859	103.173	57.9626	46.3374	106.978	78.7006	42.054	90.6622	40.0577	65.0896	64.6341	45.6634	54.7037	76.116
TENT5C	36.2515	31.8463	47.4559	63.1877	19.9739	13.2542	35.2123	32.8303	67.5007	86.4836	91.0162	24.018	7.48758	50.1117	62.0743	44.7845	53.9055	58.4247	37.7472	8.76664	37.1463	13.4191	19.8445	40.9247	9.20721	35.4832	24.7225	16.8905	22.7203	92.0384	9.84722	41.1718	48.9276	23.9166	31.9215	60.7357	33.3977	84.2668	32.6543	15.7415	43.515	73.2528	16.2638	34.5859	59.5047	18.7403	4.82154	48.529	10.6127
PIP5K1A	21.6897	65.1536	43.1576	91.2661	49.1872	112.351	66.5889	43.0259	37.5697	28.1141	43.9094	46.1886	9.33265	101.783	30.4558	82.3658	71.7234	37.7092	41.1416	61.3656	71.7545	37.9615	68.8416	34.8802	51.0838	40.2302	31.5839	28.8806	30.6896	38.4419	70.7238	48.3111	68.3377	45.116	26.1927	37.9328	43.2786	30.2231	28.2225	52.3166	28.2426	41.4522	75.4541	35.6854	35.3233	23.8607	34.3668	25.4861	54.3203
CAPZA1	113.224	142.81	149.291	164.339	131.712	298.274	88.2967	121.816	158.749	79.5119	126.399	171.273	48.3135	175.365	134.501	199.504	104.957	141.382	134.739	55.4394	108.54	85.3208	202.051	128.238	338.469	109.503	177.581	115.829	228.809	121.324	119.81	116.195	137.741	96.5204	137.019	100.51	133.566	81.2525	82.2033	90.4048	129.393	84.0252	143.053	87.4031	83.2314	98.069	148.144	97.1577	150.076
CHD1L	74.742	80.2982	62.1308	64.2168	80.3077	163.095	101.927	46.4828	45.6264	30.134	57.4607	50.7885	25.9408	71.849	26.1124	59.7261	110.177	32.9016	87.9499	47.7816	42.2351	49.2505	117.535	51.7298	51.5651	49.2133	49.6746	27.1385	49.5237	54.4938	83.0627	100.988	27.0861	44.2743	44.2959	52.3489	40.4533	41.4097	28.9967	63.9693	32.0923	58.4751	40.6876	47.956	52.9552	54.6414	39.1414	42.1551	57.9896
PSMB4	171.789	634.703	414.113	77.7199	373.522	730.181	535.353	277.207	270.472	169.695	269.211	389.476	292.367	441.776	276.625	408.69	467.416	231.913	319.438	351.832	495.525	411.409	651.516	244.956	549.232	286.725	295.449	165.393	673.739	329.831	546.829	274.187	668.738	401.06	223.701	286.458	260.343	224.517	207.373	387.623	320.536	216.825	307.911	254.1	272.249	197.767	298.487	330.254	341.465
SPRR1B	59.7439	0	0.0772402	15.7087	0.0964465	50.8405	24.2464	0	81.057	0.414006	0	661.619	0	75.396	1.21457	5.64668	0.114907	173.673	11.1714	0.0948864	6.29411	0	0.282234	28.4599	0.268005	0.416627	0	8.17515	0	0.0973356	0	17.6717	0.43765	13.614	5.27139	0	5.56986	24.9451	0.519723	3.44647	1.08719	0	0.993095	2.68346	0.481156	252.673	1.75918	7.15017	368.171
CD53	63.8719	29.7268	70.6823	125.452	66.8402	173.664	89.9447	69.1438	164.589	46.7296	221.24	107.575	25.1656	325.437	241.092	170.225	130.634	294.828	178.24	26.3602	145.424	102.241	72.6862	215.468	199.449	78.4612	97.5843	245.256	232.52	195	139.945	131.358	76.1195	11.7744	100.332	85.7558	124.439	125.108	170.905	137.728	257.244	153.174	77.9336	185.627	53.7625	63.4588	115.987	67.8882	61.8162
APH1A	194.829	336.339	236.783	103.869	231.853	470.038	373.449	230.028	270.609	190.733	147.009	366.606	88.1442	434.464	201.027	313.911	398.069	248.317	244.541	195.664	272.925	318.927	320.445	187.81	350.922	232.232	197.863	147.439	406.146	199.628	520.398	194.974	298.258	224.201	185.203	192.835	188.994	213.548	160.882	256.298	154.013	167.922	379.25	162.266	163.57	154.755	150.562	187.507	310.353
ZBTB7B	56.5016	129.724	63.314	32.5399	65.3693	95.0784	94.3033	49.1672	47.3707	41.001	39.3093	79.2203	17.4931	94.8611	28.2688	76.7867	108.238	48.6551	88.382	60.6616	51.8555	37.3558	75.3946	41.5523	30.1331	60.8703	55.648	36.7392	18.3854	55.9794	130.743	77.9213	106.412	47.5087	59.9103	77.9005	52.4133	79.7765	35.5702	83.5423	29.3454	71.6545	109.815	63.6101	40.3486	50.1024	33.2633	53.2238	92.6553
S100A7	56.9878	0.213626	0.446725	1.88784	4.68557	4.50497	0.361886	0	1.60925	0	0.187619	0	0.20867	0.160022	0.187323	5.11937	0.132915	0.834264	94.876	0.548783	0.560038	0	0.130586	0	0.103335	0	0.224606	0.1197	0.35038	110.563	0	3.84875	0	0	0	0.235683	0	0	0.360703	0.797317	3.52119	0	0.731009	6.95724	0	1.58147	2.89577	0.364885	100.855
CKS1B	28.7425	71.6503	26.1771	12.1184	65.4747	135.658	33.1858	25.8327	18.7183	18.2248	15.3985	15.304	21.4557	42.0787	26.1319	63.2554	44.0922	15.339	37.8107	27.0747	98.9046	50.0688	36.1946	17.2751	114.495	16.4619	12.7701	7.62888	185.173	28.3285	63.1189	13.3529	39.4016	23.2065	14.2516	19.9377	17.7596	23.4469	12.9829	24.6461	16.8562	11.8405	47.9781	10.895	25.045	15.9182	32.0633	18.9053	23.8924
S100A8	40.2794	6.71541	16.8992	26.2778	81.7302	24.1972	25.0658	21.3034	21.3902	7.22933	44.8838	89.0703	15.8987	17.2225	91.8215	41.8548	32.9301	30.3148	1430.72	35.1457	47.0462	46.7606	26.9262	47.5511	109.95	9.295	61.5107	81.8894	180.85	527.566	13.1821	69.129	30.4789	2.89212	46.4336	41.3761	20.5146	20.6807	39.6539	52.606	92.5098	7.70506	53.6932	77.2733	21.8167	45.4611	78.6034	50.2879	114.232
SELENBP1	84.3704	227.209	297.898	55.6983	100.037	35.4615	412.576	170.672	125.543	635.971	159.168	219.472	81.8742	103.078	234.321	57.8954	141.305	140.301	75.7381	45.9018	137.411	178.268	545.94	93.6297	6.25957	607.512	97.5066	445.967	15.4627	49.3084	155.154	255.067	148.352	618.594	181.403	764.715	174.651	354.408	334.808	298.873	57.4282	711.006	367.827	410.778	40.2085	96.5126	19.8375	361.611	154.658
FMO5	151.392	19.4537	78.2896	49.5503	12.7066	19.2971	141.898	14.7795	35.7282	197.408	18.0766	25.4423	7.81022	14.6726	31.2235	42.3467	57.5437	22.0221	24.3139	2.79111	6.48569	62.6328	76.2616	30.5197	9.92834	24.3205	22.2637	10.8254	20.4165	4.34514	41.3982	42.4656	3.33172	21.8881	18.6167	60.3878	14.0653	137.331	14.5665	35.911	8.34783	22.1881	43.117	15.1333	12.3877	46.886	0.665755	7.54737	6.59347
POLR3GL	45.3494	61.8026	66.5494	10.6166	31.2446	46.1798	83.2921	54.9368	60.8164	61.1627	39.4652	74.1171	17.4702	57.5466	51.8768	44.2858	102.567	65.223	43.7186	11.0857	55.1749	56.7555	97.8517	46.3936	50.8619	53.8155	55.5434	42.4044	21.6616	30.7443	53.7773	44.7727	17.3831	53.3877	46.304	61.267	43.3275	102.062	49.5075	72.4544	58.0761	39.9065	60.2682	32.9745	30.8195	59.5718	20.3102	64.5405	47.9494
GSTM3	22.4991	29.9035	28.2293	3.91439	23.8935	9.10908	6.1254	26.1574	18.8568	9.70895	6.20319	4.69994	16.6828	23.7091	17.6501	45.3977	6.23182	15.985	5.75592	6.37836	7.58351	52.415	46.5793	12.8816	68.5875	19.1203	20.2	14.8445	26.5099	3.02376	28.9218	5.98371	8.5116	15.3736	8.02172	21.369	28.7343	8.15736	27.8677	16.0748	18.0032	5.55607	8.73201	9.17927	4.97045	4.49541	10.2357	2.55281	6.36342
S100A9	1761.04	692.974	81.5025	293.306	1649.44	166.716	667.132	495.744	874.123	77.5538	424.041	12500	239.783	676.659	991.346	2515.71	202.059	560.313	8420.47	319.229	340.759	436.94	2128.57	301.041	718.121	197.335	1377.9	474.58	1522.04	3074.93	2700.05	1219.8	134.143	396.743	2769.26	295.016	169.431	121.62	278.557	6819.65	544.775	109.496	1188.95	661.5	139.667	1050.34	453.376	3608.09	3967.57
SPRR2D	20.7775	0	0.135919	8.01752	0.0565722	33.7111	5.87235	0	9.36302	0	0	110.619	0.0529077	25.8857	0.522447	5.81864	0.0674005	57.4504	2.84529	0	8.99311	0	0.562867	1.26947	0	0.244379	0	2.79218	0.44419	0	0.0446479	6.28877	0.192533	1.54265	6.71194	0	0.544515	8.69585	0	0.539088	0.467652	0.0582008	1.05912	0.97698	0.201592	37.6157	0.436562	2.46709	127.803
FLAD1	28.5154	94.0045	28.9073	22.88	60.5705	90.1543	49.1564	17.1212	32.0687	15.3708	28.4	53.5188	24.1143	78.6436	24.2331	50.712	52.4701	22.3416	48.9351	57.0877	77.9518	32.8756	60.3458	36.9764	69.5275	30.5548	24.5331	17.2731	54.5093	43.9735	72.0868	38.1663	71.8191	40.0865	24.6738	26.6859	45.2946	26.9238	21.3429	42.8532	30.6252	26.4043	47.4508	31.6615	39.1916	19.0527	42.8577	34.4375	58.7059
ATP5PB	95.64	86.3768	114.011	30.2847	115.316	125.68	79.8417	124.684	114.347	98.2323	91.9728	136.441	47.8565	100.832	171.531	122.561	83.3827	85.5206	73.2208	129.693	75.7476	159.108	175.823	69.1741	291.887	122.947	158.502	79.5971	248.355	86.0803	112.702	112.107	116.642	160.872	95.336	138.817	102.419	76.124	67.7413	72.7219	71.8622	61.8819	94.0298	64.2386	70.885	79.2271	92.3065	75.5411	94.8285
PMVK	98.4149	174.931	107.825	16.4036	146.596	136.997	201.699	170.614	118.282	110.427	72.8301	194.561	48.1903	144.472	97.6986	120.493	225.832	115.355	96.2617	105.296	108.19	156.572	346.334	97.0209	140.676	188.404	111.266	89.9736	76.2952	61.1731	191.684	122.415	145.794	254.778	111.163	170.145	172.666	123.365	105.832	187.193	110.272	120.922	139.586	111.379	76.1772	99.6517	39.6227	175.562	86.8278
VANGL2	22.0406	1.49026	35.0648	2.06072	11.4107	3.38527	43.7706	3.49922	23.4045	11.3601	21.6381	32.758	9.1216	97.4809	8.08504	45.8039	2.33472	15.0562	4.36904	0.71609	36.239	5.318	13.35	10.9809	1.16169	17.8107	4.26095	6.03147	1.45073	3.35644	23.3048	6.70474	2.26119	4.86767	11.2107	15.5542	2.03245	19.4698	11.6823	41.8159	4.07296	23.9967	23.2179	8.74523	20.2708	3.32598	0.832707	9.41266	2.56893
SPRR2A	4.36278	0	0.0675444	0	0	3.40573	4.65093	0	0.640307	0	0	1.58157	0.0788765	0	0.212422	1.86838	0	43.7705	1.79957	0	0.564514	0	0.0493612	0.0946287	0	0	0	0.0904929	0.0662213	0	0	1.8751	0	0	2.47349	0.178175	0	1.24207	0	1.8083	0.063381	0	16.2634	0.32367	0.0601081	8.31217	1.42001	2.75851	15.2492
TPM3	170.903	294.578	179.282	127.179	195.942	482.243	197.173	142.017	158.559	76.1881	131.204	153.425	135.986	241.733	127.436	195.579	309.627	153.302	246.356	144.476	302.125	118.3	204.505	131	313.919	135.303	150.568	104.732	257.074	128.714	267.057	123.692	183.841	95.543	125.79	110.981	147.38	98.59	103.156	164.258	142.718	128.808	201.565	97.9312	112.213	141.367	191.026	131.015	174.403
CD2	17.0873	24.5852	22.39	54.5416	30.7353	106.462	64.9843	16.7729	82.4406	33.5824	120.569	44.2607	28.3448	151.314	109.644	35.2219	55.9246	105.093	73.9287	9.14504	78.5463	36.8615	38.0403	62.5763	176.884	47.7232	65.8947	40.2764	61.6597	103.551	88.1457	89.9111	55.1493	6.96951	34.9905	24.7536	34.4753	45.5654	52.2781	87.0505	100.687	88.9248	43.3393	61.0607	17.2599	20.2427	87.2222	37.9741	46.7373
SPRR1A	21.4806	0	0	0	0.442939	1.20854	0.359205	0	16.6458	0	0	13.5919	0.207124	14.6129	10.5983	0.700889	0	18.5491	5.40061	0	1.48237	0	4.01818	3.23034	0	0	2.22942	1.90102	0	0	0	13.2435	0.251243	7.46017	5.31425	3.50905	0.304525	3.26157	0	5.27607	0.499302	0	46.0234	0.637449	0.157839	1.19601	4.03959	5.312	70.614
CSF1	23.9641	26.8506	112.386	21.9213	29.6114	57.8774	35.8191	24.3217	58.8797	26.7201	40.8528	51.7223	4.70674	77.033	41.9836	24.4846	23.8855	45.5419	27.4853	4.73416	25.0981	9.26254	20.2567	66.324	103.047	25.9643	75.2596	43.4361	36.2574	35.5261	54.1176	32.5673	21.2472	5.97782	53.1572	24.8432	67.0005	40.9085	44.748	55.4908	40.2095	29.4534	21.3029	43.0649	14.764	49.9611	45.2867	29.5521	50.3706
CGN	114.698	190.023	115.213	68.3281	147.377	153.969	75.3924	66.2449	70.6424	61.5586	42.5146	67.5179	15.3502	191.742	14.0227	98.2241	249.305	59.2616	59.2325	150.044	102.48	25.1642	66.1802	83.8444	30.8919	54.2151	90.4917	42.8441	35.2415	18.2978	102.418	63.8032	106.532	55.9465	72.9183	79.221	111.303	78.7234	47.7206	139.278	73.9398	137.942	88.2595	59.9372	30.745	56.0757	14.1967	22.0035	167.081
UBAP2L	58.3662	139.257	62.0201	76.5689	70.8667	190.086	137.16	88.3225	69.0859	68.4558	66.1981	105.689	40.7631	182.689	35.2079	84.3043	136.417	81.1847	96.5041	89.5107	94.459	29.8603	56.8125	58.0514	48.5298	93.6011	56.3515	49.6909	32.427	67.7277	116.551	97.1482	180.308	55.7116	68.8026	59.0548	86.7257	85.0049	53.9753	71.1511	53.7054	75.178	134.166	62.0729	53.1529	42.7485	79.5046	86.1677	116.216
IGSF8	73.1535	52.6795	102.669	4.19666	139.572	64.5814	125.123	102.225	51.2301	39.5457	52.6485	115.232	38.771	175.911	37.8842	55.0125	164.597	55.7232	58.7176	38.2211	172.094	86.7285	84.7113	59.0417	66.2858	72.4101	89.2233	50.5454	33.6373	45.4357	55.8594	63.8299	70.0864	62.3901	53.573	81.6586	74.3231	73.895	54.0528	90.5726	46.8442	90.5685	68.5212	77.8884	49.0124	49.0083	150.546	71.2291	100.355
MPC2	139.389	35.2215	83.2052	23.146	52.6971	31.1474	147.492	54.6551	55.0395	46.0998	37.9084	70.9821	118.903	58.4807	75.1463	95.584	129.713	52.6015	61.7092	63.5092	54.3038	95.1808	87.6435	54.3148	82.8428	37.6531	55.0052	38.6415	122.841	51.2084	157.556	57.5013	29.9307	100.001	36.3272	41.9519	64.9204	78.1373	37.2229	83.5913	37.9994	33.459	112.76	36.1038	40.5292	25.9717	25.9555	38.6763	44.6661
SPRR2E	0.948192	0	0	0	0	0.889117	0	0	0.0618498	0	0	0.138882	0	0	0	0	0	0.121843	1.86244	0	0.272643	0	0	0	0	0	0	0.174821	0	0	0	0	0.0924192	0.0871176	0.760213	0	0	0.44991	0	1.35855	0	0	0.152519	0	0	0.439948	0.228608	0.177637	1.26708
SPRR2G	0.136145	0	0	0	0	0.114896	0.341498	0	0	0	0	0	0	0.453019	0	0	0.18814	0.314905	0.320899	0	0.704649	0	0	0	0	0	0.211952	0	0	0	0	0	0	0.112578	0	0	0	0.775197	0	1.5048	0	0	0.591279	0	0.0750293	0	0	0	0.409348
LAMC1	253.058	66.2965	69.2641	71.9248	77.908	166.235	162.392	110.535	54.9137	74.2019	79.8432	84.8646	26.9106	203.46	26.9168	193.214	80.5607	67.0057	105.273	37.3511	121.082	30.6885	106.157	64.5616	37.4852	128.97	98.1041	51.5123	35.121	58.1943	87.5027	75.4451	66.2459	31.1012	61.7435	41.222	35.692	87.8817	57.814	73.0911	48.444	94.2021	110.257	51.4805	102.937	55.2225	52.5543	62.5481	62.7673
S100A11	1930.87	1431.63	4052.81	303.937	3438.58	4920.4	3183.55	2004.29	2242.58	1038.06	1516.88	3483.03	2078.63	3547.79	2592.14	3365.83	1490.27	1948.33	3634.69	1426.96	4972.55	1902.88	2911.19	2433.85	5120.51	1510.5	3081.77	2360.31	3954.51	1938.9	3341.74	1832.57	3608.16	2538.07	3527.33	1459.62	1853.98	1315.76	1365.21	3095.44	2518.07	1870.97	3810.62	1484.88	759.015	2896.15	2547.51	3358.77	2473.41
NCSTN	128.304	100.585	115.805	49.8368	129.118	196.19	187.699	124.491	108.694	98.1034	105.791	180.536	53.9142	308.655	73.7224	285.356	194.342	100.379	159.678	99.1155	269.264	73.6012	190.652	97.2227	100.627	198.703	114.103	95.586	68.925	127.063	197.419	141.614	278.947	111.83	130.215	73.6926	98.9418	120.387	73.3368	120.037	74.7087	121.681	168.433	94.2662	107.18	70.7141	160.443	102.825	139.311
ILF2	347.8	427.593	274.548	109.406	274.053	712.437	465.794	186.241	267.829	170.935	232.826	308.365	179.588	465.295	206.378	343.304	435.684	241.168	250.872	304.155	526.138	327.117	432.853	215.658	406.751	262.884	267.536	115.633	498.326	285.708	508.921	246.84	395.178	294.478	243.335	254.452	238.194	189.922	139.628	351.264	182.014	201.357	353.196	150.054	265.023	158.665	150.658	245.595	301.518
TIPRL	56.6289	46.4414	55.3251	49.3372	52.0901	77.5635	90.7206	52.5301	49.7261	30.5576	45.1287	101.591	29.1253	67.4719	52.619	71.7584	92.1061	52.7155	46.7281	30.0908	65.0702	83.5476	97.5136	38.2756	104.067	41.3294	58.4371	28.015	95.6223	48.0161	63.6663	51.4665	33.9389	43.9171	49.0413	44.4298	47.3158	40.3904	30.2815	81.2253	31.2048	40.0442	76.7128	30.6273	46.6004	30.6625	32.296	38.5083	68.1823
QSOX1	180.706	92.712	283.821	81.9689	71.2218	197.29	384.098	234.555	345.766	185.568	174.72	255.084	34.4874	455.084	90.8938	95.5956	307.131	151.156	128.682	56.0874	126.733	328.918	309.922	320.399	83.8103	285.718	309.37	127.209	117.481	110.242	132.835	157.046	237.159	130.979	130.893	243.982	78.769	172.021	102.438	122.266	74.4448	359.47	243.658	147.157	213.582	271.389	115.941	194.297	219.168
CYB5R1	37.9612	38.4135	54.5449	14.4065	24.7073	42.3531	95.1121	127.155	65.6877	55.0905	37.7114	78.7631	14.8748	63.8717	50.5034	64.8727	140.673	47.9531	54.2077	38.6624	32.8128	93.9747	232.182	52.3744	49.7309	82.6197	72.2493	43.7606	33.4098	35.4666	88.8218	58.6676	18.8265	71.6109	99.2882	71.1565	102.704	48.0858	41.5663	122.117	30.8793	71.7485	58.2114	53.5874	37.3747	28.9386	18.1341	198.299	82.7257
CD48	9.68401	4.98373	17.8743	24.6094	10.1001	34.2651	18.7217	7.92537	40.198	15.4449	57.9608	22.4179	10.0266	91.9281	111.092	33.4378	30.3661	135.57	37.4952	4.0789	45.4152	61.9748	41.7635	37.7263	69.463	29.7757	18.9371	37.2532	84.0928	45.7772	38.1262	36.1395	17.4666	5.76163	19.5267	12.3278	22.9036	33.6723	48.2654	36.2227	52.5822	44.2127	21.6102	25.1806	9.31995	9.1728	26.2409	19.1556	14.7005
SPRR3	12.2355	0	0	1.66775	0.207484	8.55958	4.7786	0	5.67078	0	0	60.626	0	1.54758	0.104516	1.24759	0	40.6514	3.09898	0	0.763818	0	0	0.55871	0	0	0	0.400718	0	0	0	1.27253	0.0470754	0.155312	0.497865	0	0.228235	1.33683	0.0447229	0.0494289	0	0.0426913	12.5855	0.159252	0.0591487	11.5129	2.94026	1.67393	17.2244
COPA	141.607	136.947	152.004	121.797	174.238	214.099	253.902	176.918	141.278	152.368	152.83	170.117	93.5677	287.084	83.5365	248.104	256.224	138.412	223.685	210.888	225.408	65.9869	167.095	104.89	131.43	173.819	174.208	74.8355	84.3413	203.975	192.542	193.163	282.01	104.448	138.923	137.596	132.528	153.159	69.1715	149.243	91.7491	159.501	272.13	101.982	133.321	90.8542	174.274	126.954	148.051
ACKR1	15.0548	5.40982	27.3099	2.94292	5.99104	8.33583	11.0985	12.6572	10.9506	22.8326	37.6756	54.0675	10.9669	76.7709	17.7115	7.68282	18.318	184.344	13.6746	0.19554	16.7717	12.9697	59.5582	42.3385	1.578	31.8899	8.97485	49.7495	13.8891	43.8283	7.79824	35.242	8.79352	4.32672	12.9071	45.9476	18.74	53.8891	40.8217	46.0304	29.254	28.9188	15.4953	48.0811	9.14659	30.2835	2.27078	19.0068	12.172
CHIA	4.89158	5.69798	70.1586	1.36534	0.309828	0.140892	62.4166	5.44888	0.627258	166.431	5.16713	0.550191	2.2577	0.629584	0.390174	0.347267	10.4818	1.13915	0.177076	0.508027	0.950485	5.38205	33.8713	2.38993	0.669627	108.264	1.45548	23.9905	3.71999	1.10091	0.539987	0.771967	0.395415	123.885	0.240931	7.4181	1.91709	53.126	1.30784	0.553578	2.88133	3.04138	1.18426	1.67207	1.72049	1.49017	0	0.281489	0.577258
IVL	11.7091	0.398874	0.289158	0.76373	4.63821	12.155	86.5797	11.4349	21.7817	0.158962	0.0467086	122.393	0	53.5425	1.56227	0.307636	0.0827244	50.6358	2.03181	0	0.464748	14.952	2.14566	68.8679	0.643146	0.167967	7.43692	1.4304	0.0436144	0.112119	0.109598	2.23572	0.37809	3.65311	37.6909	0.264035	19.8967	3.55338	0.209531	8.23759	0.396566	0.0571465	2.26186	0.346408	0.376087	6.09322	0.233811	48.0846	50.4059
ANP32E	125.08	223.099	157.283	380.474	119.726	302.645	324.72	90.401	101.865	131.32	73.6165	136.664	72.5686	246.489	39.772	177.245	184.232	102.259	101.601	59.515	335.319	40.68	71.2367	82.7806	59.029	64.1006	56.6378	30.4869	27.9361	113.113	159.749	126.211	139.736	41.9141	46.8332	34.779	92.3712	101.773	46.6762	51.4692	91.769	27.9861	143.313	36.2842	41.9901	45.5607	28.6142	113.549	85.4577
NIBAN1	22.6671	42.843	44.863	57.003	7.06391	23.9	117.27	66.7151	45.8641	24.8957	35.9877	49.1432	9.58554	73.8771	24.0938	30.1875	83.4663	63.2399	13.6943	4.60265	10.8881	18.1513	10.2291	34.9082	6.50998	20.0859	26.5166	17.8408	9.42719	17.5955	15.5581	17.3472	18.8874	4.91116	25.4033	35.6404	31.938	94.4446	21.6615	96.2228	16.7736	116.32	21.6356	21.3871	26.1493	32.569	5.98779	13.9076	11.3727
F5	4.90472	0.607869	2.43526	9.224	52.011	21.6261	1.07039	0.692831	6.19637	1.32681	7.79727	1.11082	0.578141	9.61006	3.40153	1.92994	1.26401	5.26004	6.07314	0.567091	3.53663	0.302849	0.777387	3.84292	2.01959	1.00321	3.29648	1.3445	1.13474	3.58311	58.724	12.2645	2.80517	0.120599	4.64384	0.238251	0.597308	1.11493	1.41352	2.43792	4.96581	3.4807	3.33907	0.649205	4.34621	0.834599	2.32663	0.947198	2.24129
UBE2T	23.8889	80.4749	24.9562	9.02619	88.9934	122.679	38.2478	14.8845	35.3378	4.90069	26.0616	26.6095	54.8207	58.9529	20.9295	70.8096	40.0027	16.711	41.5885	51.0409	102.315	40.3027	48.3715	30.9315	91.4808	21.7804	14.3562	6.68704	111.756	38.6738	98.5067	16.3141	30.5101	15.2506	20.2091	18.7413	34.8188	7.02846	14.2809	31.0991	26.7091	9.93534	119.885	12.1205	42.7767	22.5136	41.3194	28.9542	74.4467
CHI3L1	146.764	19.1679	29.3264	36.7802	46.9005	79.7573	150.857	9.95245	264.754	173.733	58.0425	126.317	43.0584	149.018	136.819	62.8857	439.401	105.703	157.936	58.001	109.338	24.7121	78.0759	208.953	181.262	23.648	188.779	137.845	97.1806	129.639	237.529	466.352	38.2969	105.645	2240.64	47.8356	91.7033	32.3322	59.964	96.5786	452.009	15.0546	83.8302	120.094	99.1387	271.174	269.238	6193.16	123.145
LAMC2	137.263	45.9291	53.5759	17.5529	163.717	889.07	37.1014	50.1737	83.1009	35.1503	74.9732	210.422	22.9489	218.499	28.857	70.8313	64.7419	41.1559	177.34	4.32478	60.4673	28.1949	100.241	241.286	119.342	46.948	200.482	42.567	533.811	41.8554	84.0426	84.5674	6.43833	16.355	134.489	33.8838	44.0325	30.7455	37.3791	76.4849	51.8257	90.5238	90.1254	28.637	28.3785	181.807	156.899	19.0307	87.9951
RGS2	29.1465	16.4708	83.8514	95.9503	64.3044	151.757	31.6498	35.9135	34.3732	28.4932	130.167	75.2386	10.3256	129.517	70.9924	37.198	110.449	204.638	239.622	26.9448	66.6909	126.489	47.9206	151.052	50.4726	34.7287	170.474	174.081	118.587	50.7603	14.2299	82.5873	28.0275	16.5352	85.6466	43.5752	277.969	73.2628	107.122	63.1392	242.888	21.0735	48.8708	41.2761	79.9062	77.9958	58.3011	58.7232	73.2416
C4BPB	0.571406	0.405415	0.633998	5.25724	15.8513	14.5873	1.07496	11.6151	47.6201	15.6739	4.05599	2.22835	3.27138	0.343298	1.63838	0.961349	0.329013	0.192744	6.42549	0.289801	0.585327	70.7136	2.31662	6.01099	24.8972	1.08159	7.85788	3.59514	1.99483	2.83346	8.06405	3.24627	13.4293	0.541401	41.6975	2.70309	0.835381	0.254183	2.8572	6.86393	0.747108	4.20475	4.41178	5.03405	2.86035	0.497109	1.73068	3.15125	1.36012
PIAS3	25.7982	44.7647	28.4842	35.7739	38.6906	49.8185	39.7025	29.71	48.3361	37.2694	46.2112	101.43	7.68147	43.1268	17.8347	102.851	61.5901	33.1861	40.9682	40.1951	23.802	15.7002	34.2177	38.4259	42.0393	24.4708	26.7837	16.0499	14.2953	30.7015	38.4712	42.2747	14.993	17.5464	41.1592	24.0821	29.1583	21.8094	21.8217	38.8376	25.1854	70.173	151.172	28.3569	19.9203	31.5277	16.029	32.3047	74.7006
C4BPA	21.764	32.6952	522.717	29.743	72.0452	19.3564	841.362	662.865	1115.38	4945.83	153.42	41.1766	36.4728	56.4315	1028.65	286.302	28.135	248.185	93.7488	9.39924	86.8199	1976.86	269.74	64.728	6.0357	381.992	23.5254	431.19	77.2449	216.818	126.556	540.199	198.283	76.7149	623.831	329.193	182.868	381.057	428.837	149.515	97.3301	123.54	116.902	171.43	113.01	62.6067	0.378079	1090.65	74.4869
CFH	25.5584	18.7324	32.7197	33.4344	88.1939	62.9456	22.243	118.035	45.4869	58.6796	46.0408	80.3375	4.00974	60.751	30.0968	12.5231	17.581	47.3243	63.9682	4.37701	21.3634	63.224	33.128	55.3949	12.8116	21.8191	69.484	25.3408	14.6127	45.0703	16.4146	104.648	78.6128	9.76633	108.967	16.8279	69.1793	25.1646	19.4959	133.508	22.6368	41.6617	53.4179	18.3064	17.7321	16.6566	46.7291	121.773	64.222
MFSD4A	61.2365	2.30391	40.1225	15.6195	2.84009	13.5482	80.6537	7.90756	68.7945	81.7634	8.04162	23.9267	8.95355	78.6462	44.8874	30.6739	19.1333	17.6858	15.7087	0.396261	12.0798	5.05444	7.93025	32.3639	3.52989	7.70018	24.8471	3.83405	5.47355	7.55133	3.53742	12.4781	1.4645	5.06364	93.0544	13.0908	7.35593	72.1116	18.7104	52.3439	27.7617	3.62309	95.6399	7.70884	1.66345	79.5384	0.695537	42.2345	77.9349
TUFT1	28.5751	80.9171	33.7248	38.324	73.5664	123.32	46.2419	23.6582	31.1861	15.9958	42.0874	29.0992	6.40279	80.7288	10.0457	51.3359	59.8248	19.3487	40.186	32.2213	57.0224	18.3631	24.7272	16.574	36.5205	19.5297	29.6781	13.5665	29.2141	19.8956	46.7182	23.1106	79.6431	20.941	24.7281	21.0272	23.7251	32.3876	17.9477	42.3174	20.4291	40.2137	76.2828	15.6815	22.682	23.5967	45.6059	14.5919	59.8661
CHIT1	59.3633	15.3832	22.4452	4.97433	0.951489	7.01579	147.348	31.975	24.7368	4.58245	130.564	17.1437	1.3384	182.972	84.9155	18.6425	33.1972	12.7729	6.24861	1.01981	58.5216	135.592	15.1307	72.8635	14.653	27.0472	13.5496	207.609	106.341	31.9267	15.9589	72.7319	13.0757	7.06035	3.71241	7.29683	85.6893	17.8717	123.806	74.5903	82.5902	13.9351	3.82335	213.822	2.70144	7.21666	5.24777	21.2867	11.9563
TXNIP	737.934	802.013	1382.69	467.35	141.137	869.081	1421.87	565.236	992.464	1660.22	533.307	971.897	58.8083	841.934	505.93	560.307	1407.71	1700.71	996.329	106.267	423.703	874.653	775.496	923.941	431.444	873.347	1410.72	583.099	369.973	475.435	238.034	488.755	395.749	182.572	1261.5	1437.75	500.566	1514.28	1755.46	1018.56	551.208	527.394	600.216	718.436	329.553	397.216	167.694	1331.73	645.206
CREG1	128.539	78.1886	170.355	133.779	165.02	154.752	205.914	213.028	148.793	121.848	178.53	197.28	76.3954	238.999	217.712	315.858	159.222	136.179	239.332	43.4437	171.643	267.063	424.509	151.98	128.991	226.981	109.461	326.788	164.695	214.305	393.063	194.304	161.312	185.553	150.679	165.309	158.54	101.069	126.326	320.76	163.566	146.678	154.221	162.678	103.672	78.2227	135.962	91.6046	104.08
LAD1	166.844	135.551	90.1265	11.5662	179.427	223.626	154.152	39.7241	127.975	220.154	52.2235	246.865	148.317	78.1934	67.4949	57.9939	119.254	99.6004	115.601	60.4471	58.4843	64.7927	198.446	156.63	131.069	85.4166	150.067	51.058	141.505	66.3605	193.655	152.966	4.4637	114.584	194.716	52.8407	67.4132	125.551	38.0263	214.649	56.7927	212.834	71.7967	69.3514	62.9441	185.366	42.1569	90.6495	244.523
PEX11B	67.1486	61.8617	89.5768	37.7805	50.6223	119.622	168.537	82.8731	74.4691	91.3801	58.9266	135.383	31.978	74.2452	75.4675	92.6123	169.888	73.7166	77.6485	64.7189	91.2954	82.3833	156.916	63.2224	116.049	77.0991	69.4953	54.2807	91.8582	68.7863	119.497	78.1425	50.9321	99.5869	92.0741	85.0535	74.3038	87.0802	50.9114	132.882	53.2742	74.9063	104.153	69.0443	57.0154	59.2302	42.0409	94.8097	123.465
ARPC5	59.5117	32.4627	86.3525	57.1232	69.8718	68.7134	84.132	61.2675	74.0406	33.3418	60.3155	75.9268	41.7215	78.6509	104.946	104.568	73.9782	62.647	77.6932	20.937	99.2879	109.073	123.475	57.8843	94.499	63.9887	65.509	72.7652	149.192	49.74	81.0016	60.6435	35.6802	63.0596	48.2454	52.8122	50.545	37.2384	55.2131	73.5735	53.3121	56.5963	107.523	53.126	45.7816	45.9314	64.3735	43.108	49.1653
SCCPDH	37.97	91.2642	82.9016	22.9927	91.905	51.9378	106.207	66.6931	70.7175	45.3956	54.1991	62.1085	55.3202	80.4944	57.2625	85.6608	145.601	53.3097	109.268	125.415	41.855	82.5373	195.595	57.4153	89.7091	75.6453	99.2257	89.3054	99.848	61.4692	59.1654	93.2244	54.6372	123.38	53.599	38.3066	61.5924	50.971	40.9126	69.4058	50.377	38.5871	200.685	59.3416	58.2637	30.2699	79.2065	57.5613	76.0091
IRF6	57.8994	30.1227	67.4635	11.0144	60.101	49.394	85.9944	36.0901	27.3864	53.8435	40.2869	50.0882	20.7082	57.7279	13.0026	38.3293	58.4288	35.8278	47.5424	19.4862	32.5119	24.3022	72.9776	44.8006	34.3032	42.1072	46.098	14.5289	20.5189	26.423	39.569	53.9296	24.857	54.473	42.1193	30.8168	32.7047	38.6785	17.4521	60.8509	16.9691	33.6191	123.497	27.4888	32.6193	38.8459	22.1142	47.3659	36.9815
TFB2M	35.0665	28.8427	35.8131	16.1529	48.1804	34.0078	58.5167	31.9635	26.4575	33.6133	23.6172	36.3517	21.6673	40.5652	34.9081	58.3183	72.3024	27.1009	31.0196	39.6336	49.6511	38.3587	75.0127	23.5983	37.5845	35.168	30.8789	14.6511	52.0067	36.4276	38.4591	49.6632	35.0191	70.3976	28.1241	26.5571	34.2146	37.0501	14.856	28.9842	16.2678	29.3943	62.9712	26.0154	23.7067	15.7267	43.6975	30.0917	30.2275
MPZL1	86.5194	42.4225	99.9713	60.1025	51.6592	67.0152	142.755	91.7281	71.7348	51.0777	66.0514	157.646	44.2546	112.841	65.7269	117.295	133.177	92.4948	135.717	34.6619	84.9004	61.3477	95.6936	83.6725	73.4716	77.5181	95.7456	44.8998	58.5142	80.0515	82.1685	74.9155	37.5884	46.762	62.2013	55.6216	75.4291	69.5287	44.8631	143.049	49.8956	66.6353	68.6199	46.9985	71.5361	52.6707	97.1802	66.2625	83.1989
PRDX6	223.464	183.413	395.109	59.9029	383.538	344.365	473.987	427.715	243.905	230.73	223.645	319.858	353.898	295.834	214.256	464.945	383.315	257.153	439.352	161.303	501.358	287.299	654.284	299.092	374.516	602.24	258.426	231.05	322.031	319.179	632.448	338.835	229.071	921.29	272.313	305.488	335.8	218.947	233.633	348.702	227.609	216.158	422.918	269.425	205.269	162.348	344.99	369.343	276.025
CSRP1	63.0754	46.2541	115.285	30.4384	62.6945	53.9268	101.695	130.254	68.4662	78.4712	66.2465	67.4787	32.2544	65.5465	73.8732	59.4149	102.98	75.4435	86.1714	48.1162	103.105	91.8025	177.122	63.3723	62.903	102.037	128.159	74.4817	63.7281	31.9258	64.0566	43.9947	33.4248	68.0439	65.4057	111.812	45.7646	91.8562	125.756	127.067	53.3471	97.0173	69.374	78.2269	73.9823	91.6218	118.348	74.4934	43.0181
SELL	13.6782	4.11792	35.6751	22.6513	11.7619	57.6454	50.5392	7.27968	53.2278	18.7764	80.82	18.8915	13.6679	124.518	43.607	19.5837	44.7715	225.634	39.5645	1.68393	67.5636	58.9083	43.3707	48.2568	20.5697	24.9303	20.6759	16.9758	27.9465	35.8324	24.6442	23.6701	13.1688	5.26808	48.5595	7.16233	22.841	36.1541	38.3836	48.5651	45.8276	61.744	20.4384	14.4637	9.24273	12.7095	15.0249	20.144	11.9028
DPT	17.7522	13.1108	31.6936	11.5437	59.1272	29.1227	58.213	104.624	56.3278	93.37	72.1288	8.10492	4.07058	61.9035	72.1555	43.5485	90.1897	55.6829	133.845	11.5617	63.7001	35.6242	31.2544	38.8426	70.6767	35.8971	82.5734	32.906	87.908	8.86975	28.1149	40.6323	59.0239	2.41671	10.087	60.8642	29.3715	91.403	92.5189	84.3877	77.4197	42.6425	8.27393	22.9996	77.1204	16.9281	12.8714	21.9013	9.53601
CAPN8	30.0713	107.027	57.2232	96.813	57.5049	46.7336	70.8898	32.1861	55.9515	61.3529	70.5612	164.414	15.9627	16.8173	73.7953	18.698	58.9478	14.0385	8.88184	18.4579	2.94861	75.3217	85.5446	47.5664	0.490723	15.4129	70.3736	18.4619	8.12959	6.85192	22.033	13.8182	11.1579	15.672	151.152	190.778	88.4929	95.2476	42.2273	196.835	8.34349	219.295	22.2733	62.3208	54.4528	121.391	20.2153	65.5569	74.6632
RHOU	51.9132	31.5591	62.8187	82.8288	17.0965	16.4496	106.924	38.3241	39.126	29.9621	52.283	15.0391	24.943	30.1339	22.5521	75.9428	40.5993	32.8317	80.6502	17.0891	63.0068	45.1459	64.3587	34.4513	33.5975	49.582	42.8189	25.6667	16.7314	22.4373	23.6288	52.2182	69.2011	55.2858	28.4249	30.9025	40.9228	49.3614	20.7842	54.5933	25.6857	56.0587	51.3014	27.478	49.6057	42.3595	12.3872	17.685	20.3552
TOR3A	29.5146	51.946	63.8316	17.1144	45.6758	70.7093	72.0272	41.9619	72.8891	31.1271	70.6539	77.5801	29.7392	106.815	65.3131	74.8361	65.7404	58.1304	62.9827	36.7065	61.2827	85.6713	92.0449	58.7845	43.6088	43.4317	42.4142	34.2992	76.4974	45.0415	95.0483	46.9782	36.6801	49.9948	42.6144	33.4278	46.0752	45.2874	46.5121	74.0455	50.2144	45.8128	105.633	36.3673	36.698	33.2238	28.1984	35.3842	55.4265
ADIPOR1	151.73	119.165	202.234	99.4691	181.057	166.638	303.471	237.469	161.814	158.957	127.964	205.124	91.6003	190.32	122.165	236.446	367.914	149.905	317.504	131.146	128.514	199.976	451.663	131.536	91.7289	282.918	138.675	124.26	92.2108	142.299	253.745	175.849	97.4302	253.635	178.8	163.931	176.366	166.582	113.229	197.33	123.37	213.416	383.704	139.949	136.192	112.853	179.82	141.983	177.55
RGS5	148.618	12.4643	70.8821	71.0959	17.6997	20.1974	49.8364	53.9323	39.5142	77.2196	39.5856	39.3052	30.8928	55.2781	22.9631	42.4479	45.5017	70.4346	44.4921	6.59795	36.4389	24.4397	37.819	30.8655	25.0183	226.18	44.7244	63.9619	17.8139	24.1003	40.793	37.1932	108.611	10.9589	11.593	18.3349	37.9466	80.7874	45.6439	23.349	26.8002	31.7828	30.0921	33.2397	52.6007	15.114	8.71464	62.6026	24.9945
ELF3	109.011	121.589	213.106	56.4444	257.847	222.638	245.775	111.711	140.934	76.2924	173.354	186.088	44.056	264.817	70.7833	136.818	160.877	217.943	67.8921	40.136	164.61	115.76	114.773	86.1621	47.6854	89.9751	181.797	53.435	30.5824	72.9405	109.605	102.594	64.6567	70.7647	168.495	130.876	170.561	124.154	75.0925	247.239	41.4252	187.977	263.518	77.7226	124.43	136.791	131.356	34.7858	172.879
PRRX1	19.4967	8.50513	12.4281	53.6558	8.91223	28.0166	39.801	26.0757	16.241	11.6835	28.0617	10.0011	3.4452	31.9225	15.8778	13.7696	12.5015	20.8236	24.8119	5.53623	23.3466	5.82302	8.4925	14.9463	23.966	11.108	17.6948	9.12673	12.2359	15.0248	7.80633	12.1696	17.0618	1.03911	5.12349	3.46224	8.67486	16.473	11.3479	22.7432	30.4794	12.8841	9.00777	6.39382	17.3754	12.8252	11.8075	5.89787	8.07129
IVNS1ABP	55.3377	39.9368	41.8915	95.5699	48.0622	58.9729	84.7293	38.1643	44.6592	75.9897	82.1099	46.2063	13.5912	77.8532	41.0724	90.9684	59.2248	33.9618	62.7339	45.4967	87.9202	30.6072	33.7612	57.7671	40.0337	33.7961	45.793	46.22	24.9469	52.1624	46.5084	53.6135	37.3785	20.3672	47.8343	44.849	71.3439	48.4724	44.2317	83.0488	50.9673	45.194	49.7762	40.9096	56.0966	40.8845	40.283	57.8176	50.3272
SOAT1	54.3686	37.8491	55.7645	48.8788	71.0989	51.2587	60.8219	55.082	45.7477	40.7103	38.675	31.7678	14.4419	83.1758	37.3598	54.2056	54.1462	43.5484	61.7587	18.0226	31.8393	32.7258	41.1572	48.8941	26.6778	30.2079	43.859	68.3268	35.8047	27.7618	45.2054	37.1652	21.3917	13.3822	34.5824	33.3262	46.5395	31.3027	22.5031	65.7871	30.0736	32.4497	96.479	36.2486	23.83	20.3123	25.2237	35.3558	28.4953
NID1	77.1721	54.1665	50.9923	40.9395	29.4905	79.9071	62.8652	66.3434	39.9708	42.9849	38.1401	29.9003	10.128	227.696	12.6105	25.3654	30.0994	41.8188	43.4385	17.2757	46.515	11.46	17.964	23.2716	24.1046	102.513	64.7315	48.4697	14.5641	22.4453	18.816	23.9221	58.9398	4.28004	8.99906	25.4634	28.8701	48.8443	51.6203	35.6378	48.171	31.9026	20.1409	26.6405	96.3889	34.0599	21.7045	28.683	32.3547
BTG2	278.888	52.9531	168.819	167.546	71.921	80.0793	200.549	105.808	189.199	255.566	558.736	82.3057	40.5278	304.167	208.294	150.63	506.358	265.055	84.7225	19.7806	149.201	149.984	268.59	86.1217	77.6674	323.687	421.513	595.819	111.034	244.117	98.9218	298.237	134.663	220.152	204.821	391.968	231.992	393.219	638.613	141.627	156.212	206.333	123.298	345.242	197.456	276.876	30.5531	141.168	92.1773
ENAH	43.863	27.3856	39.0435	71.9323	27.4973	46.7548	46.9677	44.6678	25.2387	29.9331	23.3527	31.5559	9.75207	37.8847	14.9916	52.246	30.621	31.4808	29.6876	10.6598	44.7563	24.6945	29.5673	35.28	26.7968	23.3416	34.8947	11.0541	12.0435	27.6205	31.8642	32.9019	65.8626	16.6226	19.1027	22.0844	20.2142	26.1266	18.3099	34.0898	18.232	12.3842	55.5778	16.2572	35.5906	18.9595	10.101	18.2934	39.1138
DESI2	36.5895	34.7503	67.9584	85.224	35.0182	53.4083	90.6008	62.515	47.4613	47.642	30.9533	45.5172	18.5608	56.128	32.7339	62.3632	94.5035	44.5764	43.675	24.1589	72.0261	44.5111	58.6187	35.6096	37.569	88.1812	38.4234	33.475	36.9701	43.4875	44.4929	40.8221	36.2703	60.4865	28.1434	40.7515	36.5842	40.9234	33.1319	43.7075	26.3513	40.1122	62.6642	33.3275	36.4546	24.7617	35.1443	27.5894	38.4137
SLC26A9	14.1525	4.45562	37.5419	6.87714	5.39744	2.66703	208.894	10.9675	6.88065	40.5002	4.87809	5.77801	14.8553	152.066	31.042	36.7855	454.201	32.5601	19.448	1.5575	13.2809	6.75991	74.3035	33.1882	0.679061	43.9785	3.23005	17.3053	1.46826	2.83083	22.7746	10.4263	3.77267	48.3105	132.502	33.22	55.2966	85.4728	16.329	96.5893	8.73512	25.3047	4.05785	19.1541	9.32144	5.40068	19.8344	146.209	16.1017
MYBPH	3.42738	0.285466	0.132656	0.8409	0.0993853	1.26545	11.6597	0.196252	12.5756	10.5233	0.668567	18.8065	0.898493	1.47309	4.78383	0.629053	111.915	3.12149	0.908829	0.0651851	0	0.120099	0.252056	7.76851	15.2815	0.143107	11.2052	3.73227	2.18497	0.551658	0.679786	10.5401	0.338239	0.478254	41.9987	2.16959	1.73098	4.086	0.35704	0.670836	71.7003	0.443067	0.744258	0.444979	0.802751	23.2799	0.441575	55.8743	9.40343
TMEM59	93.8715	77.777	172.414	47.2125	63.3393	85.4408	86.1198	160.371	133.395	139.541	87.9561	186.586	62.7756	111.572	119.369	166.281	161.115	81.8476	128.948	45.6092	64.5595	152.141	212.343	85.6595	106.731	181.158	217.302	76.572	134.859	152.786	116.736	96.3659	82.9836	141.874	137.706	146.278	205.181	112.755	74.0114	145.895	78.43	80.5002	111.606	82.2839	100.363	104.666	56.5625	111.168	111.687
CACYBP	37.5252	29.051	61.8597	24.5905	57.9145	69.4277	87.7621	64.2545	44.7436	25.2644	32.6369	46.3032	30.6829	53.9804	37.4265	56.8014	69.6393	34.1991	38.527	41.4194	52.9913	59.3248	86.4026	32.8394	83.2719	48.7986	38.6439	21.3059	90.1757	40.9768	76.8413	36.4833	31.1133	53.0294	27.6551	42.594	43.9998	34.2362	23.2439	43.1688	32.5249	39.8621	68.842	26.4278	79.1398	22.0125	37.5789	36.6646	40.5771
IARS2	110.008	69.3481	99.8712	47.4662	175.902	131.823	224.126	113.011	82.8823	90.4504	78.2296	123.013	54.9567	132.663	49.8649	171.702	81.8901	97.8074	88.9035	76.3866	86.2463	77.6815	156.163	99.1636	73.9921	129.086	83.0725	52.9758	50.9978	95.8107	131.789	139.576	296.132	106.717	88.02	62.8596	106.918	108.532	53.4907	93.2364	55.7156	85.6381	168.985	82.8807	89.1624	61.8902	123.744	104.95	122.2
CAPN2	157.079	93.0145	215.201	101.223	105.209	435.985	249.722	188.197	148.555	131.777	88.3021	248.889	30.7732	173.055	145.954	76.0985	239.191	126.236	132.847	48.7124	60.7963	183.9	392.188	250.152	122.915	147.605	243.338	126.662	93.576	68.3789	134.278	128.633	153.919	121.579	186.627	209.324	125.072	145.229	141.213	317.241	66.0308	238.488	208.236	138.526	91.7576	304.59	98.552	158.221	378.826
PRELP	60.0531	20.9202	130.559	20.5784	17.3449	21.7916	114.823	326.482	89.9266	121.263	25.5303	21.0548	3.2112	63.4594	68.2236	62.2843	46.6292	82.6327	76.4351	9.1822	32.9587	35.8344	23.2441	28.415	17.1358	42.6544	197.331	50.9971	23.1527	17.7831	13.9517	25.1909	39.8256	4.02782	13.5237	72.8457	48.6721	128.954	108.359	190.864	67.9883	28.1419	18.2913	51.3309	61.1775	16.5619	4.65701	25.7164	16.2842
TOMM20	229.437	196.906	178.536	183.622	160.702	164.461	492.676	216.346	166.339	346.134	131.908	249.236	99.6423	143.138	193.028	267.324	198.913	163.414	203.189	196.038	194.329	223.359	341.938	144.26	223.396	303.859	142.244	100.242	281.202	262.178	347.164	353.736	133.603	313.872	151.686	150.846	174.379	320.802	121.413	198.901	122.911	183.408	342.215	146.649	224.658	127.854	219.46	227.199	202.363
DHX9	109.098	82.0591	88.3634	68.4522	119.647	184.015	144.37	102.678	100.687	109.449	106.674	114.887	34.515	204.408	52.4435	100.386	144.315	96.8317	88.6168	52.0556	91.2329	61.3088	87.8367	78.7867	58.6354	115.459	86.3728	61.7044	53.8708	72.1718	108.155	107.473	95.3906	57.8614	93.8772	78.6488	89.8831	87.2044	67.6651	94.6581	52.3564	99.2465	194.686	71.7918	85.3994	83.5622	94.9941	78.751	97.1021
FMOD	85.6241	29.1102	70.0683	41.6905	51.1434	80.9751	58.4843	132.249	62.6242	184.693	125.568	42.7468	26.5425	103.056	66.5978	47.7388	67.6371	105.753	144.495	19.1418	96.3117	53.6382	36.9637	53.9774	45.4481	59.8714	116.097	64.8379	43.7735	44.1124	24.3378	95.0098	36.6026	15.6866	85.5899	55.549	46.3274	56.2695	55.3921	54.6145	85.4892	38.0632	30.118	46.2777	90.7438	46.9505	373.554	107.282	29.0988
SLAMF7	48.0335	15.6486	13.8623	46.925	21.6892	77.198	23.1577	9.08857	51.1652	31.707	108.117	18.7089	9.80078	72.3016	90.6199	65.958	23.8432	39.8591	61.0586	4.39426	46.3966	14.6224	18.009	43.4645	28.0319	21.3039	15.6931	25.9133	54.0911	79.2716	25.9058	68.7786	38.1216	2.81154	15.8834	17.395	12.7764	70.0486	26.1623	21.3696	86.1179	52.4426	21.3451	40.5973	37.7933	11.033	53.433	32.3199	25.0767
GNPAT	55.5423	54.9963	63.1174	35.9166	82.2418	59.6668	140.725	50.5451	61.5653	49.3737	58.7916	59.6922	30.1208	57.2532	43.8896	64.0542	100.386	46.4782	85.3622	32.3349	36.8012	38.43	84.9062	48.7171	69.5794	71.623	53.7253	42.1394	49.7475	64.0093	82.8886	86.528	55.6283	86.9687	48.6623	61.232	58.3041	67.771	41.5962	90.9362	44.229	70.3592	95.3135	48.2939	55.309	35.6329	53.3063	40.784	70.7677
ATP1B1	257.237	122.409	895.161	177.942	327.348	483.312	1229.77	1087.07	428.367	418.909	448.496	862.148	762.556	610.421	260.419	1088.67	1252.66	416.912	445.831	451.729	482.228	439.048	3201.3	326.897	124.37	986.334	361.247	190.161	199.137	320.556	651.49	544.482	649.455	2518.87	412.159	392.775	493.886	418.925	230.825	551.757	206.905	771.574	664.909	408.469	839.844	629.927	70.1048	284.608	552.23
GALNT2	69.4605	51.5214	48.4765	18.1814	57.982	72.9142	59.5591	44.2393	64.101	55.3722	43.4698	72.4358	24.5491	57.314	27.5293	65.0719	73.3631	39.3861	93.9249	55.1978	74.5767	25.4211	68.245	49.7621	50.452	47.2848	74.0399	28.8026	28.1778	64.5879	38.0566	44.3983	91.0083	30.0521	71.1174	36.219	19.9634	54.4775	23.7458	43.336	27.5496	55.2099	79.3098	35.7723	63.7241	79.9485	77.3979	74.4711	56.5434
GNG4	0.25772	21.7198	0.310334	0.655729	0.686429	1.77622	0.107742	0.0163967	0.504326	0.237626	2.73706	0.358609	0.352045	6.87634	0.669242	21.0753	0.303383	1.02663	1.16429	1.37244	2.24167	0.0802738	16.627	0.732903	9.49621	0.22	0.245191	0.475167	8.82339	1.11735	2.91842	0.925177	0.941988	0.408458	0.177109	0.140336	0.167458	0.295525	0.417626	3.31012	1.3229	1.07067	18.8827	0.254933	25.5258	0.119579	0.256311	0.181057	1.37758
PPP2R5A	49.4105	55.1562	134.64	96.2612	70.5212	36.6998	207.029	119.722	63.3907	115.715	60.1016	86.0021	33.9488	59.9841	67.8553	93.5563	161.864	83.4943	62.8536	21.9477	54.4118	117.826	139.174	50.7792	75.3563	117.937	63.8296	93.3121	46.2144	44.9731	67.6122	72.318	106.125	122.447	57.9982	120.513	83.4685	112.193	90.9484	98.135	54.5355	94.3279	94.3297	78.0088	37.692	39.7004	31.4649	88.6792	70.5431
ATF3	63.5487	11.7904	48.9913	60.9259	36.3813	56.1989	40.8107	17.5802	14.979	9.55151	180.965	7.51929	12.0014	52.1424	17.4839	28.5734	94.7134	128.793	12.7454	12.4066	47.1818	36.112	35.2136	21.4727	59.5555	33.6696	203.499	86.7423	70.9144	15.9534	9.27503	34.9155	9.73879	41.5638	17.462	8.06735	266.63	30.9526	180.99	18.8469	88.8732	9.02978	30.0378	14.5414	26.3717	70.3994	8.96101	3.87284	17.9993
PLA2G4A	11.9694	33.1164	3.71452	10.1628	88.9984	13.9375	49.9264	21.8085	23.67	22.5882	24.1703	49.8882	15.289	51.0751	20.7445	30.0151	3.65504	46.3808	78.8361	9.49458	37.6226	28.9919	631.688	14.9119	13.6976	24.8156	8.66799	8.99348	11.1212	63.3287	24.9178	45.9864	81.9927	7.58436	22.6803	4.72349	32.6313	12.7691	12.0597	85.6211	19.1315	56.8963	83.0952	32.9855	69.0019	72.3345	4.31898	5.60091	13.7888
BPNT1	32.4673	41.4537	41.6125	14.3835	47.4072	46.2467	65.0828	39.2867	36.1374	34.8786	27.6203	45.7466	13.7428	38.7667	41.7037	71.8237	29.8082	33.9289	48.7441	12.794	33.332	58.5297	79.8761	36.5524	64.4085	43.5133	44.0484	24.1551	42.2603	40.7005	69.1899	49.3773	36.5219	59.5588	52.417	40.925	43.0786	43.423	27.2233	58.6199	19.2134	41.4798	85.9845	39.1623	24.7239	21.4339	22.0865	33.6121	47.1106
LPGAT1	46.342	38.1027	17.8624	120.836	35.855	39.9622	74.9408	21.0854	36.9724	30.154	35.9213	42.6804	17.2493	42.569	19.6953	35.4328	56.6481	22.7369	69.364	15.0567	24.7222	6.45485	20.9927	34.4342	22.8878	34.13	39.7191	18.1271	11.7124	28.552	35.3182	29.2386	62.5008	14.6071	26.2723	12.6484	22.5388	23.119	16.809	32.7115	24.2586	14.5843	66.2991	19.0192	27.2874	29.259	51.561	28.9622	39.148
NENF	107.857	127.967	252.7	25.5506	112.678	90.4197	401.626	159.911	186.421	78.3707	75.9849	193.897	94.9017	114.737	202.126	148.459	177.062	111.085	138.635	31.5693	139.328	364.698	292.2	137.753	231.928	184.899	144.429	113.182	214.193	112.251	238.438	124.911	78.2961	370.946	117.327	161.876	161.908	152.641	122.382	196.767	132.975	78.7357	205.081	95.986	134.52	91.1564	143.476	154.362	150.047
PTPRC	18.2079	9.63656	17.8146	111.36	14.5295	76.7994	23.5541	22.6184	47.5996	27.8117	100.035	29.2264	5.585	180.089	63.984	40.7598	45.336	130.896	59.6718	3.55606	48.8288	22.258	22.4005	58.7644	53.6145	31.1785	29.281	41.5262	31.5268	67.9177	34.8013	53.844	24.1732	2.50934	26.4919	21.4819	24.8207	45.3475	46.2152	45.8708	48.04	58.9461	35.5733	44.8354	15.0286	17.9765	34.0819	22.4993	20.3248
UAP1	39.8464	40.9274	49.2126	37.1323	61.6932	64.8814	108.668	47.0234	52.6493	44.9091	66.3012	64.3016	68.566	85.0978	49.8081	77.9645	63.7698	77.984	116.882	59.6169	92.782	28.8871	59.6386	52.0024	120.59	54.3072	41.6474	24.8088	60.502	115.402	69.1621	79.9751	79.4213	59.7211	37.8739	36.332	50.4765	45.703	30.1509	107.97	42.5707	48.5774	173.428	32.516	49.1015	28.2803	140.044	43.9676	78.5743
UHMK1	42.9724	42.9171	56.2848	139.481	67.4476	133.339	83.1604	48.1009	58.1048	48.7216	51.2172	61.7744	25.7722	111.403	37.4265	73.5081	121.21	55.2114	119.927	30.1338	67.8755	27.7129	86.2966	47.1514	54.7587	58.2829	39.8301	32.8916	37.2926	77.9708	65.3125	60.4	79.7726	42.4601	35.6324	34.8537	41.9023	46.1516	26.6537	65.1951	32.291	57.7923	133.355	39.4135	33.9513	31.4505	86.8029	29.1273	74.6741
LAMB3	511.918	151.507	193.548	25.8475	363.59	863.611	147.175	164.555	287.619	295.686	186.026	107.289	126.615	78.9106	65.9228	272.759	134.035	65.7776	429.646	13.2517	106.229	55.3278	257.626	648.019	301.36	260.546	382.301	90.3953	126.15	105.461	318.864	247.11	14.8463	72.6876	408.788	64.0657	130.559	93.571	56.8436	103.392	348.225	224.434	70.9232	74.9805	45.4256	516.594	793.311	222.946	86.7819
RNPEP	76.4857	65.233	152.779	37.5202	154.966	133.111	163.752	83.7221	64.593	81.8722	51.2791	112.693	60.2475	136.288	45.9744	84.8018	149.887	103.006	84.3244	67.3014	103.972	96.613	288.779	84.1587	45.9946	159.767	116.305	78.8761	42.7403	58.4226	100.856	89.459	62.9611	152.086	85.0753	98.7296	130.151	86.8854	68.6136	143.846	69.5564	96.194	213.794	89.4939	67.9	104.295	90.9169	74.3186	118.109
ITLN1	18.3549	0.193027	1.77606	1.96167	0.120965	0.440062	0.915574	1.91091	0.397958	0.403863	2.03433	1.23729	1.62152	1.15673	5.1455	0.255213	0.480393	0.964889	0.798894	0.0793386	0.742186	1.16941	1.60472	0.678608	0.0746969	2.36884	1.05533	43.6959	0.886463	2.99095	0.0636451	2.07112	18.5256	0.107796	0.591268	2.72585	0.997971	0.742266	1.3906	0.864522	0.848442	2.24004	0.528417	1.66347	8.82219	0.59881	0.367731	0.35168	0.274371
G0S2	77.6875	95.3313	160.754	13.4372	66.6327	130.824	206.514	33.5418	82.8273	128.935	80.5903	69.2152	94.282	56.5538	24.1737	22.8356	43.6832	46.6787	33.2549	11.8882	29.2324	27.4103	32.936	224.207	714.924	41.1027	205.606	57.1212	407.865	24.4946	50.7895	65.6941	17.4681	3.47042	70.2328	78.6984	106.622	29.8711	111.403	133.16	387.933	28.9121	21.3297	93.2104	21.9481	102.451	171.771	535.394	240.967
RGS16	36.3233	11.0635	46.4683	42.8393	50.8285	81.7983	73.7281	26.7099	25.2335	43.8559	118.92	12.8527	15.4152	76.7244	35.8471	30.2925	29.2073	43.8875	25.7973	11.9017	62.4603	39.0328	47.4847	35.3565	64.2653	50.044	100.001	103.707	46.3318	38.6158	15.2837	47.1274	29.9908	100.237	17.1449	31.074	79.5454	21.4759	69.9157	31.9304	97.873	42.8879	26.7303	41.249	54.7151	25.38	19.4451	64.2257	47.1102
NEK7	42.2814	30.2802	39.5248	101.35	27.0803	58.4792	87.5256	49.5185	40.9863	44.5979	29.8299	40.1624	13.4787	59.5632	61.3962	62.3268	57.312	44.9856	47.1877	12.6347	32.0703	57.3072	57.0098	30.6775	47.1275	52.2457	39.354	40.0982	52.5747	29.4644	49.4729	38.4462	27.8269	37.0201	26.0287	43.3792	49.1532	39.2548	40.7353	48.1513	20.998	32.8172	60.7402	42.5389	25.3835	23.8365	12.5046	32.2933	34.018
ERO1B	4.91879	4.89112	9.72786	29.6572	7.31705	4.62586	20.895	14.5863	10.7291	9.3206	22.435	8.95606	1.31437	21.0229	13.4472	15.5494	17.083	7.59039	3.26394	59.8501	11.1427	9.96757	14.0615	7.196	2.82053	85.7078	4.19935	8.42534	6.42827	9.40511	12.7819	58.1909	16.9305	7.24011	5.73951	9.16634	6.71761	14.3321	8.18644	15.1063	5.60771	16.4209	16.4551	36.4063	60.4233	4.96942	2.30836	7.15041	8.75001
RGS1	51.0527	11.9454	74.3867	212.386	45.2143	214.251	31.7081	10.3896	43.0711	27.7445	234.836	26.791	7.52528	204.752	172.995	117.603	153.04	239.69	208.303	17.7475	88.8803	168.706	42.3076	259.094	127.673	37.3691	126.968	131.046	235.883	43.4691	17.928	68.7477	29.6256	21.3484	89.4335	7.93181	201.87	83.3139	234.709	21.2799	234.553	19.0367	23.3306	40.4115	46.5916	67.8474	28.0207	29.0731	55.0353
AIM2	3.11785	2.4223	3.09884	14.5436	5.41713	184.934	55.4685	0.925699	14.3492	1.49061	21.5243	14.6642	2.0599	22.6277	10.9451	12.01	18.1031	26.3981	32.4803	0.556377	12.3021	1.13299	3.48403	40.8762	148.381	3.16296	2.57676	4.02394	40.08	27.1551	12.2387	17.7987	4.28827	0.206888	22.9341	1.13184	6.95754	13.1776	13.3446	6.2399	21.1601	15.2188	3.48273	5.91124	3.43648	12.5375	27.7089	2.95298	206.759
ADSS2	68.935	58.7665	69.4168	52.133	56.3062	82.066	89.4192	59.1115	68.0347	56.0839	53.5188	92.0123	28.9075	80.0863	37.4806	65.7901	164.123	63.0862	57.4506	58.0112	75.0315	40.8605	85.9652	62.9374	54.3452	54.8043	62.2304	35.2299	47.873	59.5908	74.7542	79.8813	51.1636	42.1935	79.2788	43.1079	55.5995	68.6261	39.1842	89.4321	39.3108	60.0583	117.323	44.1155	45.9065	48.9756	73.8295	36.8821	82.6722
EPRS1	102.672	97.0127	76.4554	61.7574	101.38	136.605	129.178	103.037	70.5206	89.8942	71.2618	72.4237	49.7873	103.87	40.8344	131.826	70.6083	102.446	92.6905	62.8343	82.7654	54.7119	94.3059	58.5483	44.92	96.9439	80.7157	36.9299	33.5548	160.985	123.048	128.537	165.868	50.5747	66.6816	72.4462	65.9886	91.3446	44.6744	80.3232	55.1861	76.9599	194.657	58.6021	79.353	55.5633	75.5785	48.8527	89.4948
XPR1	93.8335	78.6913	59.5667	62.3405	33.7369	77.2828	140.418	57.0563	92.9219	62.4483	41.5109	122.618	14.887	121.215	18.4502	147.239	130.033	106.842	68.0214	10.3743	96.43	26.7109	63.1268	46.971	49.1229	30.7661	36.8887	12.0709	43.1328	60.6836	58.2555	56.2133	19.6505	19.2774	37.417	14.4374	78.8232	41.0675	27.7023	37.7536	62.482	29.7468	67.0209	19.7314	26.7246	133.927	14.7387	45.1143	22.2181
PRKACB	14.5009	3.26666	11.2856	29.7889	14.1184	41.1058	15.045	24.5411	24.3718	23.1511	26.1944	19.676	4.88603	45.8298	24.2583	31.5213	56.9515	32.6637	15.4239	4.96511	13.9162	15.5418	27.8312	16.9972	21.4309	23.9502	11.0371	18.3803	18.2153	18.1537	13.9825	19.141	140.147	7.82439	19.0934	14.0779	11.9606	13.7638	14.3542	15.0286	20.9195	14.598	21.4416	17.1259	12.899	19.043	13.0898	6.56771	12.0314
ZNF281	32.7647	23.4153	35.8556	60.3616	39.494	29.5308	72.853	33.6505	24.5306	24.0515	29.4398	63.2045	12.2358	73.4359	19.64	30.29	75.9796	58.465	31.3156	26.1638	35.9358	14.3708	71.4097	15.3646	18.6813	35.4191	23.1186	11.7178	10.2151	20.4777	30.1186	47.0323	28.8943	31.3255	21.675	16.7617	46.4607	29.2792	16.4702	35.2425	20.8115	29.8354	38.1015	21.155	29.9666	22.8668	22.873	14.4503	25.6972
MAEL	0.245649	0.0363734	0.456375	0.241078	0.132966	0.082924	0.246469	0.731424	0.12979	0.407693	0.127781	0.0647645	0.0177648	0.0817392	0.478422	0.541029	0.101839	0.113638	0.0868507	0.0373758	0.127141	0.550901	0.255696	0.042625	0.316702	0.0820548	0.956073	0.0815241	0.0894871	0.0479257	0.149914	0.101938	0	0.0101563	1.24078	0.18058	0.0522374	0.192322	0.0614158	1.38019	0.0570993	0.039084	0.0177809	0.0728976	0.135377	0.0897576	0.0533032	0.248511	0.627805
PHLDA3	34.944	106.914	128.589	7.41661	43.7138	47.75	157.254	63.8649	54.7869	38.6362	32.3355	158.561	25.6806	73.335	47.2588	76.8298	137.978	63.8971	29.9138	8.26764	20.3118	63.7627	149.836	72.052	76.6038	50.5422	105.311	48.1298	71.6083	19.0775	129.577	56.2445	21.0122	90.7305	67.5712	49.1536	102.319	84.4002	49.5562	148.764	72.0455	57.3033	27.2202	86.0008	43.2006	65.3459	10.454	106.619	131.315
NUCKS1	153.137	160.193	177.195	289.761	138.95	257.186	317.847	243.651	164.017	172.482	117.232	143.394	96.119	386.326	76.477	129.123	305.783	168.975	191.265	74.5211	306.983	105.74	191.976	142.916	70.0173	181.787	158.918	80.7727	55.1633	152.336	141.917	148.72	174.076	124.89	128.095	140.076	105.672	175.82	106.149	170.19	87.9316	153.194	378.618	92.3221	117.896	118.691	130.662	134.329	178.112
TIMM17A	37.7296	34.8432	35.9746	35.4649	63.099	66.2829	78.2675	38.0905	44.0538	25.6464	48.2637	45.5288	29.9755	53.7629	42.1998	58.2319	56.2049	40.5542	44.8543	75.1237	63.6591	55.0742	88.185	52.6726	47.5518	52.3823	37.7307	34.3718	50.4658	56.2424	57.6174	73.7819	32.8848	47.7353	35.8746	40.9579	57.9742	30.5511	26.8569	67.6383	35.9958	48.9099	88.6859	39.4065	67.3641	28.0707	37.9254	44.9279	45.9989
HAX1	73.3472	208.896	118.756	57.52	123.09	239.15	225.699	109.599	108.955	98.584	98.7904	135.478	105.281	188.061	145.016	184.718	210.272	103.336	118.074	196.99	210.521	248.768	252.872	92.6831	241.958	126.937	86.0318	66.7496	284.145	132.318	322.554	105.3	199.195	183.421	83.3018	121.285	108.548	102.952	77.9329	134.488	121.758	95.4032	170.832	84.7645	117.962	69.9415	78.3124	114.745	122
C8A	0.0656454	0.291605	0.548812	0	0.609136	0.0554	1.0703	0.112766	0.057807	0.0363163	0.21342	0	1.16309	0	0.106542	0.240968	0.0755966	0	1.35388	4.3448	0.169881	0	0.341652	0.028477	0	0	1.53296	0.0272324	0.0398564	2.13882	0.100155	5.79847	0.978953	0.909226	0	0.134047	2.75701	0	0.0820615	0.725572	0.209808	0.0261113	0.166308	8.23057	0.0542657	0.0342659	0.0356109	0.0276709	0.0493441
KCTD3	30.2638	18.7471	21.4621	17.6551	46.7553	43.0838	34.2371	25.3153	13.6037	28.2947	21.9122	54.6613	25.3806	25.8585	13.1184	20.3484	12.7048	16.7109	47.3704	16.7931	27.8114	8.00443	25.4401	17.981	8.4166	28.949	19.5641	19.1216	9.65879	38.5547	36.5651	31.4176	19.5979	12.2596	24.3071	20.0804	16.9648	18.9493	24.7506	36.2999	12.2713	11.8069	138.874	15.2825	38.7259	38.3671	31.5239	14.6284	22.0882
ZC3H12A	25.3798	37.0474	29.3449	15.8665	49.4566	128.512	10.6724	20.2858	24.9345	18.062	64.5259	33.3257	9.07837	22.6468	27.1386	12.3549	12.4794	13.9443	42.3661	13.5702	12.2306	17.4912	34.402	41.822	36.3032	4.87281	35.263	19.6986	17.5181	18.7608	15.5947	43.3868	12.8185	5.24151	33.5785	27.0727	57.6897	20.0591	35.1277	86.5144	34.2976	48.0383	38.3578	39.0384	16.9674	74.372	23.6866	15.1217	110.418
PBXIP1	149.199	247.189	326.717	57.2157	86.1006	96.4428	350.064	300.354	158.686	165.79	151.146	262.75	35.6946	402.465	62.4434	181.55	567.145	202.02	163.433	92.1169	267.338	175.433	448.982	159.707	74.1859	359.915	223.115	137.266	36.4171	88.5711	232.655	178.658	477.792	171.11	168.452	314.273	282.129	315.056	173.389	488.231	182.619	438.519	108.78	190.271	141.794	154.197	35.4682	365.628	173.039
SELENOF	236.514	212.482	345.88	121.493	244.078	334.405	177.645	439.087	282.835	246.512	214.899	422.202	208.297	267.43	461.8	479.804	601.901	221.138	342.267	174.055	311.124	575.295	543.145	195.086	863.211	295.673	424.709	201.326	768.449	193.771	297.384	221.694	188.218	289.939	247.594	267.729	387.533	179.799	179.455	197.458	223.81	158.315	295.656	141.421	205.22	215.953	201.769	187.115	159.567
PYGO2	37.5787	161.661	67.4535	33.3113	97.4704	127.987	124.318	68.5292	64.2572	54.1181	46.7081	147.489	24.403	132.556	39.2492	76.7126	106.638	56.6902	98.3659	58.6351	93.1414	39.4443	67.4007	46.0586	77.8632	73.0095	50.0791	38.2129	41.8031	66.5741	110.637	70.2041	157.891	58.0255	52.7472	62.2581	72.7085	67.4721	47.0649	115.572	47.5244	78.5501	84.7789	62.3647	53.8989	43.8124	53.3442	61.4392	79.9211
KCNK1	28.1007	4.87752	52.8799	37.3144	16.9977	32.8375	112.093	14.5522	21.5035	33.8518	20.7671	57.0264	22.4496	17.2631	15.7514	72.5499	1.90529	39.3535	58.6965	23.2918	27.3117	34.9047	71.7792	60.0625	0.763547	36.2216	21.0772	6.93424	17.0483	36.2471	32.6459	39.5106	35.2551	70.2824	63.3622	16.927	60.9125	35.8277	4.01564	45.5798	3.9399	21.5916	113.276	15.4854	23.9109	30.2823	43.1062	35.2296	31.0429
CLCA2	1.89198	0.203743	4.50557	0.421993	2.261	1.55315	0.668717	1.33941	0.161558	0.704129	3.89192	0.3401	0.310962	4.82656	1.98755	0.0210454	0.261454	0.258592	0.222974	0.157018	0.133532	0.192864	0.319146	0.641669	0.073916	0.37919	0.562314	0.0142703	0.0835425	0.0201339	0.0734764	0.36707	0.030176	0.05689	0.620547	0.280974	0.109727	1.3466	0.129006	0.522796	0.319837	0.0957801	2.02932	3.77706	0.0189576	0.942694	0.4292	1.60952	0.0517147
HNRNPU	190.656	136.91	183.798	234.254	198.623	262.275	245.32	177.086	166.621	165.246	154.992	194.787	92.5293	240.066	57.8499	131.697	238.785	183.102	161.613	101.69	170.248	64.0786	141.955	139.448	77.3001	179.757	142.586	92.112	47.0007	126.683	159.431	172.948	190.001	108.614	144.016	120.849	165.015	159.372	107.64	157.76	116.525	153.962	233.302	105.86	145.081	146.609	109.787	151.031	198.83
ALDH9A1	91.0525	56.8363	110.414	29.7478	63.8278	94.9128	132.08	115.999	80.7636	100.382	78.098	120.891	69.9719	137.266	86.5491	72.052	167.273	113.846	111.936	24.8087	70.9314	81.2923	174.118	58.9385	59.8583	120.19	84.2503	70.075	59.597	56.8454	151.451	97.1183	50.6717	98.1298	121.089	112.922	71.9564	66.5193	73.0566	109.252	48.1974	87.2562	179.633	69.4238	56.1695	46.564	41.7847	117.714	70.3397
CAMK2N1	86.3202	11.5379	13.5884	17.3162	116.758	83.6291	16.9493	36.1007	28.1414	43.4514	21.9971	54.3806	34.5164	19.6471	20.4841	11.4702	15.6924	42.3055	131.179	6.38914	15.1142	9.24318	20.5298	28.0682	40.5824	53.7756	118.271	40.7038	76.863	12.4158	41.9051	10.238	15.4608	5.46522	42.6461	50.5062	19.3056	31.0239	89.5092	31.1329	43.7514	20.3492	52.9777	44.1851	24.5596	103.082	26.405	15.5067	122.39
MUL1	60.678	35.7177	46.0818	11.8288	67.7436	66.546	55.8124	55.4672	74.2602	51.1332	39.1448	42.3981	24.4292	71.2418	53.4559	40.751	48.0988	41.305	41.1193	55.4996	30.8225	72.245	57.6633	32.9955	46.3458	52.4458	69.4778	55.1855	65.2459	29.9141	45.1603	36.5352	29.772	31.6574	49.6658	58.085	55.7476	38.1074	37.3774	88.3472	26.9844	36.5375	75.7882	39.5804	26.0105	60.3658	34.9465	32.3557	65.8046
CDA	45.1294	41.4971	6.76313	2.36421	55.6365	48.9289	26.8901	2.20707	10.607	3.2874	17.8571	5.82208	101.452	7.48164	15.6915	5.10929	14.0931	5.10781	289.4	63.6557	9.87094	7.76624	15.845	127.077	106.864	3.75526	345.414	7.46195	113.355	21.056	50.0842	77.4046	4.64918	2.88845	86.998	14.8889	11.6972	72.0708	5.15298	66.3454	28.6049	1.66093	0.930001	19.7788	5.75302	2.30539	72.8346	35.9474	142.391
SRSF11	29.9629	87.2391	44.0626	80.6115	59.6063	89.6696	36.1821	39.738	52.1863	37.878	52.7446	75.0378	17.1539	67.7427	32.0542	47.874	89.736	29.2692	50.8112	19.6492	54.8069	27.8746	46.8018	54.3116	55.7538	30.608	49.6587	59.3284	18.674	35.3698	28.9518	44.0142	40.655	27.9346	55.5258	93.7045	95.1571	48.6991	52.8389	75.2452	42.5452	48.776	77.8146	67.1545	52.7515	45.1483	41.4396	33.6082	68.0199
ID3	50.9081	29.7887	75.8442	19.3564	73.2736	74.4856	63.7395	43.4169	34.9136	60.4214	87.1328	58.5995	27.2304	67.9682	54.4488	42.966	45.8298	117.552	36.6164	21.7378	115.094	173.773	110.951	25.6121	76.8092	137.563	82.269	188.194	79.8191	95.1901	35.585	64.0577	59.1534	32.5415	34.5116	157.257	57.148	67.8723	127.78	56.7993	156.717	56.075	36.6622	100.47	78.3084	98.0492	24.7682	27.4267	46.4825
RPL11	896.324	1055.25	1348.05	257.872	809.258	1127.93	1073.33	1004.59	970.077	2596.16	948.953	835.01	885.262	917.804	956.297	733.817	936.978	1300.99	928.92	895.53	1278.32	1065.84	1187.06	1014.38	1030.93	1366.84	1211.88	892.291	700.506	1126.23	690.317	2110.07	938.434	1861.26	1401.19	2059.14	1078.23	1385.03	1187.2	1097.55	1207.02	1020.58	799.868	845.312	1289.42	1012.67	978.711	1139.68	1031.46
ELOA	39.5043	40.4404	93.646	27.8967	42.3713	62.8158	51.0743	75.1212	42.1809	87.0055	35.4612	30.3114	18.9316	59.8699	40.8343	44.8265	50.8515	49.6851	51.9324	28.209	32.3511	72.7021	47.3639	35.1077	28.5004	71.3547	50.8487	41.9161	18.6201	32.6759	46.6938	34.7372	38.6428	39.9786	38.0751	90.7784	44.9162	49.6178	38.0745	69.1131	20.8973	59.7381	52.6	44.8449	25.4388	28.8644	30.5031	38.8182	51.0218
PITHD1	43.4055	74.1967	101.036	41.4867	56.1313	76.8147	47.6498	75.5543	80.3702	59.3762	47.8437	42.5291	105.298	66.4279	51.0292	55.8804	61.0904	48.8077	83.2976	60.4443	64.0824	100.754	103.374	66.1096	78.6475	68.512	94.3944	89.9289	44.7172	50.2855	64.8524	55.6365	55.5471	64.9828	66.5861	91.5083	90.8351	52.8737	58.9917	105.83	42.5526	72.9157	71.0819	57.2655	47.2955	46.0156	30.589	50.9374	76.9802
LYPLA2	154.485	236.88	239.881	19.353	261.271	163.064	101.711	120.175	140.948	70.1322	87.2376	122.921	135.963	133.657	80.8131	94.1892	173.402	97.1302	105.785	126.714	119.243	136.672	169.264	157.983	190.149	106.641	228.607	111.403	78.2301	72.0137	101.198	104.942	76.7631	102.25	101.784	185.174	200.013	100.88	93.9392	183.419	88.626	100.009	119.213	141.101	71.6487	109.626	125.409	103.697	254.479
GALE	74.6866	85.6617	116.063	8.10804	151.942	85.44	56.904	72.5299	41.5404	31.8112	31.2713	34.1592	119.607	32.4069	53.6225	86.3426	55.8315	19.6717	60.0467	70.2317	44.7479	128.008	80.2874	46.8023	103.563	32.4412	92.8791	28.4185	69.4585	20.3588	86.0101	29.1906	63.6407	61.2438	76.7079	126.707	77.1165	26.2051	34.5557	144.943	24.4567	59.6161	76.7995	64.5526	37.8065	53.1912	53.5706	98.2152	50.982
DUSP23	113.324	126.925	157.076	18.2446	298.042	68.9	306.357	119.152	111.926	171.434	112.997	366.982	187.089	237.873	132.291	354.624	183.287	125.857	294.063	487.18	147.119	159.891	223.981	117.024	274.925	74.3929	96.8947	100.4	205.616	218.935	293.682	188.54	297.737	273.953	235.566	113.081	145.109	201.476	81.0062	393.087	111.444	123.931	229.258	158.064	220.987	91.0053	341.495	346.588	157.331
SLAMF8	20.1844	10.5675	28.8037	25.9219	25.4875	70.3583	34.5082	14.6612	49.7769	7.02539	61.6271	30.8608	11.3303	103.722	47.6554	56.153	31.9948	50.8658	62.4502	12.0173	53.8708	22.6837	13.2582	57.9327	43.0567	21.7959	19.6094	50.3253	51.1508	68.5563	51.8081	38.0545	22.8685	2.18768	15.7512	15.7697	33.5364	23.3126	23.7046	34.9241	96.7739	26.4265	27.763	57.0641	14.381	17.6497	65.5707	15.776	21.2254
ATP1A1	790.45	208.08	873.576	100.164	186.292	305.148	468.431	974.925	472.059	521.333	275.958	1125.97	92.9233	467.84	210.565	134.548	479.382	361.083	285.129	107.11	257.544	335.544	526.204	322.024	161.922	765.84	623.912	311.828	104.455	249.047	254.124	289.244	293.485	793.074	648.765	481.425	382.29	384.068	264.129	421.829	221.016	347.513	390.333	217.393	285.04	467.639	315.567	656.668	319.336
EFNA4	29.4504	140.523	66.9611	21.4314	35.3668	71.0484	93.0692	36.3209	47.7701	17.3426	25.7182	52.6243	15.4531	109.676	35.893	72.145	72.455	28.1116	42.9339	73.8747	83.1062	41.6223	72.4049	40.3719	48.7219	30.3507	47.7551	17.0177	41.5235	38.0341	196.954	45.4437	72.7233	39.1109	44.622	47.5597	55.8561	36.7798	21.8901	65.7567	27.4675	35.2159	46.9334	33.7046	16.9049	39.9817	23.6818	48.1074	60.4285
EFNA1	111.655	346.78	435.414	65.7086	277.458	167.073	756.441	153.713	173.062	238.587	255.984	359.257	60.1744	465.376	179.515	104.16	273.409	369.392	114.144	224.011	455.808	447.006	337.441	94.8374	189.309	251.533	139.592	185.984	92.6813	249.961	249.254	311.403	335.705	504.856	133.118	328.303	185.525	328.023	199.936	209.136	129.59	168.321	171.737	221.551	271.713	113.322	206.873	491.706	219.849
SLC50A1	97.3569	296.657	133.925	44.4861	221.964	123.494	231.729	132.989	84.7037	43.7313	70.7814	84.296	122.171	157.578	90.2357	182.406	238.799	64.323	135.768	246.732	141.666	318.777	376.099	104.25	234.072	116.923	84.6837	41.7036	218.502	79.742	345.335	59.8505	278.184	210.238	76.0006	164.494	248.352	74.4673	62.7106	183.79	127.13	95.9579	273.844	109.421	114.555	48.9386	101.378	163.706	140.176
MUC1	425.03	735.606	790.701	94.9512	647.522	290.638	1143.33	734.077	525.544	696.008	388.376	415.321	286.245	448.842	334.207	549.567	674.211	463.338	935.987	209.215	452.127	362.946	1100.16	994.314	180.583	1343.31	851.45	708.488	34.8175	521.396	551.757	767.872	833.688	1299.6	1099.31	1336.06	1061.35	727.222	535.294	753.448	226.096	1067.86	839.438	983.155	153.355	366.145	793.343	1352.75	1151.47
GBA	64.6539	106.343	52.116	14.5971	72.107	78.0522	76.3548	47.3381	37.9435	32.2731	33.2731	54.3509	29.9853	123.767	37.7619	75.9191	95.9076	32.6303	64.9289	45.6703	53.4861	52.5607	74.8484	39.7254	94.5903	53.6727	49.3699	51.5492	47.3499	42.8127	137.491	31.5799	104.078	31.7881	43.8119	59.7001	72.778	34.9124	31.0215	89.5805	53.7817	27.7405	83.2558	40.9519	34.4625	34.3459	36.7979	66.6224	56.0878
SCAMP3	69.2236	207.649	88.071	25.0692	146.676	181.432	242.146	109.592	90.0705	70.1098	97.3516	147.232	60.3891	182.958	66.6076	130.926	238.422	110.711	120.32	123.296	118.13	77.808	180.159	90.3897	97.3254	126.066	91.6473	75.4307	70.0226	109.291	220.001	104.057	158.7	103.196	87.7112	144.173	107.407	121.573	77.2451	184.018	95.2476	111.826	197.698	101.796	95.7391	58.399	118.788	94.5055	109.78
CLK2	18.1421	88.0303	34.9576	37.7388	42.8354	90.7788	57.6363	19.3043	34.9823	23.6168	47.4321	63.4968	11.139	65.322	21.3942	63.1402	51.7429	21.5419	31.5621	31.4346	52.0204	18.1339	39.8795	44.8436	30.3802	31.4616	27.6533	37.3943	8.37952	32.8297	47.9387	35.8125	52.0135	25.7955	29.8655	63.3695	53.3433	34.943	48.2025	75.0504	36.2803	59.7749	58.5062	53.7438	41.0258	29.6855	25.9927	30.1805	74.5044
CD46	148.151	208.849	117.286	256.893	206.048	143.727	360.655	147.309	170.706	108.592	185.502	224.388	41.4031	227.273	141.879	247.622	619.827	101.973	271.093	77.3945	87.2022	165.012	260.376	157.043	119.496	135.704	152.491	88.5103	102.971	130.489	200.114	151.569	342.559	114.069	116.724	109.353	271.064	182.821	89.5046	219.488	89.9104	213.272	224.765	115.848	141.666	121.735	291.783	133.792	269.777
PGD	175.075	191.656	309.922	30.0222	254.711	158.664	101.563	129.912	182.157	100.735	151.015	99.8428	610.256	160.294	154.162	800.347	161.256	111.746	913.105	102.446	211.827	213.527	478.325	170.987	98.0023	764.51	338.314	139.221	177.451	211.289	549.496	181.579	112.572	897.01	129.864	181.396	229.228	60.8844	132.281	482.595	133.736	106.049	315.352	224.395	125.177	121.15	119.244	131.133	144.045
SNRPE	83.4685	83.314	99.3517	37.242	101.5	156.335	196.537	83.632	82.7262	69.0759	70.6129	106.227	85.896	162.989	97.2034	110.411	179.797	79.9073	81.3046	71.7609	142.555	88.9031	168.955	69.0945	151.884	78.6842	85.6769	39.5229	144.133	74.8619	130.373	112.119	196.42	148.495	79.2811	79.875	80.7156	75.3146	57.9311	85.4338	68.6557	65.5248	116.126	53.7507	111.081	83.1678	86.5175	93.3663	103.675
SMPDL3B	80.2266	59.01	65.8966	5.16364	60.6926	54.531	31.7836	29.5195	79.6246	55.8231	37.815	49.7479	75.0673	56.635	72.1072	39.9743	39.2766	29.1076	78.9157	53.189	141.171	82.774	144.523	71.8409	92.2299	187.491	43.9171	29.4124	48.1818	64.7442	140.253	160.777	28.2522	290.097	287.447	32.4804	149.108	47.8448	25.73	49.4321	24.4377	140.179	18.6162	46.0253	34.0614	55.8764	25.594	119.813	63.8966
FAM89A	22.7404	13.7509	25.1847	6.81563	17.8591	34.6751	39.7827	14.2789	35.5369	14.9393	15.2904	19.3744	38.17	17.8422	11.932	24.07	72.7748	12.6267	11.2682	11.4514	20.8563	11.1378	14.2678	16.0022	22.0024	13.962	11.4153	12.0868	60.4439	14.8223	16.2632	10.6469	15.8397	18.764	15.0504	14.432	19.0614	25.3124	24.0123	60.6352	20.9669	10.8698	6.17262	15.1215	39.537	21.6495	20.9923	7.95166	25.4216
TAF13	92.8516	57.538	85.5844	38.8491	117.074	75.2834	39.9026	60.7891	58.7901	37.158	53.3706	85.9931	33.3543	50.0539	55.8323	81.6436	33.0768	49.1882	65.9429	51.2658	58.7496	72.0017	121.84	52.8108	98.155	56.4958	78.9406	49.1278	66.5696	63.581	38.9004	43.3543	64.5893	54.1015	67.472	71.7802	96.1407	26.8905	28.7704	37.2924	67.7267	31.3303	64.6505	33.3978	52.388	40.3941	74.7602	33.8537	54.5152
DAP3	61.3856	138.849	70.9671	46.5085	86.8018	205.911	110.028	74.3715	59.6464	57.3081	67.6635	90.5189	34.2269	122.619	52.2267	110.748	131.84	60.7592	75.2046	77.9992	121.76	76.1894	146.907	60.248	161.214	72.7408	57.2555	39.1417	89.0409	92.4425	127.116	91.2263	89.9548	82.69	55.9455	50.6075	75.2684	61.1931	43.0387	76.7227	73.302	59.6008	71.6029	59.4837	69.7397	47.9491	71.2905	77.4128	66.7426
RIT1	28.4538	45.6816	46.1049	70.553	23.9248	48.8584	67.2885	46.6633	49.2321	25.0636	35.6425	32.8006	22.6605	68.5035	37.9689	161.571	58.6263	25.034	96.8095	21.7365	35.2342	61.0677	106.313	36.9099	51.1478	63.1567	36.8017	31.0729	36.9114	31.6369	137.954	29.9576	19.3347	51.4051	32.87	26.4159	45.0866	34.0571	29.0902	104.123	24.4924	38.082	71.9712	29.6587	27.0554	25.657	11.6782	26.4664	51.6012
ARHGEF2	34.2505	23.916	37.6664	23.5386	18.0601	60.5032	67.0352	53.4938	40.8108	58.3521	39.9393	63.3508	14.0497	99.2172	32.5725	27.0654	113.34	47.5802	40.4447	8.43643	47.2972	25.4274	73.7563	26.9909	20.0693	65.6022	29.033	83.6917	8.979	21.3217	27.2773	46.1842	13.9756	30.7192	42.3744	96.0063	32.8167	42.8262	72.2342	57.9952	24.7044	72.5558	44.467	70.8731	23.1674	49.8258	35.9522	34.9836	48.3727
SSR2	96.3868	180.75	137.885	26.6435	99.4096	171.508	302.578	152.964	133.094	127.911	138.697	179.662	123.703	272.597	199.957	186.722	265.147	163.766	129.722	145.23	284.805	213.096	191.739	79.6002	197.734	172.571	99.7537	86.4913	201.816	141.602	244.734	181.917	93.7216	220.695	107.412	145.652	99.9369	125.52	90.9468	146.47	130.42	111.697	112.26	89.933	201.928	83.6861	96.4128	185.521	110.95
UBQLN4	43.0721	66.272	34.441	19.3088	58.6095	136.496	101.537	42.2012	50.5252	38.9195	38.1198	57.7253	24.0393	163.293	27.4055	74.4419	136.018	57.0776	53.2994	52.0486	65.0984	29.6828	79.8489	30.7605	42.9048	66.5821	31.758	28.8039	20.2187	48.0466	104.413	46.765	34.9499	27.9901	36.4447	42.4941	40.4536	55.6067	29.4808	54.0907	27.1732	58.1552	56.7827	43.3903	45.5947	31.5386	44.0914	43.7588	61.2901
LAMTOR2	60.0681	203.048	137.539	14.0735	109.281	124.622	198.827	76.2417	85.7443	63.0107	74.7584	181.69	100.336	159.853	86.2658	85.4739	162.624	91.9208	134.675	97.9402	179.802	119.018	220.618	88.8802	159.885	111.155	80.1196	75.4476	111.141	76.7361	175.414	109.411	67.364	181.694	101.998	92.1529	87.2534	87.3811	77.2631	135.371	106.468	92.4484	128.726	98.8224	121.656	78.4849	109.512	85.5938	100.854
RAB25	176.144	354.024	283.726	28.811	257.77	399.749	545.151	270.94	182.82	193.533	92.0995	295.018	226.327	419.014	225.896	320.895	496.096	240.769	244.977	183.726	407.308	250.209	605.023	185.638	297.901	311.399	94.8088	110.117	195.79	94.9976	446.151	355.357	78.8555	655.194	273.438	223.357	195.609	203.375	118.536	307.043	136.372	226.013	289.953	172.618	145.609	203.038	158.046	210.313	349.004
SEMA4A	33.2442	15.1276	28.4637	13.755	20.1443	21.2226	58.7201	26.9151	22.0461	136.519	36.1071	35.0894	15.6897	48.7701	23.2363	62.7871	14.8813	34.4015	23.6848	22.6207	19.3945	16.3331	41.424	24.8227	11.9138	31.7508	8.60177	27.188	8.55187	19.8961	33.9879	22.3378	14.754	27.5901	17.9583	42.424	20.3214	39.7293	19.4611	25.9686	25.0533	38.1125	39.0882	24.5174	10.1307	13.8521	12.7872	14.6479	20.6267
PMF1	24.0583	77.835	56.8586	15.7103	40.0544	59.512	70.9302	27.2001	30.2652	34.0547	37.4719	66.6651	60.1399	47.6509	35.6397	47.31	54.294	32.1888	35.7308	43.0483	62.7758	42.4956	80.8404	30.777	51.0139	47.2131	28.7118	35.8478	31.5987	26.6777	82.138	31.5989	22.2889	77.2534	34.511	72.2113	32.9866	41.7379	34.1409	68.7397	31.563	58.2226	38.7601	48.5372	33.1632	25.0361	20.0925	33.9158	43.7801
SMG5	70.128	239.984	72.3932	42.1856	134.633	216.356	94.3707	67.4541	74.9782	51.0077	70.569	83.95	52.5284	180.987	39.1378	127.534	110.463	48.1394	90.0872	156.491	71.1401	30.878	63.3035	58.0854	68.5141	75.6517	73.6768	61.099	56.6703	60.496	144.185	62.2907	63.9605	32.7136	38.6846	80.2636	89.1046	66.3291	51.5419	143.099	60.8143	90.2592	151.386	77.1213	66.6247	45.3348	55.5532	53.049	125.723
GLMP	40.8374	125.505	47.0887	12.4263	81.8997	98.1456	68.0379	39.4699	39.6953	29.9748	43.6037	82.8496	32.3038	135.144	47.4978	100.536	71.7041	38.1592	87.407	60.7448	121.306	43.8118	103.64	45.8682	86.1055	59.5204	37.5629	66.8951	90.3713	67.972	148.05	46.4373	40.1425	52.3014	43.4969	39.5246	56.3068	28.7801	30.2826	80.4202	49.818	36.1736	30.8658	56.263	51.4199	28.7011	54.0474	41.4334	79.8812
CCT3	188.938	310.296	196.836	49.2972	306.812	649.428	300.129	139.296	181.15	178.725	187.662	211.084	147.074	464.358	140.912	308.587	275.723	181.782	211.825	212.902	281.603	161.883	404.513	147.341	337.137	241.877	167.819	88.9897	288.962	258.575	517.418	327.313	154.8	250.732	138.834	188.781	180.548	145.57	100.791	216.322	161.776	163.227	249.196	133.074	279.532	122.432	186.445	145.994	277.704
MEX3A	23.9037	52.8858	16.7971	16.4613	8.13369	18.2228	12.6696	10.542	14.841	1.88615	13.8431	22.3388	5.88091	65.4072	5.73836	8.04981	26.8671	7.92981	2.54477	19.2416	96.2858	2.1947	2.59449	4.71088	6.32201	3.85523	2.61458	1.76009	3.54202	9.30744	14.9038	23.5128	21.434	1.64977	3.30622	5.8171	4.22924	10.4074	3.67269	8.01362	5.56945	4.05835	6.34328	6.34223	15.1705	7.6723	5.76773	4.97143	12.007
CYP4X1	12.7164	1.55038	58.6771	3.6238	6.97004	4.81519	14.6925	27.4921	16.356	39.3555	23.6806	15.803	7.81348	12.5897	21.2198	3.89918	2.01313	4.38742	3.21907	2.28576	6.44029	36.1157	19.9296	9.84784	0.260853	11.3339	27.4513	7.15121	2.635	31.3819	14.9839	15.8327	4.49931	10.8414	41.4837	32.102	14.4888	5.33541	15.555	56.5232	4.49724	25.9786	45.0563	15.8737	2.24122	15.2241	6.66781	28.3747	9.92363
PDZK1IP1	200.048	122.625	302.153	39.0539	218.063	56.0937	136.643	160.243	245.931	120.19	66.9958	950.489	190.015	18.9676	91.1185	23.8195	8.69473	81.2859	1010.92	16.6097	29.6423	294.416	389.494	111.322	67.6362	88.2704	241.447	67.5503	192.407	197.684	68.8858	489.321	56.1367	83.1766	340.529	117.98	102.749	59.9765	88.6464	281.342	186.499	31.4436	182.832	144.424	28.2432	1114.59	723.878	362.051	711.313
NCF2	35.1526	9.42463	50.2605	32.2261	20.6266	49.726	45.1804	70.9558	63.1351	16.8609	41.6611	51.7008	7.20053	96.5224	88.8658	69.2523	58.2128	34.5759	56.7728	8.29802	25.1517	62.1908	70.2212	62.6006	49.1453	38.4993	72.5704	121.219	82.2282	59.4412	51.1256	36.0105	20.6195	5.6672	44.3217	77.1201	52.9331	35.0949	52.23	91.4177	72.6392	24.456	45.9763	116.798	16.9273	38.5179	35.4165	29.1675	19.9317
CD55	175.366	48.2038	344.786	101.756	110.232	119.742	287.92	1320.04	354.788	291.343	203.26	448.523	152.935	271.737	208.459	496.849	665.341	166.827	223.502	28.1819	126.802	1823.3	523.04	198.595	165.112	461.695	173.163	205.608	65.1478	204.248	70.9289	235.499	1202.16	588.971	584.508	517.513	504.277	137.38	217.981	151.024	136.883	208.064	189.148	154.572	200.391	390.536	444.577	842.861	149.188
PKP1	7.81894	10.9139	1.17197	11.5061	2.71497	43.6475	39.9747	0.926792	2.0539	0.867873	84.4372	0.869874	0.387169	3.71479	0.387976	23.7045	0.516165	0.259185	2.58249	26.4927	12.9526	3.00161	18.5494	1.31785	0.133765	110.951	11.8819	1.40488	0.408203	0.558688	119.771	49.4744	0.218437	200.723	1.41177	1.70848	0.728095	14.3734	0.89234	1.2156	4.00101	5.85369	1.62219	16.2754	14.2033	0.948853	0.452523	1.54296	0.411786
IGSF3	59.3772	45.7085	66.9216	18.6651	17.0017	23.3265	48.3879	64.552	49.1952	47.6484	20.5612	49.4406	3.06823	86.0266	18.0525	26.7749	20.5736	15.8563	21.2813	39.1376	21.1073	8.86159	13.4502	9.80083	12.9562	32.114	38.4268	19.9241	9.30769	7.83709	19.8465	15.3512	19.1865	8.60224	17.7417	31.8631	23.9443	70.7177	17.4961	47.4911	9.45502	19.1372	36.928	10.1019	17.398	25.4028	11.6665	23.3989	16.9119
KDM1A	44.0079	65.0257	61.8195	27.9269	56.1661	90.4651	39.1511	50.577	54.7196	41.9699	40.392	30.5349	24.345	68.3648	28.5789	38.2833	49.378	31.0013	53.5745	42.8314	57.5507	47.8829	36.2785	53.0315	43.7089	42.7932	66.4298	25.5457	32.9477	39.0181	39.8643	44.3753	60.6215	32.384	40.6855	53.6333	25.0069	36.8311	30.9126	55.2517	24.5315	41.7328	59.7541	35.309	39.1587	40.4915	29.5538	32.6144	50.3842
GLUL	235.947	104.868	358.785	227.021	157.053	395.628	395.007	277.491	376.844	203.644	336.162	605.225	92.9622	302.423	203.861	385.761	152.672	263.388	435.012	85.4761	289.434	198.766	363.521	388.221	97.6828	250.673	374.482	661.101	201.709	392.844	159.595	364.008	144.699	277.951	438.337	208.287	218.354	194.836	307.572	323.455	235.477	226.341	485.029	356.075	138.495	236.927	175.583	194.091	171.312
SHC1	139.879	144.857	108.053	75.3902	219.025	238.725	222.651	119.132	70.5851	77.3834	94.1713	102.949	48.9169	166.98	56.365	394.192	172.109	95.88	164.724	98.5145	104.784	53.9952	481.439	74.8331	107.114	104.799	92.0522	66.967	64.6629	69.5212	205.02	100.998	146.311	79.0836	69.5246	114.674	151.775	142.782	75.6665	277.149	70.6554	107.65	149.115	78.9471	178.093	80.0054	87.7251	105.477	111.194
PSMD4	116.059	331.462	197.979	33.8047	214.237	339.565	241.102	131.097	117.986	89.2923	116.145	180.069	125.149	224.531	92.9583	218.279	276.249	120.603	187.66	172.505	287.156	127.547	349.404	109.98	158.753	174.066	139.638	81.6035	146.793	168.793	251.742	156.657	216.079	203.61	95.7776	161.757	158.142	116.206	106.622	242.788	150.073	114.745	163.319	114.741	150.981	111.601	107.112	159.827	206.374
TAGLN2	742.272	597.126	2110.14	171.902	1022.77	1942.35	2231.13	1012.89	1486.33	1094.92	1030.59	2490.28	976.625	2119.15	1097.75	1275.87	1919.87	1430.21	1353.47	1381.16	1544.07	2371.37	3047.33	1146.68	1983.65	1272.87	2091.29	852.209	1562.08	1749.79	1364.34	1221.3	2279.85	1803.32	1074.61	853.271	1383.19	1373.54	839.53	1326.65	761.348	1619.86	1309.31	939.819	907.561	1676.87	1135.27	1061.54	848.071
PEA15	205.176	131.948	310.391	116.298	124.197	271.557	346.258	227.898	264.216	149.869	175.288	239.263	95.0659	410.579	268.367	261.975	285.528	286.562	212.443	79.8371	259.743	225.741	249.469	199.195	366.06	239.676	316.675	201.327	443.406	147.408	287.748	153.033	153.537	106.171	140.507	175.15	221.788	211.957	244.324	335.803	267.877	181.77	466.686	147.904	144.647	148.672	105.517	233.797	193.047
H6PD	49.3965	70.4452	44.832	31.9301	49.4105	50.845	36.5009	65.3002	48.5733	85.8733	38.6352	21.2606	21.437	90.5106	26.2619	51.2132	42.5038	45.5657	224.235	19.4584	32.559	25.6293	51.341	58.0367	20.1799	44.0075	74.3049	40.8043	10.6887	27.6911	20.7079	66.4258	30.7702	14.849	53.724	39.3981	18.5685	72.417	43.9041	115.831	21.7237	63.914	106.85	61.9251	27.7939	48.8359	188.042	37.4329	53.4752
RBM8A	101.587	82.4966	77.0006	42.1618	58.7243	177.354	99.9463	50.7763	57.8538	75.864	58.4655	85.212	30.1331	62.5326	36.4377	58.9818	118.363	57.7792	63.7478	45.4944	110.503	33.4827	72.3046	40.2473	72.0748	55.092	51.3392	34.5587	43.8334	44.2737	67.0929	60.4854	27.155	40.6652	60.8842	69.4901	50.3277	62.2641	44.0213	86.6249	50.8447	55.4732	107.228	36.1671	66.4498	52.7575	53.9318	52.9279	50.4747
DDOST	386.169	330.907	475.018	61.4995	496.746	477.67	236.208	417.114	352.488	328.409	282.658	255.204	227.064	535.119	357.173	391.694	296.921	242.038	359.45	240.399	552.997	581.823	407.707	204.752	279.911	344.601	411.959	163.594	350.121	236.557	347.572	311.095	431.247	295.61	358.463	276.863	283.954	259.054	186.113	323.257	196.776	266.059	362.013	188.916	324.754	205.757	251.143	490.395	339.343
NBL1	44.6797	46.6936	47.7369	15.2221	99.7304	63.3777	38.6262	63.6395	97.9884	33.0639	81.8731	38.4516	30.8104	47.5024	54.7228	33.5335	33.9352	61.7127	86.3222	19.4571	57.8414	22.0533	28.2502	92.3019	72.7633	36.4539	188.209	43.2729	40.0133	35.2509	18.4141	31.7395	33.3207	8.34137	21.0039	62.8166	29.1632	95.401	92.865	129.401	127.277	59.0149	30.7092	65.2682	105.994	36.3346	56.8771	24.7224	146.233
PRG4	5.01329	0.351864	13.0356	7.222	0.379361	0.297583	4.134	106.239	4.71618	74.5183	1.85417	1.98058	0.487833	2.26162	13.1776	0.956705	10.0352	19.9115	1.7526	0.0583164	1.54732	2.51419	5.10663	1.94199	0.0768664	14.6464	67.7843	31.52	1.38693	2.40483	0.233906	3.78086	5.86367	0.272562	1.7226	21.2129	10.5467	10.4426	3.00252	46.9951	2.04908	8.15934	3.65099	1.11465	1.31804	4.16137	0.349303	5.29917	1.49813
VPS72	24.858	65.0238	42.8208	16.2246	39.8777	79.6344	63.2273	31.0978	33.5914	21.5362	30.3129	56.1395	20.2653	68.3342	28.321	53.0872	56.7979	32.5265	41.8481	43.6077	73.6196	34.4844	54.4322	22.9987	80.8819	32.5315	30.5938	17.1092	62.6735	35.3325	84.4487	35.7968	59.8805	37.2129	22.3795	34.5624	26.9912	32.9144	24.4029	50.2742	27.5753	32.7285	44.2869	24.0085	33.3432	27.0345	31.483	28.8168	48.1645
SLC1A7	7.99476	427.572	78.2325	11.0414	0.917909	0.615557	41.8112	3.16105	9.2861	136.388	0.557964	3.41243	0.113771	1.22146	6.39717	0.699982	2.09497	7.7243	1.11243	1.19683	0.592181	36.1032	0.414243	5.8319	2.00777	0.840805	45.5326	3.12076	8.04947	0.390639	0.331668	0.432401	0.702571	0.118262	0.353824	109.271	192.454	29.7742	41.2872	25.872	26.6365	1.86591	0.258805	5.66596	1.70246	0.940637	0.209476	2.24262	54.8808
MFSD2A	26.478	54.9799	99.0645	14.2679	11.1923	11.7102	106.788	19.272	20.8578	71.874	50.5203	11.6262	10.5511	39.1934	29.3046	8.05227	80.5854	30.2872	11.3493	11.3636	16.7558	60.5381	39.0758	39.9001	3.20688	50.0759	23.7052	65.4244	8.62387	17.6963	27.3358	22.2522	13.1541	14.3783	68.4937	62.627	100.669	28.117	89.1496	35.6757	25.3676	38.3357	31.0953	39.8171	25.9188	69.3976	4.60639	232.722	25.9956
PRXL2B	29.6613	38.6377	61.3848	6.45372	25.2952	53.6261	15.1908	57.8481	48.1181	28.7065	25.5959	21.0169	33.9257	39.6163	20.2686	23.4936	26.6709	18.916	44.5268	5.58453	15.2866	46.5905	27.2211	30.4709	82.2518	35.6314	57.748	24.7616	28.6636	21.1872	22.6514	41.9944	24.2888	23.2559	42.4698	36.6873	36.562	16.2946	29.7853	50.964	21.9953	36.681	36.165	37.5605	16.2578	41.0238	54.7547	28.1	20.192
DPM3	44.7571	226.061	175.618	9.35422	78.4473	112.476	198.025	144.228	52.4775	82.1223	67.7431	78.0114	109.15	103.698	119.614	80.1684	189.903	88.5704	115.311	189.352	139.956	297.113	133.068	60.6198	166.965	85.4661	100.453	49.5121	144.249	81.9356	134.219	85.0527	159.447	528.569	111.753	176.084	75.7445	91.0533	92.9385	140.049	109.598	78.5297	112.579	109.391	124.835	43.8696	194.304	111.205	134.385
RHOC	121.563	152.908	180.119	24.2106	198.511	308.63	114.081	133.739	148.749	75.6839	73.8998	319.484	49.2454	138.027	102.112	107.117	73.3116	90.5211	95.1627	70.9226	72.9088	190.893	207.706	108.799	653.336	110.48	344.339	87.9245	355.174	57.876	119.201	70.0732	66.8421	98.3216	182.7	124.711	133.376	71.3266	112.332	111.809	137.991	68.7116	98.5528	58.3105	83.477	223.011	95.428	122.471	159.215
SHISA4	34.8119	31.1507	49.1232	6.37498	29.3504	16.4461	56.6582	41.8954	37.0514	19.5036	12.1529	30.6519	13.8047	47.0123	49.2823	41.2405	54.6354	20.0277	27.2989	18.9697	24.6998	76.1708	95.0694	33.1232	20.3342	34.4116	37.3715	16.242	31.0586	7.53487	97.7643	15.0447	13.5594	47.7385	14.5183	32.4497	42.8533	32.5632	19.8209	45.8121	21.8766	11.909	26.6407	13.3733	26.849	27.9505	11.4845	49.884	44.3113
KIAA2013	56.8959	88.9574	121	11.7195	89.9048	85.4502	50.5176	61.1624	63.2746	47.3833	51.6151	51.4512	54.7474	68.8839	41.9552	65.0891	62.6437	54.0524	74.0805	53.1277	74.9613	93.7219	55.9996	54.9453	65.2633	69.0922	110.225	54.3429	62.1194	55.0324	54.1401	57.5657	72.8391	47.1641	69.6311	68.765	69.4161	48.6813	59.4566	98.1678	59.3866	54.112	97.3624	57.5453	63.8535	47.2425	71.4332	46.8331	72.9382
PLOD1	117.696	91.3014	150.724	22.1349	118.065	128.253	63.6604	102.891	103.869	62.0641	72.3416	74.6916	46.1789	117.533	54.3923	136.47	68.4301	49.5412	144.241	68.229	231.718	105.313	68.0864	75.3016	68.3289	77.9587	201.764	67.4518	96.8494	73.9945	52.4976	75.21	111.827	31.8339	106.205	75.6531	89.7639	49.8455	66.0447	91.9659	101.016	68.6529	73.1771	56.0117	105.837	84.6001	85.4526	74.2119	88.9065
RBBP4	51.7876	79.2758	81.4719	50.9014	61.2807	65.9779	46.3625	65.6755	81.6872	59.5405	45.3227	31.0877	25.1744	81.8136	61.9393	71.9792	68.3986	44.6316	80.8766	35.9997	71.9546	90.0768	60.175	51.8172	56.6686	60.2975	70.3899	32.2694	60.9717	33.8287	80.6962	43.742	57.6496	53.853	57.4494	52.6647	83.1247	45.5888	35.8024	56.3273	29.4915	52.1508	77.7731	38.7235	56.3152	44.5595	48.6784	48.1614	49.172
KIAA1522	92.7316	222.663	145.353	32.1886	171.481	142.842	112.529	120.582	139.207	148.56	62.9345	67.2817	36.6479	109.282	52.9545	132.5	166.455	66.194	170.736	83.3082	79.7462	77.0267	122.311	99.0235	64.116	116.332	172.318	46.1432	33.1372	53.1245	157.932	88.4888	77.0814	125.943	131.484	129.481	146.014	126.299	52.4208	169.739	48.4176	145.169	280.247	109.384	76.9529	127.443	94.5606	80.5046	211.568
TMEM54	104.29	160.038	224.642	15.4425	236.318	199.053	108.347	174.93	209.688	91.056	54.9303	152.369	161.89	121.424	122.548	211.743	119.759	93.22	123.036	64.1438	40.6031	375.425	136.061	167.043	200.795	177.225	127.61	84.8064	134.126	44.8245	207.555	57.1015	48.0164	233.372	109.191	86.2083	344.554	101.028	74.3604	92.0874	74.6204	150.388	166.027	74.0107	66.8874	204.134	37.6569	116.583	204.123
UFC1	148.063	96.8042	189.934	56.568	113.02	171.82	312.793	149.467	127.329	159.27	143.328	193.568	84.2541	229.441	170.057	209.67	226.446	134.464	139.388	112.977	166.855	163.729	326.762	94.5893	154.545	151.623	113.453	96.7188	154.624	140.653	177.212	245.363	213.65	190.652	121.253	165.101	114.257	154.855	96.8952	219.914	120.761	132.018	96.023	100.133	151.201	131.835	116.662	180.986	115.871
B4GALT3	37.0748	62.7267	40.601	23.5738	82.3013	110.776	92.398	37.313	38.0688	30.1774	48.2137	92.3219	22.7863	127.709	33.9673	92.7228	93.8878	53.315	38.1175	54.4136	71.0453	48.1763	53.1344	41.1519	75.5209	55.3272	36.8284	30.5458	41.2057	74.799	77.5224	63.4848	74.8634	39.5584	39.365	44.1654	50.6858	46.861	37.2095	59.2338	39.7503	57.7227	55.0247	44.4363	58.25	25.703	32.6754	39.9704	71.7104
FCER1G	116.717	43.2951	144.213	93.2895	141.676	266.393	109.159	136.604	258.023	56.4491	235.344	210.329	58.708	337.303	392.402	288.081	110.559	187.772	223.584	57.1208	164.933	183.835	98.6743	260.224	466.831	104.02	164.348	640.995	565.846	362.339	196.604	142.332	100.909	21.6907	176.296	145.131	199.754	132.802	163.387	163.438	604.927	102.488	117.755	249.776	81.9619	156.52	245.91	92.8523	131.872
APOA2	0.163662	0.121168	0	3.88156	0.442939	2.2099	0.10263	0.187426	0.04804	0	0.31925	0	0	0	0.0531243	0.200254	0.0376943	0	0	0.186761	0.423535	0	0.0370339	0.141993	0.761948	0	0	0.135787	0	0.191581	2.49697	0.145533	0.0717838	0	0.0843531	0.200517	0.348029	0.116485	0.0681965	0.0753725	0.0475525	0.130197	0.0592322	0.182128	0.631358	0.0854291	0	0	0.123021
PCP4L1	28.9446	99.2256	29.3253	74.8786	0.545898	3.02474	179.873	83.8943	104.408	36.2914	87.287	263.51	4.20211	36.5011	84.9281	41.795	110.616	8.85539	1.21599	219.041	7.30776	24.7378	18.4816	1.97883	11.7854	56.2329	37.4524	22.5729	2.07718	5.23384	42.0891	52.185	54.926	45.6457	111.342	23.7748	32.9695	5.52709	47.1123	68.8761	12.8437	58.4509	10.1807	20.8693	4.72853	56.8628	0.530262	2.28907	86.5788
GJA5	39.6048	21.6172	11.2012	15.9836	18.1824	32.7297	14.2002	26.4976	24.6019	12.2676	41.0258	41.7419	9.93779	56.9813	36.4776	17.8203	25.0062	27.683	46.1767	4.48549	24.6807	4.84	36.2834	13.1249	20.5937	52.9485	23.7706	63.5553	22.3915	30.4948	11.6979	30.7198	21.2656	3.83627	8.71717	27.8976	18.1577	16.4181	83.102	18.1529	46.9438	15.3796	27.8852	35.3773	32.4803	28.2262	13.3928	30.1012	15.8914
SIPA1L2	36.5955	38.8871	9.5264	18.9207	9.18747	11.3167	54.4139	22.5656	17.9488	15.352	25.3087	28.8034	2.12979	68.0358	9.7041	40.6912	4.37281	24.2749	10.7941	17.1692	14.3523	4.45418	165.225	8.70146	3.96507	12.5216	17.0318	17.1461	2.75892	13.7977	9.43733	12.8751	16.0778	1.46869	28.0318	12.2259	6.33799	34.5461	15.6623	76.1582	6.66324	14.1216	24.4746	14.0704	40.1514	8.54744	4.60617	14.2057	13.7692
MFN2	92.2428	81.8885	102.326	28.3339	95.5811	125.732	65.8011	87.2052	91.4072	80.4169	58.6638	44.7074	38.0882	106.486	41.1573	73.3291	106.061	56.5768	92.858	60.5094	69.517	76.0668	63.4564	60.0628	44.6733	84.2295	118.137	61.076	43.0706	45.9679	65.195	52.4802	49.8708	33.708	67.2589	75.5212	82.354	72.3266	67.6854	132.084	43.392	67.0354	126.66	68.0416	41.8711	53.0925	52.1903	53.7876	79.8448
ZMPSTE24	85.492	61.4831	80.7757	61.8617	70.6781	108.233	61.3897	80.1044	70.8927	52.0266	54.3078	80.8494	63.1252	85.5555	68.2483	95.3882	87.8661	58.3869	90.0893	37.7484	51.4307	103.595	70.4154	59.5599	58.613	73.602	109.098	44.2758	66.5882	137.76	96.8695	51.6054	73.0772	37.5306	51.1489	72.1635	75.6155	47.9049	37.9962	99.5822	37.9928	51.0815	135.846	48.3923	61.7655	32.0368	79.8005	32.2131	53.4407
COL9A2	11.7924	136.019	27.2036	4.20501	24.3451	5.59696	8.31771	4.69354	19.5218	8.01814	14.3662	12.6473	2.00737	34.445	13.4365	16.8224	12.2198	9.78141	6.78411	9.0845	13.7158	38.2798	6.79538	73.1689	2.02817	4.31863	30.9455	5.64158	2.18297	6.30958	10.7324	7.58711	17.0938	3.25807	9.44812	29.474	41.7546	9.65271	59.9899	147.533	14.3872	17.5915	36.7994	29.3694	6.65275	27.6946	2.64775	14.5745	103.596
SMAP2	48.4087	49.1314	88.735	34.173	45.0246	69.6826	62.4756	55.1936	74.0417	48.1179	102.115	72.8258	28.3545	144.85	62.9501	95.3497	110.797	266.649	115.933	40.5537	103.78	68.8369	42.9488	158.814	48.5386	59.7716	74.899	45.659	31.3566	108.347	73.2132	93.6176	68.9567	28.3444	81.3822	43.2451	55.2749	93.1768	72.5746	91.6869	89.3421	85.746	95.5157	76.2359	47.1588	34.4066	48.1883	55.0664	40.8541
STMN1	55.6665	114.641	112.2	13.8384	112.01	112.802	33.6916	79.9446	72.1535	14.5813	51.4785	29.1116	114.151	124.965	65.1244	78.6309	46.2716	35.9818	58.1077	39.0788	328.212	113.462	27.1603	37.1839	103.424	49.6979	35.8224	46.831	127.595	41.3839	101.041	19.4399	63.7186	16.6985	29.1813	59.0066	23.113	19.9726	43.7358	56.3582	37.7311	20.8107	116.401	29.2029	55.2771	68.8034	76.596	27.9264	39.6893
KIF2C	15.9921	40.7797	11.1907	5.89756	50.3008	77.1464	4.28268	7.84543	15.5144	2.22938	10.2329	13.057	31.4589	18.8434	4.59891	25.4068	7.38606	4.41524	19.0469	13.7473	51.8139	4.34035	2.98521	8.18865	28.4838	4.6334	4.88687	2.62198	17.5905	14.698	24.2048	3.47028	12.3355	1.72751	6.51527	2.71985	7.50956	2.24926	4.80779	7.22819	7.44433	2.6659	40.3304	4.15409	12.612	10.4843	26.8887	4.59532	22.7344
RPS8	770.94	1230.4	1113.62	194.46	708.404	987.789	786.717	773.231	1014.28	1991.14	853.361	1831.69	766.33	786.707	1695.97	1205.13	1000.02	1148.53	797.33	797.578	1199.28	2135.17	1442.24	576.725	2495.56	1128.65	993.725	609.729	2185.81	1014.75	1949.91	1654.97	974.957	2920.69	1543.4	1285.49	896.468	1123.75	868.013	729.258	1353.12	779.771	755.252	727.216	1160.23	929.719	1461.37	936.811	870.42
UROD	46.6163	57.6258	83.8386	12.3963	58.234	68.9641	55.8634	52.2276	61.134	55.403	38.4549	91.8085	43.8464	62.8835	58.3163	82.1906	59.6176	37.6123	43.1859	38.5589	44.0774	193.372	82.6427	41.7131	138.412	57.5065	76.5884	68.4617	101.603	37.676	82.3116	40.7826	27.5495	80.4472	87.1697	88.6193	96.5285	43.929	54.8054	73.2845	49.573	49.1638	39.1898	51.1954	41.1072	80.3418	54.2113	79.7199	65.4433
C1QA	385.983	166.129	298.591	104.907	520.542	1095.95	288.212	435.761	641.886	102.916	1011.33	876.582	177.531	1030.88	762.074	853.143	445.236	587.432	607.856	118.723	390.958	631.592	314.368	737.798	963.668	334.055	377.824	1636.22	1353.27	644.78	820.717	412.406	345.258	67.6392	386.724	752.89	640.515	375.581	721.062	581.239	2208.35	408.38	391.645	1557.3	198.107	422.471	972.624	216.028	500.206
C1QC	431.428	144.18	259.246	123.264	401.243	1231.31	225.21	401.996	789.581	134.783	680.443	755.344	96.18	1197.72	938.203	869.867	377.531	541.824	664.503	60.6363	260.831	522.706	240.785	601.564	1191.19	273.323	283.071	1665.17	1755.19	578.528	883.16	350.913	320.022	56.4722	447.531	311.604	592.736	395.127	374.75	386.707	1460.24	320.586	420.626	848.997	167.179	397.908	706.324	138.345	488.313
C1QB	397.23	148.94	244.739	125.458	381.116	1107.2	239.829	436.985	686.581	102.075	884.722	852.636	108.913	1170	828.513	855.422	372.142	489.899	642.274	77.974	283.743	586.428	246.051	688.643	1058.49	259.47	266.72	1733.67	1566.53	586.311	912.611	316.176	341.848	49.0466	329.759	487.195	588.032	337.007	471.85	484.13	1654.45	341.174	398.813	1263.73	140.361	384.088	750.088	110.677	494.718
RPA2	49.6385	115.95	86.6223	32.3888	71.5844	103.403	55.2899	70.224	100.374	79.0774	66.3451	43.3204	31.5764	87.8108	93.0946	63.3144	85.1273	80.4411	114.608	55.6535	95.1538	151.874	110.815	93.8752	144.93	79.1686	145.432	58.6301	145.387	53.4285	104.039	63.5761	48.0125	78.7823	79.8716	106.867	63.2851	76.7929	61.5729	90.0657	63.8335	83.1821	105.766	49.7267	38.5428	62.0373	47.2271	67.9374	64.2597
MFAP2	24.1409	22.3704	22.1784	3.03738	15.0569	36.6045	14.3066	46.3907	61.0495	15.9382	26.012	27.2421	6.10074	28.8063	32.567	29.5708	17.4134	18.5309	30.6077	8.35521	122.99	21.3433	10.5772	17.8374	62.2661	15.9682	75.6611	7.90163	31.408	8.96423	11.0575	10.5997	16.4528	2.27041	10.0087	16.2079	13.3134	20.8827	14.083	45.7661	55.4199	20.9141	4.22448	10.4507	27.0612	30.0628	17.3986	15.521	15.0154
ATP13A2	51.951	59.1699	38.8636	8.4757	41.2875	99.9975	28.5436	58.9885	52.0869	31.8758	33.6552	28.9925	25.8166	67.3535	29.9131	30.9276	57.0901	31.4795	34.6464	23.8768	23.8674	32.0031	32.2722	23.871	23.1968	36.4671	77.5548	33.9179	10.4663	28.6633	39.4666	30.1343	29.4433	17.5716	39.5154	58.8222	55.5032	32.2292	30.9408	66.4135	23.5507	35.8476	50.9662	32.5569	19.1787	37.8295	30.6736	39.1926	54.2766
SDHB	95.7049	76.0178	104.939	24.9683	111.87	99.0051	61.65	67.0844	73.9051	59.7399	62.209	41.8191	89.9954	74.3795	103.056	116.757	81.8621	49.4025	83.769	107.862	77.4227	194.415	106.796	60.9875	141.754	68.8053	98.042	57.9832	143.58	63.9268	89.2293	67.5541	57.9166	108.163	67.7664	80.788	95.5135	53.2282	55.9908	102.298	63.4267	51.1985	85.8259	65.5496	55.0624	53.0716	51.3721	61.1414	64.502
PADI3	35.3067	0.107717	0.270305	0.277641	3.78769	0.0613934	0.182475	0	0.0284715	0	0.0315346	0	0.0350727	0.0537922	0	10.6518	0.01117	0	0.028578	0.0184477	0.0313767	0.101966	0	0.189346	0	0.0162	23.972	0	21.5541	0	0	0.100627	0.0212718	0	0.0249965	0.039613	0	0.189849	0.0808349	0.0893409	0.225461	0.0192908	0.509018	0.143921	0	0.227838	0.0263089	0.388417	0.164047
CCN1	510.853	181.853	253.821	154.822	125.683	231.431	105.045	227.583	270.574	83.8535	406.597	266.371	24.4423	663.708	140.403	114.7	668.778	517.437	120.054	101.244	304.582	31.0379	230.026	213.682	340.29	280.404	1019.26	300.726	271.569	125.686	28.1427	109.5	103.812	30.1359	216.607	176.728	529.568	287.234	675.826	121.681	281.191	66.5549	100.093	144.91	207.823	227.328	88.6495	88.3222	395.124
HHIPL2	0.963984	0.34814	0.087362	38.3033	2.89075	0.496056	1.53337	0.592365	6.29413	0.0520287	1.80397	37.5648	14.3677	10.1184	0.0305275	33.6018	0.0541519	0.407874	76.8097	0.912225	4.71551	5.89898	25.8355	0.489572	0.134722	3.8169	0.439241	2.51644	4.32536	26.3117	23.8619	1.93742	0.433126	18.217	0.0242365	0.480108	0.274989	0.133874	0.235132	0.476435	0.19128	0.187042	0.136149	1.97107	1.7622	0.945006	0.39539	0.0792858	2.38589
BROX	52.2989	35.8915	45.8984	90.2923	62.7266	50.3743	100.978	55.8381	39.3812	52.2817	34.6319	33.9184	27.928	54.0809	27.0367	65.246	84.568	39.1674	63.5386	24.3588	54.9125	25.1168	90.121	33.5324	22.5777	61.1538	37.833	29.6448	16.1405	48.1815	50.9076	55.076	37.7319	48.4654	37.0877	42.9077	42.9765	44.5949	26.0241	60.3856	25.699	41.2098	109.274	36.5189	33.2803	29.8606	46.3973	29.9127	57.0185
HMGCS2	3.78982	0.13361	4.19098	0.049197	2.86076	0.0761507	0.79218	0	0.211892	1.53085	0.50849	0	4.78536	0.0667224	0.488161	0.0736056	0.180115	0.104356	0.14179	1.25851	0.0778375	0.0421586	3.38945	0	0	28.1718	3.69923	0.998202	0.584375	0.164308	0.862724	0.267462	5.14507	5.19812	0.930148	8.40207	1.82289	0.36393	0.250664	0.055408	0.0699139	0.287133	1.43692	2.92319	4.64125	0	0	1.29321	0
REG4	0.0221387	0.0491712	0.01371	0.0362111	0.136952	0.130784	0	0	0.0389904	0	0.0863702	0.0291839	2.75375	0.0491106	0.0862338	0.135442	0.0917808	0.102414	0.60009	0.134737	0.315105	0.0620611	0.0300576	0	0.221995	0.0887404	0.103397	0.991872	0.37636	0.00863843	0.20266	0.0524969	0.155364	0.0183064	0	0	1.27111	0.0157569	0	0	0.0771895	0	0.0160247	0.082122	0.0244012	0.0808923	0.444356	0	0.266258
PHGDH	16.2033	24.7459	39.1919	0.967426	28.0371	6.80239	6.05512	58.2199	13.8164	23.7416	11.8237	2.12147	41.1518	14.2953	3.82189	23.4615	2.1289	7.55616	3.77704	24.1827	26.7147	23.5018	3.33039	3.78301	1.59602	9.14326	9.40068	4.61053	21.4878	13.4286	11.0133	6.5886	15.0585	2.20086	6.96183	16.7176	8.67262	8.99695	8.2993	6.322	7.7533	4.39885	32.1788	7.79634	32.3604	3.13761	4.54417	8.96371	4.25978
CRTC2	40.2923	118.942	55.3003	20.6957	68.7034	128.318	87.3191	40.1603	45.5235	34.9872	49.0847	62.8795	21.2732	94.5103	27.8115	63.8397	80.5618	47.9601	65.1472	49.6924	75.2944	27.2175	58.6482	60.4791	72.5009	49.0157	62.1275	42.1157	34.2253	51.2508	78.315	52.2016	65.7511	36.5131	40.6734	49.8728	53.8357	59.7323	54.2935	75.94	47.3134	66.253	73.4083	57.974	43.4425	33.0007	58.1859	54.0746	84.0047
CREB3L4	14.4861	20.1879	26.1872	8.75467	26.8921	24.2482	28.1538	15.1257	22.0736	26.9883	22.0589	70.4519	24.6109	25.2825	21.177	45.6157	17.7983	10.5632	108.521	25.4645	27.1858	27.1348	48.3981	16.0798	15.1057	21.3656	19.6502	7.7769	18.3665	9.632	45.519	32.2669	28.6854	37.4	14.96	25.7959	10.9572	21.6252	9.83107	34.3871	9.39285	20.04	20.6435	24.8131	16.172	25.7148	21.596	37.1985	26.9019
JTB	169.91	521.082	331.477	234.116	323.247	399.07	519.806	229.743	274.207	220.881	236.419	408.643	251.506	352.948	372.122	457.478	394.928	282.228	357.779	300.086	394.555	439.862	499.34	224.865	455.283	237.45	296.546	200.927	444.841	446.721	540.131	310.114	372.235	444.533	253.421	320.121	366.26	255.77	220.046	427.124	295.396	240.933	407.685	258.704	314.867	175.923	366.442	275.108	340.954
RAB13	98.3284	108.968	136.547	18.5291	87.7498	110.382	154.662	105.813	85.4653	96.6957	75.962	129.509	77.004	137.403	73.5609	118.284	124.926	125.323	133.606	80.4496	108.79	68.044	148.105	76.3836	108.48	106.028	109.536	82.2342	57.1568	78.5117	147.463	106.217	104.947	103.668	105.097	108.922	96.8369	73.6454	85.295	142.842	133.946	72.0731	109.385	84.0432	92.003	81.0093	84.9361	219.655	79.3837
RPS27	1212.93	2313.31	1470.59	1209.5	1230.76	2455.85	3674.79	1805.15	2252.08	3537.31	1867.23	2408.72	712.581	2939.72	3248.83	2511.93	2275.2	3201.82	2117.69	1860.22	2400.17	2315.83	2627.52	1082.97	3918.59	1900.73	1159.09	1197.94	3751.6	2840	3889.92	4075.9	2327.35	3233.31	2187.16	2569.32	1179.18	3037.21	2111.99	1764.94	2678.65	2151.51	2467.43	1360.15	2976.23	1265.19	2201.51	1683.09	1372.57
BCL10	45.5094	30.7482	39.361	34.6836	38.309	137.004	28.7275	27.5509	34.2053	23.6743	30.8219	52.3257	16.8028	46.2783	18.6278	17.9909	77.1181	30.0437	30.3892	12.0623	23.5686	13.6881	47.7718	33.4388	76.5093	19.9756	97.1993	20.2333	60.4416	22.1462	17.8124	28.3449	17.5665	12.0335	51.9171	24.714	47.1047	25.3035	18.0375	39.1635	25.2024	17.9383	49.4418	19.6391	18.8063	51.7345	24.9852	22.6637	68.9528
SLC2A1	39.395	76.3433	45.1674	27.2892	146.136	259.468	68.443	16.8238	127.329	19.1718	29.7997	73.0355	24.0515	38.3683	22.4265	177.986	38.3106	22.508	95.7411	56.0953	67.6884	49.476	27.4607	47.66	541.759	16.8291	148.268	9.72744	178.998	120.206	94.9029	37.9528	20.0051	6.67087	97.8018	8.76871	30.222	12.8689	26.448	65.1553	54.1216	24.6597	92.9991	12.1681	24.2968	169.94	82.6987	18.9081	75.0453
TCEA3	56.4962	101.603	109.388	10.6514	47.8715	21.3514	56.5358	77.8257	49.8019	103.598	21.4288	38.1366	100.455	38.7985	46.389	36.0445	29.8346	26.1557	123	47.1808	47.5393	79.2185	91.6196	63.5797	92.4337	66.7267	124.567	20.5347	12.7161	21.5553	64.0292	71.3272	3.6475	121.512	136.908	108.267	145.754	71.2924	26.585	61.0546	48.8875	52.8199	116.726	42.6647	8.79006	74.4834	35.8511	78.7506	58.8385
HSPA6	8.08854	5.28812	10.4019	4.00101	37.0231	541.494	11.6579	4.40739	11.3542	4.58299	18.4077	26.9574	3.39645	17.6897	11.0102	26.4186	10.3213	14.5598	5.18907	2.95264	30.2586	12.9373	2.5388	12.4506	22.4494	5.42546	10.5613	27.8448	35.7429	12.1027	10.3104	9.04871	5.72212	49.5697	20.3403	11.6416	28.6441	4.80518	25.3597	15.8916	44.9751	9.05519	9.67925	10.695	6.56055	20.6508	6.91788	14.4903	29.7134
FCGR2A	41.1245	12.3252	24.6384	46.1526	30.2922	50.4503	32.3224	28.814	45.7309	31.8319	49.8277	59.1033	11.9656	70.9706	111.316	51.6368	35.1921	48.0488	47.5571	8.17016	26.3802	29.2901	17.3734	60.9305	69.219	21.4269	31.3092	64.8718	61.1316	37.2888	37.566	20.4111	19.429	28.1216	68.9582	38.3209	53.8139	29.9638	39.3902	26.5124	63.4566	26.7767	19.1392	39.8376	22.2466	26.419	32.7845	42.8034	16.9219
ZBTB18	43.4958	27.1308	112.881	34.2929	20.3915	18.3787	90.7283	36.616	36.4716	38.1805	28.1661	29.8824	13.988	55.8416	32.7742	24.1516	111.496	31.803	31.4751	17.8778	22.3381	51.1702	34.4864	27.3966	6.05493	34.7983	37.4789	31.0449	17.5615	25.7244	42.8191	73.0248	93.6779	24.2861	35.3875	54.8512	75.2752	46.4436	24.2372	79.9435	25.2412	77.7561	61.1763	60.4108	41.1983	20.8233	14.8961	53.6931	23.9444
FDPS	73.9401	157.912	73.9072	27.522	66.7929	133.963	94.5334	45.2797	64.5313	48.3037	54.88	64.6237	15.7783	221.742	54.6853	140.836	121.474	55.2041	85.6937	58.4024	179.532	74.077	148.3	48.1985	98.3065	101.614	48.9261	38.223	96.6925	65.5746	102.458	68.1726	95.3678	112.066	45.9887	96.1545	61.6774	73.2472	70.9457	91.6871	41.2387	73.3817	165.545	80.1149	58.2397	43.6548	74.4103	46.2556	99.3231
C1orf43	198.058	371.271	265.856	195.117	342.963	498.103	526.246	242.936	232.088	235.177	216.746	324.177	150.357	365.111	360.575	490.434	556.735	240.763	332.633	406.589	294.368	549.337	675.3	185.191	638.782	354.089	209.258	176.848	756.105	355.836	746.952	393.021	678.068	395.293	206.292	253.875	314.398	238.488	170.424	331.17	206.481	253.959	502.664	220.861	300.396	177.673	220.195	195.174	235.504
NRDC	68.2649	81.8666	83.3125	55.8568	88.3047	96.3549	53.3685	80.4519	65.506	53.032	70.0664	67.7288	30.5915	82.2258	26.7504	138.989	63.001	48.7901	88.9825	43.082	66.0223	22.5645	54.0432	45.5962	36.7262	27.406	81.9063	44.1907	25.4961	158.435	54.9619	57.7149	63.1885	29.7724	48.0307	64.2914	72.3765	50.594	44.3498	72.2471	45.6272	40.5277	100.503	47.5786	50.6139	46.1641	80.3998	35.6428	40.5252
EBNA1BP2	46.9715	54.3095	69.0967	10.94	71.8368	63.5018	32.5464	42.5012	50.9562	37.0741	39.5082	73.2268	24.279	43.0183	40.1225	58.8286	51.3861	28.706	39.515	42.5403	50.578	80.7216	69.3553	31.3132	97.399	44.4224	70.9959	22.5756	80.5324	74.914	73.4066	38.1059	33.775	52.2006	44.166	50.055	63.7963	34.2197	28.7571	44.6644	33.0751	28.0382	50.9287	31.0616	39.6846	39.5604	99.1547	38.4456	48.4476
MXRA8	156.945	47.0406	159.625	19.1719	52.219	80.9188	56.2848	152.594	119.323	46.7728	62.5538	63.7191	11.5491	60.528	71.298	44.0707	52.4876	94.248	66.4267	26.7348	59.6991	161.657	115.736	212.723	256.294	73.2278	330.919	61.4492	88.9111	37.7384	25.5117	51.4752	45.1739	6.6822	32.6822	93.8899	82.5622	132.796	64.2677	136.24	95.5814	73.4244	28.2654	69.5193	81.527	115.969	36.2745	165.682	95.2634
ADAM15	88.0185	254.128	201.535	39.4402	99.3404	300.306	154.405	118.822	118.162	63.833	65.1129	107.73	65.3006	217.308	54.1979	50.4286	123.651	61.8045	115.954	95.6963	66.0634	137.232	204.901	93.2497	154.848	79.6425	163.871	57.2991	87.7762	90.9162	211.049	75.9152	177.141	158.273	196.003	167.645	210.475	88.5857	70.1816	156.204	59.0039	81.1584	114.236	108.049	55.491	84.7217	72.9467	165.675	216.777
PUM1	59.3438	55.1072	68.9439	67.5506	49.4197	77.7792	51.0928	72.2005	59.7076	78.7768	44.4722	37.952	19.0466	82.1962	31.0344	44.7162	59.0027	43.7238	62.5876	23.2795	39.7611	35.2623	49.7919	46.2985	32.2154	65.1526	61.5672	32.5497	18.5151	32.4755	45.7744	52.7876	47.7032	23.2946	54.1779	52.6024	44.7184	59.9685	34.2717	57.1344	24.8678	50.4615	85.7497	41.5743	38.0402	48.2847	25.0392	39.5824	74.4568
MRPS21	64.6069	201.445	139.64	42.8555	43.3263	200.118	136.052	69.5625	74.6117	77.4274	75.193	148.84	109.938	113.787	106.034	126.391	139.25	104.584	85.7483	166.63	157.194	144.784	197.613	63.5348	194.448	118.529	78.0582	73.2692	141.625	110.546	172.983	138.674	151.297	195.944	82.7254	143.493	71.9503	89.5516	117.345	172.186	128.869	45.6607	128.151	99.0086	144.938	83.3379	111.405	119.46	146.434
C1orf194	8.76619	3.70861	38.4275	4.19911	1.64623	3.96323	0.471184	3.51366	9.26335	23.4168	24.7541	0.165084	6.8376	19.2378	10.325	1.91539	1.55752	1.37589	1.84485	2.76285	0.0810204	3.5106	2.46538	6.03011	0.313939	6.44203	1.07229	0.103902	0.684304	0.830702	0.229277	45.7316	13.4024	0.828429	0.193637	5.16555	1.86414	2.85222	0.782741	2.88368	12.2622	1.1955	8.24886	16.1659	1.03522	4.21629	0.101902	4.64531	1.08253
ZCCHC17	44.6028	51.4997	71.9207	15.9341	40.3418	69.3718	40.0867	77.9094	69.5737	39.1506	33.1897	41.0729	17.5252	60.9019	74.1146	66.5443	70.8343	41.1551	66.4183	33.7481	57.7651	133.047	81.5444	53.0517	123.548	54.351	98.5796	31.896	86.0562	35.4517	78.6875	39.0178	45.5887	65.0262	56.7665	55.6663	50.891	43.6931	37.6408	52.1318	47.9548	38.7491	74.7103	30.7608	41.3521	44.1896	33.6732	52.0592	46.4474
RGL1	27.4628	13.8246	27.2981	53.4314	8.84835	24.2469	71.9393	82.7994	39.2192	52.9173	39.3345	42.6012	5.86116	83.5243	28.8723	32.2653	47.7276	45.7533	21.0445	4.63539	23.9541	19.7574	21.15	15.9224	15.0554	32.3604	37.535	33.4524	13.9923	17.8143	22.56	25.2331	11.4445	9.51029	38.7675	30.2539	27.0611	71.2965	35.6911	75.4966	21.414	22.3576	42.4899	25.0137	11.4233	12.7525	12.5018	16.0985	21.717
FCN3	55.7763	3.0647	5.4143	1.22575	3.55966	5.14982	1.47694	1.30774	8.75693	4.73805	31.7423	51.2284	6.34849	17.2572	7.1817	7.94686	9.25459	40.28	22.5	2.93198	3.97101	21.2578	23.3206	17.3999	4.19178	111.215	1.94444	55.6325	5.69824	48.2618	8.40629	8.65241	35.0292	27.6492	2.20712	42.7013	9.90303	2.38748	293.678	25.5392	44.5846	18.1971	28.3618	109.975	2.18295	29.4497	2.74889	38.869	16.8186
FUBP1	49.379	56.6252	47.3058	73.891	82.7509	96.0719	52.0702	62.5506	54.8683	46.6011	56.8133	69.0151	25.0303	97.882	30.5946	59.8013	74.0525	41.7018	62.3439	32.1663	51.2663	30.3399	31.8593	47.4355	56.5999	52.2726	49.5918	26.8482	24.5444	53.2173	60.3195	52.7526	56.1387	36.3905	54.1085	44.1672	48.9325	49.6867	38.5468	48.2599	31.2086	45.8618	72.8873	36.6235	46.2721	36.2048	32.0138	44.8962	67.5554
EPS8L3	12.0099	0.0493975	0.0137731	0.0363777	54.9814	0.769545	0	0	0.0261132	0	0.520606	0.0293182	12.5293	0.0246683	0.0144384	1.57836	0	0	13.9704	0	0	0	0.583788	0.0771835	0.127438	0	0.380867	0.184525	0.135033	0.199598	19.4771	0.276877	0	0.00919533	0.022926	0	0.260121	0.0791473	0.111209	0.839893	0.0387723	0.937724	0.144886	0.264	1.92431	0.197357	4.11412	0.0374994	0.0167177
ATP2B4	60.6806	45.9616	68.5303	111.873	39.1161	76.2175	125.549	54.8879	49.6335	64.7452	63.9528	34.3748	13.3121	127.418	30.7381	49.5633	68.6809	54.8227	80.1477	41.3338	36.2629	13.7703	162.439	58.223	50.9891	88.3048	59.4327	83.1413	10.8478	43.6268	36.7454	66.2815	24.5426	20.0759	34.3259	31.7082	41.4703	99.6998	55.045	49.3995	31.0506	73.27	62.4005	35.6581	46.8209	53.8356	23.1692	81.4289	42.1739
MEAF6	66.0424	53.656	180.349	35.1852	51.154	54.743	59.8545	104.711	66.632	66.643	45.5666	42.4187	38.3141	62.0104	64.1963	44.9086	126.14	52.7314	54.4669	32.3925	57.706	161.699	88.2504	56.7788	57.3097	59.4843	106.13	42.2455	46.3719	31.7922	70.593	45.488	47.4869	76.0199	44.326	89.9171	96.393	67.6663	54.1144	91.1836	50.3111	55.8727	74.9322	39.1738	51.2695	56.5484	29.9915	44.3468	39.9074
PEX19	56.7713	39.3228	57.3465	43.2959	53.9525	75.2237	87.5935	64.6174	49.1733	50.1361	40.3517	60.9442	20.9102	109.209	57.3147	92.7323	123.943	43.1629	45.8843	40.7495	54.1236	90.9443	104.85	38.6668	81.8834	67.1915	52.7595	36.3009	65.2955	35.7814	108.413	36.1626	79.8488	53.2726	39.7586	59.8781	43.3503	54.9527	34.8015	73.1749	25.2136	45.1906	75.3854	39.9703	31.2961	28.376	29.9788	46.2677	78.5586
FUCA1	230.367	176.957	412.425	49.4325	114.803	298.155	148.961	358.734	315.788	157.705	219.157	156.47	74.173	388.633	270.706	125.498	249.87	186.599	144.517	55.5533	149.821	870.348	220.206	246.145	109.044	203.694	287.651	347.188	160.005	121.006	156.564	147.45	220.773	123.062	227.965	178.658	385.081	154.281	150.772	317.512	141.244	177.372	253.567	473.033	64.9971	148.367	58.959	335.327	118.101
PPT1	172.087	164.707	273.457	122.774	149.926	260.216	170.062	217.432	293.259	174.979	82.5559	265.301	57.9364	353.594	331.889	392.046	296.207	160.309	211.105	71.9621	315.677	723.516	304.462	241.011	343.334	199.084	267.361	394.136	432.883	250.081	412.074	125.59	120.098	149.368	158.535	213.543	241.617	174.457	129.535	235.312	204.378	164.011	251.851	146.827	104.195	108.007	123.819	139.654	157.239
CCNL2	14.4613	118.381	42.0584	60.8792	90.123	80.6094	23.6305	19.3148	47.7638	24.3319	56.1248	73.56	20.1978	50.7868	49.9166	60.3082	69.755	10.2358	37.0262	54.3122	35.8318	40.5552	23.6243	83.1643	46.9623	16.8183	47.3822	83.5852	9.46557	24.9057	15.6804	30.678	25.9162	17.2836	68.4258	194.911	155.393	32.2922	100.77	138.087	52.8881	95.8966	52.8039	120.989	58.8856	41.5674	31.1652	31.1022	184.166
MRPL20	46.1264	67.4371	98.9213	15.8334	85.663	101.543	73.9219	86.4621	71.3533	58.0638	62.7982	49.8728	88.4987	57.9605	79.8413	70.6935	58.4657	52.0303	80.5443	78.4957	59.4331	141.863	100.635	53.2306	125.755	62.9465	99.5755	56.174	93.3965	53.2591	65.2879	56.0705	50.5605	75.5383	73.9668	110.966	90.2139	43.4508	76.8355	112.691	62.4414	58.1863	95.0842	66.5481	59.0794	62.9802	47.577	53.7349	83.5842
VWA1	87.1474	84.9563	250.186	16.4568	179.674	94.6255	103.534	139.91	96.496	128.114	53.131	211.124	79.2645	65.0103	58.5679	113.208	70.2014	84.4362	88.7783	102.595	35.4804	311.816	135.179	55.4484	107.484	99.6005	208.927	67.6683	46.1537	34.785	115.546	95.3515	111.751	80.2681	82.0902	111.586	105.695	56.995	74.472	211.881	74.011	99.3765	56.9469	89.0063	65.8307	181.13	27.7704	158.007	221.687
PLA2G2A	5.36952	1.15523	2.8705	1.12598	35.2393	4.33783	0.748256	0.946026	3.69109	2.84358	109.755	1.20996	0.564213	6.92281	20.6173	9.54624	6.25748	46.6008	4.48916	0.139655	11.4015	0.128652	8.01713	9.19774	0.394453	1.71695	2.21487	13.9361	4.79261	6.30342	2.85678	14.8547	3.94534	0.170771	6.52848	1.94924	2.09824	2.0905	5.20155	6.80567	4.82708	7.15583	3.2887	5.78812	13.4046	5.19837	0.821565	5.8422	3.03573
ATP6V0B	68.8645	143.089	162.253	22.9713	149.365	84.6457	65.2423	101.836	90.6543	39.6946	88.9569	164.689	74.496	88.6105	159.796	164.936	129.133	70.2309	125.424	158.366	120.525	361.902	161.947	75.8601	189.697	84.5294	152.572	141.169	266.564	173.891	213.576	82.1931	74.3794	128.133	76.692	120.733	175.306	50.2435	98.2819	135.543	126.854	94.0437	152.928	128.341	117.892	58.5667	122.075	57.7422	122.569
FNDC10	26.0735	142.072	53.0109	3.09389	7.97291	15.1807	31.3982	72.2485	35.665	32.7882	8.77822	48.1584	4.1842	26.04	25.956	7.5333	39.7898	24.578	3.45309	28.4696	20.396	84.3724	9.85289	21.7203	8.81953	13.5782	78.7001	18.3093	5.29183	22.2868	3.89313	10.9935	8.55674	24.4123	33.0707	61.0727	21.2554	19.5078	19.6582	21.6585	20.8198	11.6545	33.2893	32.6888	5.74354	24.4128	17.2225	36.4579	87.2886
NADK	34.3891	70.7886	51.9728	19.9833	106.894	50.4866	21.8522	35.2008	51.2742	30.8297	44.035	25.1463	19.5983	72.7904	35.2679	101.126	56.1049	35.7572	60.326	69.5816	36.9163	72.1171	63.2083	34.5817	37.8665	41.1531	41.3904	40.6266	25.018	35.8134	40.2198	52.1062	29.4726	29.349	34.805	56.7786	71.0325	36.4325	36.6542	84.5901	25.6876	63.4621	53.3717	55.9697	25.9678	25.6758	29.0861	20.3303	74.1359
GNB1	181.968	201.385	257.094	121.656	216.189	323.987	154.735	254.994	222.199	142.802	154.16	143.131	125.355	250.097	135.54	119.997	249.209	167.285	315.445	159.959	228.78	237.37	188.593	162.015	196.14	239.977	284.941	146.366	158.881	138.217	159.95	160.825	146.274	102.583	161.353	166.791	222.987	148.212	165.387	207.809	131.107	175.514	236.083	143.234	146.824	210.966	127.248	116.863	126.192
CD1A	3.68942	8.38563	88.0325	0.663807	0.171174	1.18317	31.002	0.380261	41.1309	8.00095	2.44692	11.1375	0.186767	7.61141	56.4059	0.180573	10.2819	16.9394	0.826132	0.364878	1.09799	7.65347	35.9154	23.2388	9.56601	7.54222	85.8114	5.63232	7.01127	2.67766	17.8324	25.9835	0.226551	4.05754	96.4475	7.29267	1.49066	6.24966	11.1612	17.1611	3.58039	20.6333	1.17504	9.41576	1.46393	13.1726	0.0200141	41.7719	1.58075
MAPKAPK2	135.895	144.746	139.671	78.2129	110.457	164.841	250.752	110.007	143.411	141.079	138.032	158.777	75.1201	231.246	86.2118	112.258	293.511	157.952	157.917	63.4574	159.405	103.791	177.647	140.549	139.242	134.173	160.164	99.3668	79.3408	146.734	123.376	144.086	119.307	126.014	109.357	120.258	136.533	124.891	88.872	195.327	119.482	146.735	169.765	109.585	101.03	118.623	159.628	122.662	244.98
FCMR	10.6379	6.02264	16.6428	10.5584	6.74879	18.4277	21.0658	6.37411	25.8504	16.1065	51.8665	12.7641	6.88325	188.53	34.1881	22.164	40.1876	207.281	40.2113	2.93146	64.988	6.97055	17.9308	39.1464	13.6582	22.7505	15.9971	18.7997	10.078	30.8166	15.7577	25.2449	12.2497	7.48922	21.0148	7.90882	14.0071	53.6091	48.9381	38.01	25.014	62.8282	40.9081	18.0077	10.999	9.43804	9.21891	23.5449	8.81318
PIGR	2603.73	67.1425	1483.42	52.4036	56.6676	79.6079	5353.53	779.987	857.319	2959.61	641.048	35.7813	19.4761	92.6514	1038.38	24.8442	676.509	1039.7	135.974	0.806621	23.7117	1422.02	271.195	363.393	1.64543	289.83	392.336	123.92	56.9505	236.324	298.611	976.614	210.188	157.311	335.104	1664.67	734.979	1610.05	379.929	2185.3	177.294	1299.11	2504.38	855.719	58.3544	201.919	2.18567	618.348	154.019
C1orf116	80.6473	126.896	178.57	29.7018	13.3679	47.564	634.495	566.247	148.504	286.355	37.652	172.419	36.6013	414.251	142.998	28.2553	1319.84	178.866	53.5681	1.33655	76.7092	114.162	214.32	55.7634	31.2575	416.712	108.201	191.755	20.2669	30.9418	47.0299	104.942	35.644	400.158	127.959	354.181	230.974	233.961	134.057	130.35	37.1373	197.424	56.066	222.506	18.8375	76.5047	19.7244	174.985	226.107
SH3BGRL3	354.178	320.911	514.042	47.9455	476.299	652.246	292.423	300.683	360.386	180.8	261.488	326.537	510.168	352.787	401.226	279.834	274.099	381.318	402.608	196.055	445.004	350.78	302.785	587.034	910.703	249.139	834.025	603.408	818.775	340.379	318.803	267.742	242.097	172.553	372.771	312.596	495.08	212.575	369.462	456.674	548.606	248.243	330.174	417.976	182.731	443.136	515.985	418.095	500.885
CD52	84.5258	30.0036	114.012	27.0557	62.6747	126.683	145.011	129.381	185.815	67.8999	209.086	186.434	61.4261	355.195	487.581	101.502	198.031	449.27	143.867	24.3498	227.302	441.674	259.914	198.979	511.285	117.026	158.887	1325.25	445.657	199.697	234.652	195.237	81.4754	32.5877	127.627	213.065	156.089	167.648	363.239	222.365	288.511	210.28	105.902	421.719	51.7325	71.9235	150.974	121.879	85.4193
TINAGL1	62.8629	31.1247	26.0166	4.83811	22.3969	74.2947	5.67478	14.4216	18.5769	24.6428	12.8347	15.925	9.55178	15.1046	18.1189	30.7457	7.13637	17.4599	9.54324	23.7168	12.0125	29.6784	20.3448	46.409	9.33442	23.439	60.1146	32.3409	22.573	7.66207	29.9278	11.528	13.2434	6.30847	10.9284	19.2084	25.7517	17.4049	44.9082	18.761	8.5858	16.4483	57.6703	21.4121	8.98976	27.6465	193.782	15.2211	28.761
PEF1	98.6509	87.69	219.489	28.9093	91.4271	85.4813	97.5952	141.924	112.75	112.686	86.0233	68.4326	52.6589	99.7909	112.646	93.6428	107.279	96.4207	110.737	79.9628	91.7031	296.064	142.094	93.3018	110.378	133.318	167.96	98.155	124.155	60.0093	121.977	76.6176	70.3335	137.335	103.481	186.397	211.295	78.0234	120.557	141.942	81.0362	86.9045	126.225	102.401	79.8177	76.036	117.24	117.446	114.95
FCGR3A	108.123	25.7365	50.447	143.684	169.476	302.99	50.9317	100.999	158.05	35.287	138.201	152.326	21.609	270.643	232.067	262.265	75.2578	80.5301	285.734	24.4664	61.2925	86.1328	54.1769	157.99	271.444	40.7667	89.9053	308.513	321.214	221.067	143.232	83.0675	86.6829	8.36178	127.133	47.4544	113.479	77.0508	76.5614	91.7082	300.017	47.8617	87.5243	170.141	45.8835	92.7995	152.462	22.251	67.9665
ACBD3	75.5365	59.9399	74.952	112.981	86.8541	83.063	157.269	87.2715	72.677	75.709	60.0909	105.757	30.4938	77.1657	43.3133	123.048	113.106	89.7331	91.008	38.4579	48.5759	51.5896	89.9184	70.6169	44.3504	81.7231	84.1846	49.2941	32.2016	77.0037	81.829	74.8119	134.723	51.6398	95.7099	62.2626	83.5546	72.0214	39.5175	93.6621	42.7142	67.4156	161.384	52.8328	72.8937	54.3656	45.1972	41.3969	107.482
DEGS1	65.431	63.5346	134.07	48.7333	59.7968	96.1143	171.219	82.1852	84.3153	71.9191	76.8523	77.9846	40.047	104.802	82.0006	113.243	95.7734	86.695	90.4831	49.5665	82.9922	83.9104	165.509	94.542	126.037	104.782	89.7051	89.364	129.11	83.4675	107.765	78.7441	101.632	69.2582	82.8515	55.7291	103.995	76.0261	71.8255	85.5291	79.1716	53.8132	119.983	81.368	90.8929	56.9126	73.4577	103.323	71.9254
CNIH4	21.9795	28.3226	61.9513	23.1981	29.0539	36.791	89.1285	29.3574	37.6949	38.2827	23.9278	41.2116	32.4154	27.4745	51.8076	93.2652	67.9443	43.857	39.2215	17.9674	30.285	80.58	102.403	33.2037	51.0636	42.9467	28.5268	23.2952	88.6891	37.5252	51.266	45.3843	83.8432	77.6225	29.4744	32.0895	36.8369	33.1119	18.646	40.9786	22.1689	29.13	35.8706	27.6386	26.4076	23.6586	28.0843	33.6578	41.3892
PABPC4	64.2177	128.365	120.866	50.1876	62.7681	102.097	66.7973	70.2514	64.5824	131.862	71.6194	105.411	45.847	105.438	47.1601	94.341	78.543	75.3628	89.2944	94.6721	81.8245	32.6671	53.1148	74.5507	54.7752	65.0151	102.46	79.4567	39.1973	221.651	119.631	125.862	97.9427	80.1284	77.0809	62.4272	84.9495	128.362	70.0331	71.4791	75.6484	97.1756	70.5169	95.843	79.0186	56.1078	191.952	85.3985	91.5279
ECM1	354.062	370.262	211.396	14.3049	23.0111	28.0856	263.852	60.3569	163.175	44.9706	19.0652	18.8102	7.27338	64.8903	29.0606	29.8222	466.595	102.901	29.5647	16.6684	25.6702	62.937	63.7863	33.3462	24.0013	21.4335	113.438	36.7198	27.5138	13.7489	75.0731	14.9808	18.029	5.72835	16.7494	20.9415	124.091	49.6989	24.4932	35.6983	227.387	15.1049	14.1102	11.4229	54.945	165.93	25.0824	83.761	61.4662
ENSA	107.105	163.792	143.327	117.735	89.8639	246.966	274.854	121.641	105.945	104.113	86.0274	139.371	69.0262	228.256	94.2998	169.5	167.497	100.928	136.512	102.612	188.189	136.291	266.157	72.1239	125.8	119.951	88.8505	60.5502	107.449	93.1753	231.806	94.4483	199.024	148.767	86.5633	109.331	94.93	104.156	87.8634	162.968	87.6328	107.368	121.782	86.9591	90.5477	74.4843	36.7412	86.1285	89.3657
GOLPH3L	64.2058	51.0261	54.5206	94.1516	36.7151	64.3006	121.487	63.4727	56.8256	79.4699	46.1886	55.7926	23.4848	99.324	58.8887	90.8966	82.7771	66.5174	72.6564	12.9535	78.2988	25.0055	113.023	33.9792	34.4239	54.781	41.2265	26.0955	29.815	40.3801	83.8101	74.5826	57.6471	74.9891	59.1208	54.3213	43.7166	68.9765	25.3795	100.475	29.1842	72.7722	133.404	45.2553	38.8018	56.589	48.2754	55.3619	35.6901
MCL1	452.022	283.115	457.525	927.646	346.113	879.645	408.089	314.747	347.489	233.096	533.487	345.278	100.933	696.867	197.732	336.939	585.553	658.012	578.379	160.392	346.445	243.536	425.73	524.945	375.663	281.557	475.248	404.582	200.983	335.069	321.237	352.438	293.334	339.669	383.012	214.242	739.431	372.769	450.456	415.711	397.968	340.046	369.82	284.319	228.449	301.266	303.715	203.23	373.606
ARF1	467.612	561.227	759.553	161.682	598.642	580.031	1324.63	602.933	397.787	439.306	426.898	908.351	587.818	417.617	436.965	616.89	709.459	623.333	675.641	484.604	599.812	529.395	882.351	359.915	470.618	654.062	544.336	342.21	520.366	661.143	850.794	626.418	1235.04	684.551	443.054	511.868	579.261	495.922	412.503	662.687	445.742	626.751	951.77	469.997	629.105	439.527	597.433	657.849	725.609
MRPL55	26.3235	67.9978	75.3883	5.70056	78.1861	45.7797	97.2426	39.7246	41.1613	24.7247	41.1639	75.5627	77.6879	39.4295	43.8672	42.6944	75.7752	43.5311	45.3744	54.0259	56.5557	73.1602	75.0971	43.8978	52.0398	38.2395	55.7899	36.9784	60.2445	49.9807	78.7965	47.9333	63.6275	82.3885	43.0691	111.356	57.1105	38.1713	52.5885	92.1495	66.9292	38.4244	89.5413	58.7089	45.6671	34.5009	58.5204	52.6451	104.728
H2AW	1.38244	34.7988	5.02968	6.21828	66.6116	18.594	57.6495	3.56213	2.68836	3.72837	25.7308	44.6483	6.93576	4.50421	13.0695	67.1327	2.50741	4.49664	10.3864	50.2188	4.47196	31.2453	2.07245	7.12147	7.98326	2.94385	20.3114	3.08252	124.433	28.994	34.7487	111.252	69.2758	23.3272	0.80159	22.16	1.56175	19.4943	12.3851	20.3733	21.7405	11.3413	6.31667	21.4739	53.5208	11.185	2.71852	1.67534	20.1985
RNF187	96.4687	75.3073	129.789	23.7569	153.287	109.345	204.393	114.007	113.985	93.7657	72.2467	153.452	127.543	91.2286	77.5731	141.714	139.611	113.881	112.608	87.5012	94.882	121.06	179.236	80.8368	90.8966	131.238	140.472	78.4366	70.0904	108.645	180.755	118.382	102.383	119.548	108.178	113.693	110.054	102.555	93.5786	167.02	88.4927	97.3055	165.64	103.668	109.882	92.3793	133.243	112.088	112.999
PPIH	26.83	63.2782	64.7363	11.1244	70.3979	96.6263	35.8658	37.5945	43.9201	27.9674	38.373	66.077	55.6911	38.3715	53.6095	45.8684	39.4447	29.4188	58.1903	38.1333	90.9827	82.4182	53.9255	32.2449	153.39	30.4461	57.9433	30.8801	113.118	77.8799	71.5082	36.2235	30.7234	39.301	56.8043	55.8143	35.3599	36.9722	39.1851	47.7477	39.8335	31.9946	59.3856	30.0758	35.6221	36.7872	71.1168	27.585	48.6676
YBX1	568.678	496.488	835.377	118.293	566.335	931.747	303.419	617.203	524.756	441.106	387.144	554.17	638.686	590.091	519.062	707.248	503.421	494.292	599.463	395.042	713.434	922.436	463.394	380.858	1138.61	512.093	512.681	548.38	760.604	1239.7	948.747	510.994	283.328	595.063	410.959	624.79	494.907	372.098	440.334	379.976	537.476	321.903	737.992	446.241	435.529	339.173	1045.63	432.941	380.448
JUN	227.01	134.315	475.034	102.26	135.523	321.808	165.505	588.815	199.84	189.032	306.18	359.984	39.2254	314.908	59.8175	47.3635	265.317	203.801	136.909	23.133	164.138	84.6603	165.979	238.289	208.924	194.169	1263.3	371.599	77.7607	112.403	79.4279	218.557	129.099	59.6453	317.706	309.177	258.487	470.366	915.875	209.456	183.798	107.883	158.183	215.544	96.4532	290.231	43.1109	375.319	365.529
TXLNA	55.5693	88.9348	64.171	47.2182	41.2004	95.9287	38.5433	73.3736	79.5951	57.7618	58.47	40.8317	19.6494	83.8891	42.1453	74.0198	68.2616	38.1357	72.2582	46.1368	41.726	55.0339	56.2779	72.022	46.8782	55.0836	103.992	57.8353	19.625	47.1562	58.0593	53.1555	54.2633	26.3459	61.3279	76.7536	99.9293	48.7726	43.0017	98.4588	39.3453	73.1998	100.026	59.6976	64.3383	56.9686	68.9953	56.5438	85.7957
HDAC1	143.363	157.713	113.36	39.9276	127.862	251.016	59.4198	89.4077	111.301	176.067	83.8158	71.3807	55.4719	120.877	75.0186	149.845	82.7025	71.7406	147.569	95.7929	114.023	84.9778	79.3991	87.4918	114.325	82.0747	123.639	51.6125	67.9325	67.1778	147.985	65.8204	81.8548	47.4944	120.808	114.93	107.202	60.9971	70.0235	155.449	66.2775	94.1168	141.257	54.7792	94.7717	93.9615	64.8139	59.4187	89.2812
MARCKSL1	391.613	720.92	616.553	171.302	641.082	626.569	324.693	90.1744	618.094	407.562	285	289.438	248.348	595.101	151.76	176.041	145.881	300.462	343.407	497.299	853.839	249.89	93.6002	293.008	390.192	220.269	510.04	137.835	204.357	191.611	529.787	247.401	356.307	106.699	418.321	156.588	175.139	170.171	254.634	474.986	300.198	321.061	692.35	226.173	375.147	548.72	117.701	118.529	450.479
SLC16A4	58.9928	16.2698	45.0613	26.5591	91.3662	11.3542	72.2721	74.3534	29.3573	15.0482	11.0185	29.1623	28.465	26.1892	11.7303	4.0035	64.8311	17.3105	54.8481	5.98141	17.1559	67.2516	519.464	34.8063	50.0885	105.689	47.935	21.1096	49.9752	6.2406	15.3485	54.5715	22.8118	148.958	25.1198	24.5711	84.117	17.657	13.9391	27.1009	8.17297	35.1588	9.63248	34.0745	13.9409	21.8332	20.7033	18.8559	23.1261
EIF3I	348.502	358.645	586.744	48.2478	420.311	476.123	257.166	374.924	345.813	335.499	228.294	214.279	257.734	288.69	410.758	366.522	310.224	251.398	310.019	296.672	375.472	816.787	500.144	287.425	475.596	356.511	541.714	189.019	605.979	243.194	413.874	286.033	243.147	464.94	361.6	417.095	556.057	269.388	210.522	339.66	244.406	223.998	310.471	215.879	311.237	253.213	471.343	317.801	246.898
LAMTOR5	88.0815	75.1848	129.388	23.0936	93.3261	80.7566	79.684	112.033	76.0242	58.6532	53.4403	127.766	73.6981	73.0567	92.9628	102.465	68.2142	63.0676	83.0065	87.9241	96.3728	126.092	209.499	61.7536	218.466	108.732	101.736	58.0337	148.894	57.9726	113.12	87.3473	146.75	256.822	76.1419	93.131	137.14	52.9877	58.6704	50.2288	101.033	49.6937	60.4749	51.7968	84.8585	78.1274	90.803	69.1786	59.4175
YTHDF2	85.0854	78.2	95.84	64.5046	66.5993	96.5811	74.2408	96.6594	86.1487	70.3513	53.1875	59.5417	29.5051	102.13	76.0647	68.9483	87.9221	68.9926	70.353	39.301	84.0619	74.6004	91.805	68.3261	62.4637	86.7767	84.8555	48.8137	50.0655	57.1891	85.2381	79.7708	74.2343	73.6628	88.4308	74.8331	80.3894	66.0497	42.1009	89.9797	37.2749	62.4269	107.249	56.3298	48.7789	72.4671	47.0805	72.153	100.514
SRSF4	60.9297	139.304	129.726	51.1895	95.2024	145.899	65.4835	89.6135	94.5149	64.8794	85.1081	60.8023	34.2007	92.2008	51.6172	66.1681	85.6998	67.9193	90.7382	54.5054	77.1818	79.0092	49.0894	93.5035	44.8155	89.4099	96.1151	74.6725	32.5873	47.4176	59.3407	61.9053	60.0707	41.5675	85.1561	123.959	111.628	73.0442	100.638	124.264	71.701	98.4256	97.3617	85.2223	79.5255	86.254	53.2231	58.5447	118.822
C1orf115	5.02998	3.57299	43.876	5.15132	34.48	19.7715	22.3354	54.5674	5.83933	25.0441	15.7343	11.7082	26.2003	22.5424	7.56052	15.3588	23.1386	22.2469	37.2766	5.51581	8.53135	7.59014	19.1443	15.7065	3.55403	35.7681	30.1236	25.942	3.10897	18.7693	49.7094	23.5729	89.6195	9.705	11.9582	47.0807	13.0572	11.2078	56.4962	76.9869	15.2073	24.0089	142.126	27.3993	20.6028	7.45096	15.4991	15.7586	11.0192
RAB7B	13.0073	8.49611	25.9323	13.7947	7.59222	8.21519	31.3637	26.0678	12.538	7.35836	11.4587	41.5114	4.67293	20.2213	14.1645	8.6765	76.3062	14.7761	8.77728	1.2449	6.21643	29.347	56.0086	55.8612	30.0079	15.8517	32.5957	35.735	8.9036	3.88841	9.92253	23.2324	3.16542	41.9646	37.7808	15.8336	50.948	24.5331	9.54621	50.8599	20.7618	9.94706	8.47361	22.2882	4.17379	22.3071	4.80269	93.9688	83.1225
F11R	149.211	112.797	184.617	88.5847	114.329	182.579	236.223	155.196	142.654	128.561	106.162	171.804	59.8202	322.549	53.6213	198.429	246.774	131.396	157.805	77.1543	247.365	75.4834	188.657	90.6917	88.0781	181.54	130.108	98.8481	44.3651	86.2575	95.2893	114.58	181.534	98.3211	131.372	181.634	101.049	170.202	106.909	200.071	71.0514	147.493	233.952	94.9228	117.949	122.434	53.559	148.698	214.002
TSTD1	71.3229	87.9121	130.804	39.6181	81.1458	49.8897	223.147	132.179	106.366	158.324	90.0918	111.291	47.0496	58.4098	160.274	90.6319	177.9	70.29	46.5468	84.1117	62.1861	313.345	277.402	86.5539	275.52	118.822	59.5974	52.9183	75.4318	28.1292	69.2681	75.6977	110.219	516.575	116.804	181.45	69.9904	118.493	89.1587	169.591	37.4352	112.614	162.465	99.3315	115.664	62.1158	55.8172	86.4208	98.2881
USF1	34.8582	79.3828	80.2591	41.4759	108.382	185.642	115.004	55.2354	82.5555	43.2934	82.4829	112.98	36.9152	176.977	100.405	102.397	115.281	60.6813	78.6511	73.1592	116.808	87.1386	139.224	83.3764	136.43	63.3166	77.2529	97.1455	62.025	84.787	92.4866	78.0272	100.94	78.0143	69.4765	130.138	92.2883	77.0216	95.4822	139.131	67.7712	102.416	97.2843	107.84	62.1918	60.185	90.2383	59.3879	114.637
NECTIN4	53.2833	46.2166	54.4939	61.0034	41.6802	99.4944	202.778	46.6311	58.8797	28.4634	32.2769	206.557	14.8831	166.522	28.9144	96.2412	105.999	71.9398	36.4593	73.3774	48.63	32.4674	143.326	37.6457	28.5954	50.3193	75.5609	17.6429	18.0322	26.3398	53.4457	79.7081	12.9008	45.6758	87.9082	65.2552	38.7395	59.8011	30.1617	132.244	23.9571	78.1011	138.945	38.9241	28.6829	90.4472	1.89264	31.1071	263.681
PFDN2	142.439	161.776	275.521	32.8825	309.142	453.936	357.714	146.377	116.881	82.2753	189.392	233.843	236.828	321.168	95.2882	231.029	317.591	170.147	159.79	251.655	428.766	134.006	286.904	144.787	319.482	166.432	134.615	91.9271	190.924	231.943	251.579	234.226	399.599	215.777	126.459	162.619	210.959	140.809	156.021	210.946	231.124	129.761	162.136	134.91	296.617	155.737	233.728	178.245	244.873
CTSE	105.5	12.0891	237.186	30.402	1.16415	35.2327	120.515	162.694	575.758	67.4624	104.028	331.236	93.0452	30.8277	419.569	6.90787	50.3577	417.366	739.217	0.947088	98.9363	85.7865	517.317	1176.7	11.2393	266.509	169.157	324.568	92.1264	159.987	385.458	624.295	178.008	545.011	1360.51	57.1564	185.899	550.122	54.5773	7.4667	196.152	755.654	93.3606	206.993	26.4858	276.436	115.295	152.182	171.248
AKIRIN1	97.7844	85.9506	81.9231	76.1866	113.333	87.618	44.2291	71.3057	98.5965	48.0716	71.8364	103.985	22.7897	107.426	66.3016	102.249	85.3556	67.605	68.2601	73.8535	56.6192	103.763	83.7325	99.6707	95.8222	66.5326	93.9919	54.2347	82.8021	110.26	108.814	67.602	71.152	39.2274	59.2109	68.0943	129.347	44.4971	41.3336	59.7413	44.6257	66.7925	103.229	49.1866	53.4224	66.1808	69.6813	47.188	107.496
NDUFS5	488.818	521.22	1271.68	80.3228	501.18	816.717	618.371	731.093	472.369	330.066	375.462	686.044	737.516	447.953	720.606	399.718	407.823	356.264	551.801	634.136	738.4	1398.78	1042.25	537.223	665.866	698.093	854.364	290.239	771.691	800.989	632.969	450.817	379.162	752.513	744.916	657.794	568.65	379.147	391.496	491.83	659.871	251.574	426.55	404.001	614.442	700.941	707.785	643.6	517.525
CHI3L2	65.4785	7.26289	103.888	8.5987	20.6703	7.86303	19.7209	7.84798	9.93378	191.091	24.9349	4.17657	18.5676	16.9461	12.0821	3.3598	5.89181	52.7913	10.8975	4.0529	7.71329	8.84881	109.771	16.2079	4.57222	59.4854	50.4938	44.3956	48.903	10.1465	5.18477	8.45903	1.85287	47.0025	2.80631	27.1629	11.828	73.3464	29.1032	7.73878	16.011	12.3783	10.8212	19.2744	4.00946	12.5445	1.85877	11.7525	26.5675
IL6R	48.9291	27.3438	37.4622	47.5325	19.7006	51.8813	90.643	32.4976	28.6612	66.1896	27.6461	16.8556	3.39718	101.509	22.4289	20.8507	105.08	48.0774	18.148	28.2342	18.7002	28.0506	27.2796	25.327	20.0934	57.1938	23.6001	39.5217	9.64774	17.0065	55.7713	50.3185	9.2508	23.9804	18.6777	46.5329	26.7447	74.2553	31.0893	53.1471	13.1545	44.2535	15.9084	41.4742	7.24476	9.95839	12.1045	13.9316	42.8772
PARP1	76.8341	78.9177	73.8608	35.5867	87.6809	131.515	136.935	81.1468	92.8346	65.8567	81.7247	87.4781	33.1453	150.57	33.9071	94.6464	105.045	113.148	79.4654	43.4595	96.5848	34.744	86.0159	67.6158	35.7714	89.4874	78.1712	37.7761	21.7825	91.1829	92.6807	85.1762	97.188	40.3833	70.318	51.4097	53.205	91.5142	46.5925	86.9945	44.4357	68.5548	140.549	49.5119	80.3409	53.2817	54.1676	81.0613	87.5357
NDUFS2	73.5674	72.9341	70.7206	22.0606	128.928	122.28	152.663	69.7235	65.6021	61.3056	73.5396	105.451	53.722	158.483	41.8445	115.986	132.328	70.6321	67.0186	143.166	106.105	51.7948	147.91	68.9258	62.8828	90.1044	66.5133	62.9141	44.7561	81.3495	96.1402	107.464	108.838	101.187	66.399	79.5321	76.2428	71.9209	53.1351	93.3272	55.6616	69.3888	99.7685	75.9241	64.589	56.5864	94.5299	83.7811	100.634
PRDX1	455.345	432.171	1044.59	97.1494	624.566	634.131	328.807	1171.57	577.106	348.26	407.871	489.403	1183.95	509.614	388.03	1894.64	469.043	385.526	1510.74	374.7	731.254	1861.71	1378.5	509.668	733.396	1427.15	1243.04	622.836	715.77	666.148	2183.86	455.809	406.836	1616.97	570.566	658.853	1076.23	314.467	374.86	600.89	640.162	441.985	671.987	557.798	389.178	402.247	721.715	618.474	233.121
NASP	19.0253	91.3518	39.9997	28.6816	59.7248	97.8682	24.4683	25.5736	49.1098	24.2135	35.58	53.0443	27.4499	58.968	10.9667	38.1033	32.1808	20.172	37.578	19.4894	63.2124	22.9467	19.8249	31.1705	23.0115	27.3364	32.3878	26.7176	10.0528	28.4371	23.3236	22.7724	37.4469	11.1387	32.7245	46.5127	50.2895	25.7432	34.5278	47.4161	30.2774	33.5224	81.9597	31.8564	27.3282	30.585	33.0434	23.2147	62.9153
GPBP1L1	57.7299	50.8433	76.92	89.4059	70.0539	72.3378	43.0322	86.8548	63.0487	61.3076	43.3751	80.8191	23.1654	69.9743	35.0937	73.0686	59.0028	39.212	67.9132	32.2126	48.0445	90.1473	74.1516	37.3504	58.0777	60.7597	65.4663	41.6825	30.7995	37.2619	56.3546	47.1196	55.0589	37.9167	58.5976	63.6558	60.4965	50.4185	43.7325	64.0209	34.6596	68.7518	72.3458	49.737	34.7561	47.2729	45.9905	39.6437	53.7794
SLC39A1	114.603	249.809	192.687	55.0294	219.243	354.679	251.653	155.396	146.498	110.31	108.904	187.691	49.3374	220.252	93.9147	274.253	261.029	165.457	222.459	175.186	160.959	196.784	385.236	129.47	239.191	151.448	152.298	90.8231	232.177	121.756	387.669	146.54	152.971	124.01	128.205	103.693	132.846	154.769	114.149	250.64	123.498	158.226	218.231	128.084	126.076	112.494	97.8906	133.099	213.345
GUK1	67.7725	131.927	169.937	26.7694	144.36	183.007	157.701	122.276	107.581	55.8095	99.7336	246.747	90.1285	70.0877	131.015	125.9	150.838	90.7581	140.146	91.9858	76.2575	383.16	232.632	121.163	216.264	99.4857	136.746	89.7282	279.867	108.965	120.904	102.484	110.605	179.518	100.313	174.009	120.975	89.8097	127.623	185.024	127.669	113.975	127.468	123.847	104.652	83.9085	191.042	115.567	282.862
SERBP1	118.353	106.575	103.988	108.096	103.943	183.226	67.723	113.963	114.044	111.343	82.5235	161.037	75.3757	118.243	42.969	84.66	151.093	92.2527	105.027	57.2891	101.507	42.0935	91.9471	73.7869	92.7723	99.4602	133.406	62.8472	64.9764	96.1434	95.2894	104.228	83.3276	72.0707	117.141	98.7024	91.2516	79.8123	62.5314	92.6434	70.2743	51.6205	102.732	67.0119	84.0618	90.317	102.059	87.0879	74.772
RFX5	22.2076	43.2571	55.5224	56.1544	68.1026	67.7373	61.4566	34.7398	37.3695	41.997	54.6017	41.3892	15.8283	77.9164	41.215	36.5193	67.3275	39.1782	123.229	22.5389	48.481	31.9308	93.7122	55.6806	33.1529	34.0093	38.2745	32.3036	26.6082	61.5127	71.489	67.7048	50.8842	28.2284	42.3772	43.3987	38.8877	73.1493	37.7315	106.639	53.2367	59.3048	83.925	65.627	25.7038	29.0549	60.1528	41.7512	59.0526
RNF19B	61.5976	90.2427	89.7046	49.7218	71.7333	124.671	79.1862	73.0523	100.536	66.8099	135.087	52.1023	20.7624	105.982	70.3603	81.0252	145.228	56.2641	100.389	44.2011	66.5918	67.5255	94.5055	59.2772	94.1591	64.8048	86.0249	52.2371	61.216	52.5444	99.8824	80.392	59.6486	45.0918	100.818	58.1051	191	95.3588	43.3095	88.0104	69.885	122.919	52.4144	59.8983	47.5151	80.947	51.4807	62.3952	51.8469
ZC3H11A	34.424	48.3747	27.9237	132.757	45.8771	61.9174	69.9995	38.418	38.6723	47.976	46.9332	67.7424	12.1706	100.866	21.0384	62.1566	77.1436	34.9527	58.0636	23.9746	34.0514	16.2585	42.6567	42.9802	16.7705	37.2124	28.7692	32.7875	5.56634	35.0983	29.9066	55.21	60.6885	16.942	39.0433	41.1275	44.4167	53.229	36.9267	65.2351	29.362	62.5837	76.7254	41.425	41.4699	32.1133	41.5041	35.2444	65.8457
IFI16	49.2115	11.5715	67.0482	68.2839	73.4979	298.125	112.429	27.8523	75.9859	64.3729	79.3074	113.473	14.8946	273.128	55.418	28.865	54.0709	75.361	71.7859	6.23411	45.0403	38.0203	80.6241	100.878	127.316	32.8863	72.9063	40.0057	47.0839	80.6446	57.7564	92.1881	39.6456	7.97191	115.55	25.7711	159.178	51.7329	41.4989	187.109	68.4413	59.136	99.1659	35.6533	25.0999	121.012	53.3047	124.475	82.7003
CAP1	326.616	204.134	384.405	136.302	270.246	476.403	240.963	353.097	332.639	295.067	243.183	417.834	149.31	425.665	356.682	347.072	345.499	309.288	409.655	139.932	257.837	426.625	412.229	304.938	517.441	264.214	425.495	252.584	487.248	320.577	378.966	243.145	207.669	163.868	411.36	242.301	252.852	254.718	237.743	331.409	247.437	337.431	376.132	217.599	211.508	351.466	276.786	235.678	232.311
ACOT7	24.0392	23.6975	35.0458	3.15907	38.4822	56.8899	16.4856	13.8936	22.3356	8.17438	18.9471	11.8402	21.3171	22.0669	16.5313	26.6377	20.8942	12.6863	23.8888	16.7188	29.0184	23.5756	16.2595	25.9484	25.9076	12.953	44.0219	14.0485	32.9817	11.5457	26.5031	17.4523	12.0407	9.63662	12.2741	22.637	18.2826	8.19446	16.002	17.2713	24.9748	17.7215	17.6447	20.9505	20.2956	43.7617	39.2133	15.903	23.8909
SDF4	113.738	111.561	143.219	16.8146	120.609	133.89	73.0944	161.847	102.538	84.998	84.7178	83.8634	107.453	119.741	82.2173	118.27	100.161	77.2403	129.552	81.5544	96.4054	191.023	132.044	98.6785	115.022	96.1814	167.89	74.2555	72.9439	66.2945	102.463	88.9892	103.245	68.344	108.593	121.417	113.389	80.2501	91.5432	135.511	80.1597	103.297	130.706	86.878	91.0887	84.7936	70.9197	88.7004	96.7391
TMCO1	51.7244	36.9409	66.9794	30.8965	75.1315	92.13	93.807	90.6837	65.6251	47.2548	60.6011	84.7791	41.0112	79.1821	68.5159	101.94	120.738	68.8046	74.7982	62.9489	58.1295	60.7945	151.389	46.7744	85.4225	63.3189	46.3531	34.9981	85.0564	75.2946	153.622	72.2535	79.9111	82.3638	57.1872	70.0629	70.2949	51.9342	37.3471	108.55	37.3564	71.4665	121.943	37.5107	77.0442	48.8735	55.5547	51.1362	68.2247
AKR1A1	100.547	142.515	158.873	42.9588	113.443	127.532	72.1875	127.177	165.401	100.831	112.163	217.074	118.065	120.591	139.927	196.274	102.675	94.8776	148.34	81.204	137.571	309.159	121.004	99.2725	177.805	94.4179	274.144	142.668	152.135	108.998	214.22	130.581	76.269	103.661	197.994	181.272	172.242	93.6774	94.0564	167.763	141.204	97.7866	155.494	130.072	121.623	104.955	154.855	89.7366	83.9038
CTSK	72.7815	73.6657	77.2263	72.9285	91.4539	122.81	115.951	90.8113	158.231	36.1833	234.595	89.1902	26.228	370.859	221.428	126.511	129.138	101.329	188.404	37.4115	147.943	112.927	57.4939	145.276	475.008	67.5408	88.872	126.585	267.846	71.1257	84.2068	132.403	94.0066	9.18332	30.3732	31.5982	135.511	71.6936	117.621	145.436	226.543	92.75	55.6481	99.0834	110.663	71.5965	70.1383	41.8726	46.237
AK2	57.5488	135.387	95.5939	48.4342	73.527	97.5442	64.5554	56.6268	83.2808	111.228	64.9704	42.2923	44.1372	82.8062	85.3275	108.994	181.334	46.6451	72.1986	78.9222	93.8402	150.027	142.738	68.8724	127.546	70.1181	88.3313	43.1315	111.257	51.2648	89.6392	94.8958	76.4706	80.4245	123.419	81.7357	138.07	91.501	45.2481	95.5166	60.5832	94.6996	75.1408	73.8894	94.2968	64.0262	52.4168	151.456	75.5037
CTSS	190.875	147.395	293.427	201.874	129.522	476.045	436.48	189.14	258.804	181.463	315.701	179.865	55.4341	646.898	312.079	264.166	335.974	284.566	376.375	39.2244	231.478	262.514	168.132	257.053	226.201	216.214	162.844	465.277	365.013	260.19	308.751	214.978	145.378	108.9	143.458	183.259	254.852	180.921	156.724	213.007	355.288	178.735	322.237	318.984	70.0231	109.162	269.091	126.978	153.76
GBP3	39.448	14.5494	45.9609	50.0113	38.5332	110.748	3.22758	73.9671	6.87781	22.3411	41.8918	45.4303	9.44855	71.3799	48.5317	10.0632	8.56333	13.0913	79.3431	1.99886	13.6456	40.6115	5.09033	10.6485	44.3927	17.2767	150.003	6.3607	20.0609	34.7946	14.1128	25.2312	16.434	1.04912	38.2707	24.5626	76.4239	4.53428	38.4994	42.2853	42.7828	6.97216	149.204	23.0176	13.9444	44.3107	52.0538	18.0695	28.4076
GBP1	16.2344	30.4952	51.5727	126.232	67.9542	482.151	33.1445	22.5477	103.855	17.3625	142.082	53.706	14.2945	88.5035	50.9366	55.8584	42.6712	38.07	152.513	5.91596	62.4975	18.0215	27.2924	45.9777	170.069	32.6508	48.6426	27.0673	83.6124	94.4329	45.5479	53.7038	38.0081	10.5613	20.5672	21.7502	52.838	31.4776	49.664	34.0725	114.557	26.4952	78.4674	27.5015	12.5067	36.7912	143.656	14.1564	100.232
GBP2	35.1658	48.8683	47.3167	58.043	39.0642	257.904	40.6888	41.4572	69.5289	40.1903	91.1419	81.7171	24.941	90.1586	34.9161	40.4201	82.6165	42.7643	206.013	8.48323	51.178	18.2204	34.2387	56.2091	74.2739	29.9961	135.62	31.1699	32.9988	71.0744	33.62	82.5918	29.0647	4.47284	71.3816	33.1414	27.5514	61.3006	40.2939	48.0521	111.648	28.2792	44.2284	24.6265	19.8823	71.3853	98.5441	30.1345	97.3328
GBP4	12.5076	14.4367	27.3562	94.6112	30.6938	310.084	26.7988	15.0753	50.7844	18.9221	92.0945	45.055	11.5735	89.9433	30.087	36.3377	29.3306	39.148	86.4202	3.93669	37.7736	12.4718	10.2415	32.9381	68.1883	54.7478	43.2275	27.5089	28.077	60.8701	28.2988	31.9038	28.1219	3.18835	11.8914	27.3703	17.2173	30.6411	65.8762	34.7591	81.6452	25.5531	39.8225	30.6843	7.12248	18.506	142.007	11.7894	28.2525
IFI6	935.652	890.347	5941.72	130.141	1992.58	904.678	437.388	786.482	1843.99	328.891	335.755	231.691	112.817	1819.55	1053.44	231.682	388.95	247.001	213.878	225.729	404.636	2808.73	803.8	609.255	1328.47	151.461	1344.46	586.929	1129.26	284.613	3185	205.313	280.283	163.927	580.85	888.005	8706.47	192.923	539.332	1926.83	423.137	197.641	1550.85	330.693	249.246	181.294	252.813	457.932	1338.81
IFI44L	4.75763	11.1261	61.8534	49.6677	16.4208	66.5103	3.55171	9.07207	30.3731	9.55879	11.4804	7.81469	1.56192	29.1573	11.173	5.03593	3.37079	3.37121	8.78424	0.580253	6.31239	13.0406	4.22767	9.87375	37.3759	3.34994	16.4006	6.37208	19.7478	13.5046	5.15711	8.54183	8.55234	0.705636	28.2345	9.72117	141.495	4.10105	7.72844	66.4345	8.6978	3.44838	26.402	5.22721	0.903106	6.6855	16.5914	5.39878	18.267
PTGS2	13.5611	97.7484	40.6906	34.232	231.152	15.8787	32.7457	15.1267	21.3074	17.8138	67.1633	259.25	2.18642	33.0292	12.5482	14.4022	6.99037	220.96	32.5693	2.00974	18.3637	2.79768	24.3764	105.215	12.5513	22.9531	28.0579	32.8895	13.9097	42.8072	3.69016	18.2276	3.63061	0.922333	44.3425	7.16862	42.1642	5.71386	38.0143	10.6117	65.7554	9.16527	20.3756	9.71236	126.532	299.441	3.88525	20.8112	15.7426
DDAH1	66.3132	74.994	138.08	39.7992	84.5421	52.783	58.827	145.643	91.0191	162.027	33.5895	89.6318	41.812	62.9633	23.6733	14.6373	208.658	34.8529	71.6826	15.6539	43.0892	39.1852	69.2988	45.8785	36.4737	75.8565	128.464	38.1209	33.1423	18.4354	29.6989	47.2052	34.9373	58.26	120.66	114.013	69.656	79.021	32.9287	53.5684	24.6395	49.881	69.4144	33.6682	24.7855	38.1787	32.2618	51.211	66.1521
SLC16A1	4.89138	3.81534	4.87724	12.1437	24.7652	10.2831	4.61923	4.65133	6.16186	2.99593	9.44678	3.31994	1.48441	10.3178	4.88604	17.0644	4.6337	7.13849	9.45324	1.8495	7.64767	1.95885	3.47862	6.87084	8.44579	4.48344	12.057	6.43768	24.4919	13.7692	12.118	5.46284	5.91264	0.427339	3.5565	3.805	4.44233	3.91656	5.76274	4.63941	8.81486	3.69434	20.2633	6.7177	8.4078	24.0049	20.9432	21.6491	3.58919
NOC2L	47.2861	74.0065	59.751	8.56328	122.595	107.488	28.8032	51.0023	45.0289	30.0754	43.3192	35.7772	47.6041	45.588	20.9638	53.5708	51.7757	29.9025	48.4059	48.6653	48.0701	48.021	43.0276	38.2395	35.0986	43.081	79.3535	32.0044	25.7259	36.2426	38.2467	44.0801	37.2674	34.714	41.6342	77.4513	68.4464	36.2985	39.6168	72.0243	32.1351	48.9014	53.8321	46.7229	37.6464	36.5102	63.5265	32.8494	78.2448
ISG15	235.439	601.204	1598.54	11.4132	742.509	521.881	100.177	80.2856	352.242	53.6801	217.034	129.859	237.823	309.943	189.618	164.229	189.677	86.6799	160.503	123.467	156.251	359.688	134.118	112.959	1238.82	52.1005	220.84	99.5765	502.305	141.165	269.881	109.157	122.349	49.9268	100.615	146.71	2577.24	57.8436	288.774	1058.95	378.102	50.808	397.882	80.2699	132.781	127.909	432.455	63.255	481.556
AGRN	266.559	217.262	178.749	23.4324	249.548	202.123	50.0974	177.496	167.167	92.1306	50.2164	114.75	61.3245	182.873	40.6921	65.9209	106.132	66.8795	291.662	50.7581	77.2541	72.4815	98.1694	195.937	76.3782	73.2378	312.319	58.0405	23.9861	59.0466	56.2296	120.888	64.7775	44.0472	144.541	138.849	289.664	62.662	100.107	113.051	91.2862	180.672	179.25	85.3891	42.9454	177.205	113.219	136.815	318.528
MRPL37	72.4763	109.203	93.0725	17.6157	113.682	143.375	57.9858	64.482	77.6339	63.1052	50.7355	105.219	97.8935	73.9271	38.1491	85.5998	48.9249	56.4878	104.328	81.2397	79.3729	36.8244	74.9368	47.7722	101.258	74.8274	89.406	49.8123	109.245	243.57	102.736	72.5682	60.6769	71.0186	85.1551	75.5031	73.1254	48.1079	44.1436	68.8518	56.4138	28.8163	114.54	54.8722	62.0775	53.3664	119.71	51.6376	82.9837
SSBP3	37.5038	29.0914	70.1797	16.8179	24.5159	44.2482	30.337	43.0679	39.127	43.0507	23.4334	50.7259	39.9071	30.505	15.3959	24.2569	21.6235	30.849	73.6301	17.6365	41.789	13.3128	22.0481	22.5137	11.4866	26.0532	96.4814	22.0329	10.6262	51.8564	18.5268	29.8019	22.5297	16.2827	54.7793	51.5019	20.4493	35.4116	28.5795	57.6139	24.966	20.2197	38.2836	31.1493	21.8831	35.5851	23.9322	27.5763	20.6176
CAPN9	1.28238	0.397428	1.95767	1.99996	5.92664	1.35908	25.6957	2.49316	5.44493	0.791928	24.2392	32.748	4.78789	1.85238	2.47818	9.3051	4.16244	2.37982	2.00336	1.63352	1.04189	10.074	53.879	2.43217	0.683535	4.50272	1.25357	21.2298	0.470776	0.965848	2.49341	16.8839	4.47355	54.5857	7.65473	16.6616	13.4447	0.615554	7.60523	4.17528	1.38641	73.7602	8.67787	22.8774	22.5821	27.071	0.16178	0.703971	1.50194
C1orf198	80.402	74.1798	84.8008	49.5795	49.2301	40.8309	221.821	134.597	52.4964	93.0713	48.7522	95.678	34.1869	57.4692	42.5665	55.496	118.859	66.9232	53.1167	25.6817	92.9642	92.4704	58.8461	43.6532	30.232	110.911	89.5976	78.8163	25.9362	32.6822	63.762	40.2025	49.7103	45.3781	44.7608	99.2054	63.582	77.3383	105.153	110.712	40.9667	61.4705	117.524	71.5769	49.0657	37.9407	20.2148	70.296	65.2567
AGT	100.182	44.6068	20.485	26.6111	16.5479	6.55175	117.348	4.02012	14.1088	3.80936	3.81887	4.76103	15.9886	2.9202	3.30885	1.28032	5.5041	7.88542	2.86414	47.1202	6.28925	14.5718	12.847	17.5417	6.55176	5.38941	82.5538	3.08055	25.2686	8.65314	417.176	33.1166	4.05652	27.7297	3.23587	32.7532	51.6802	4.87687	18.5939	17.3793	11.7688	3.94726	15.0992	7.61267	233.489	1.67381	6.44533	6.74408	7.45938
IFI44	18.403	65.5108	186.974	51.3265	119.242	227.774	23.3184	68.3961	136.193	30.1437	48.7522	59.3229	8.8358	124.323	65.2287	23.6782	35.761	18.343	41.6772	7.96711	30.4894	75.7345	57.5099	63.9643	210.082	13.0042	92.5067	47.7575	83.1431	45.646	35.4525	20.807	30.6892	7.29493	84.0944	88.5149	531.012	21.7401	53.5993	234.371	39.0499	26.4426	126.808	30.4587	9.76544	25.4709	48.0424	26.2626	87.1625
UBE2Q1	64.8601	123.406	93.2114	67.7264	88.0785	146.285	159.708	71.5109	71.1897	68.8438	66.0274	104.806	41.3143	167.132	46.0159	119.406	139.668	83.3505	100.641	94.6985	137.429	50.9778	106.253	59.1265	63.6806	82.0553	61.4529	47.9384	43.893	82.8426	122.729	99.6514	224.358	58.3275	53.0658	72.5137	78.6254	67.6976	56.7946	108.561	67.2383	77.722	125.119	58.7354	77.3163	56.5754	83.9395	60.7275	84.9489
ADAR	123.936	240.271	184.449	276.479	237.448	600.956	336.756	149.88	186.655	135.663	190.633	187.824	48.8293	585.836	77.2142	185.843	279.905	156.54	257.777	92.8347	178.123	69.1899	172.828	140.575	128.374	153.767	140.444	102.881	64.5097	202.154	262.373	172.262	341.825	67.3803	122.614	113.181	209.284	160.045	106.517	264.689	100.431	164.692	339.263	127.992	120.567	112.144	186.77	97.4849	184.455
EFCAB14	96.2907	79.9884	153.877	113.304	66.0286	77.2023	87.4335	178.442	92.0379	172.742	66.5944	120.397	42.4787	105.573	46.8876	122.697	129.409	79.8993	123.283	47.4474	66.0859	83.2454	87.7126	56.1606	44.3542	126.471	111.06	71.6319	34.5128	86.859	86.4864	59.5411	64.5762	54.8945	97.1404	85.5137	113.305	87.6859	70.2289	101.962	53.1524	116.782	157.842	68.8902	46.9224	69.048	77.1178	70.96	67.0523
CYP4B1	138.591	8.17409	468.772	10.1261	0.725857	5.05491	83.7551	646.426	158.276	292.812	91.6118	32.9682	19.5409	66.411	90.0742	19.0881	13.8675	72.0893	4.50409	1.07117	19.5493	1133.36	23.618	24.6649	0.496248	657.672	149.059	335.446	2.67321	30.8107	7.28352	83.6832	143.376	376.791	29.5586	463.864	160.594	206.73	339.066	21.5534	27.6247	53.215	108.454	256.907	2.66046	30.7406	0.654705	140.956	29.4669
SLC30A1	50.5458	24.7979	31.0482	82.3749	47.1689	22.4015	30.8816	33.4077	41.7404	36.3252	28.6774	19.4232	11.2378	32.9204	20.0388	54.6736	60.4791	36.5477	33.0145	20.6237	19.5953	42.5322	29.0768	37.2963	39.7751	23.5847	44.3155	15.7879	23.3897	26.1887	64.1853	54.3851	36.4831	18.2114	23.3287	18.9927	60.3971	18.4301	13.2918	51.0586	20.5476	30.422	49.6346	28.287	17.7816	13.3396	26.914	15.3752	53.6887
CDC20	37.5648	97.901	24.5554	7.88206	110.821	191.557	10.3743	16.2517	37.7572	4.28226	30.6922	33.2128	41.7642	42.4229	12.2673	63.4205	17.0415	15.1834	37.6079	47.514	135.607	19.4123	13.7722	23.6368	108.221	12.7	12.287	6.26483	82.7515	76.3382	61.8509	9.60497	56.4188	9.02061	16.9362	9.08084	13.2733	3.96994	9.51823	20.0959	19.4257	7.5464	85.7194	9.43037	29.0872	30.6998	127.248	15.9303	64.6874
ELOVL1	115.702	121.195	192.664	32.3908	136.791	126.539	105.806	185.312	140.34	95.4927	68.9946	202.252	33.1927	125.048	152.289	160.518	168.302	94.035	100.478	70.5626	98.0246	228.885	254.751	70.9989	185.694	147.422	162.215	111.351	163.101	116.195	176.931	87.3887	59.9346	136.612	108.68	122.622	190.681	81.1425	86.5531	127.538	88.3507	118.251	135.839	100.896	70.0531	114.752	143.636	111.922	94.5758
MED8	42.0112	67.8382	69.7436	27.6921	60.3275	55.0762	41.7855	54.4648	53.8595	34.4586	39.5709	74.1925	25.7901	52.0213	55.5309	69.0754	55.7634	37.9032	63.8015	77.7577	55.8028	57.081	56.6373	30.4692	72.0204	43.2361	62.7767	33.3373	60.477	71.496	64.2444	36.9083	40.1395	44.7185	43.3355	59.2853	74.4678	35.4171	34.773	54.4212	52.7646	38.4489	51.3168	36.1748	37.7939	29.8112	56.5947	30.9328	69.5637
MEF2D	36.8286	72.0208	30.4768	24.3089	56.5827	79.8328	61.3433	54.0622	32.8283	43.1683	46.715	52.1483	19.8179	114.746	20.0182	67.2246	85.1902	58.1595	76.7531	28.3761	45.4648	13.5656	54.5626	26.9415	23.2802	63.3905	43.8102	38.3954	10.6446	41.8146	68.0388	66.7301	31.1514	29.1097	36.7804	35.5785	56.1163	60.9299	42.7053	47.4327	33.0077	70.6883	73.9125	42.7499	37.9088	33.4212	40.0094	35.4689	57.755
NAXE	97.493	297.661	245.093	26.6974	267.4	255.474	354.025	122.186	144.906	83.171	121.478	164.696	232.749	361.324	182.552	205.785	261.418	142.177	183.497	296.643	243.188	316.59	435.408	118.322	310.177	238.692	148.041	82.0829	328.025	233.244	553.57	165.893	151.183	396.518	109.034	145.801	165.932	110.021	89.6505	181.107	151.922	116.576	169.632	129.788	287.822	96.4548	162.004	184.044	135.951
NES	86.2349	16.4503	21.98	14.7695	11.415	29.4485	24.3423	25.1113	18.4188	11.7304	24.969	18.0476	8.33117	64.3827	5.80787	45.3863	22.0277	39.7606	12.9374	6.86945	16.6707	6.88405	18.0149	18.4569	11.0815	127.5	48.3461	49.1758	5.10225	13.2738	23.087	17.4117	23.6046	5.79848	5.3066	35.7749	26.998	15.5472	125.424	30.2824	43.1988	18.4289	17.6645	33.9702	28.8149	75.5741	11.6988	32.4439	29.3774
CRABP2	161.831	42.3142	1283.9	165.236	79.9103	1197.25	3863.37	263.18	545.516	12.6786	61.9838	179.599	1026.81	1131.41	150.835	147.521	2031.41	1011.16	585.42	24.8154	200.939	148.79	382.168	694.643	2282.48	2.06647	752.648	55.1771	2189.23	27.7875	3455.24	61.2212	16.0956	11.8878	69.6408	107.434	658.596	244.373	399.797	1003.33	1040.58	63.7552	693.065	143.374	62.3753	1326.44	21.2417	63.6518	762.367
MRPL24	61.4537	246.638	97.1623	12.2381	125.52	152.43	186.819	88.1406	63.0748	60.1705	63.72	130.266	163.481	154.085	64.2117	83.902	160.348	69.6998	88.9847	115.473	126.861	139.276	309.358	80.9059	137.832	116.338	91.5522	47.6559	119.192	86.4811	201.078	89.7927	60.832	302.462	74.0703	95.5829	122.969	103.584	61.8983	101.02	93.7715	78.9756	117.563	95.0082	85.5601	50.3434	71.0297	133.309	94.0669
HDGF	227.985	361.947	326.425	86.0573	451.725	1060.28	325.219	233.989	274.435	178.936	193.985	303.287	401.992	422.422	139.092	492.201	354.613	301.135	685.766	222.955	551.36	150.183	494.258	254.734	460.509	290.188	176.742	124.567	340.729	327.451	524.578	384.836	180.919	262.633	246.889	156.28	212.262	185.369	151.882	269.674	258.02	184.144	545.321	176.523	232.429	269.127	598.507	226.129	359.629
PRCC	38.9852	108.469	63.1369	18.2277	70.9468	140.277	98.3076	46.0255	48.9231	36.8446	49.474	72.7075	51.2677	127.572	31.8837	86.4203	78.9596	62.416	72.0564	49.7646	101.4	29.6304	69.6789	41.9242	65.5269	50.9323	40.3249	33.0012	42.2649	62.3974	84.2417	63.5864	39.3837	48.8922	40.6524	46.4189	47.6758	44.4546	39.3608	71.6605	37.6518	43.4132	102.588	45.7372	48.6751	31.0305	50.6908	42.4197	80.2435
RNF11	119.884	75.9383	149.45	124.946	80.2526	99.7731	59.8315	161.374	110.048	114.255	62.2	128.224	24.0747	95.7719	83.5367	137.566	128.348	79.0346	122.253	33.7865	71.4074	237.957	125.505	75.1934	105.4	112.309	146.456	70.4891	101.692	62.2134	105.239	65.0788	65.7281	95.5274	74.0709	95.6548	118.276	71.9456	76.0261	104.034	64.6565	45.8726	121.308	60.0717	60.5123	80.7434	50.1863	65.0883	68.8703
MFSD14A	57.4131	43.7315	63.6404	60.1268	44.1314	79.7193	55.8251	71.8278	67.5182	76.4905	59.6275	95.2542	10.8122	83.4984	45.1191	87.9327	59.998	51.9034	70.8831	32.963	31.6874	38.3397	81.0058	42.5165	81.3219	67.004	59.5194	46.8061	66.1109	43.9026	48.0427	53.3043	49.5341	40.0331	55.6344	55.6727	68.0851	64.4273	42.6572	38.6993	34.1266	36.9569	84.0472	38.4809	42.9352	40.8864	65.6113	32.0315	45.8422
KHDRBS1	179.532	138.007	176.073	112.314	159.125	248.513	135.666	165.714	167.926	159.438	133.749	124.555	72.1176	228.103	85.2658	151.186	175.733	151.348	150.343	81.3908	216.128	79.812	121.583	137.624	119.482	142.185	138.876	83.4001	74.1949	111.555	133.239	146.179	134.764	95.4888	172.091	116.133	123.378	117.825	102.398	136.657	112.155	104.468	186.082	91.4441	122.529	161.967	115.712	125.68	141.187
RPL5	777.879	874.128	749.205	153.358	555.676	813.461	718.901	822.216	799.252	1752.32	656.169	1460.66	583.636	682.137	1127.57	691.545	663.108	978.813	678.722	493.537	1230.22	1028.28	1210.78	464.419	2390.28	973.671	948.738	525.086	1628.74	705.289	755.673	1481.47	786.354	2176.34	978.962	1411.83	730.863	963.297	687.874	471.922	860.632	569.608	562.959	463.867	709.987	672.563	880.956	990.546	627.937
HP1BP3	69.7345	122.204	71.4795	118.344	91.6076	97.9619	60.0523	94.1396	74.9716	87.6077	76.0511	62.2567	30.6519	109.652	51.302	61.4865	77.8189	48.2376	95.4092	20.6402	90.8367	67.9584	48.0751	60.9253	59.0941	64.1224	77.6493	69.4012	20.5103	52.8998	35.1378	41.4816	55.6304	29.2312	77.8499	77.1501	98.6396	83.091	73.1833	79.1709	50.0637	100.18	100.96	78.3158	39.845	53.0085	43.2404	56.4064	77.0996
ECE1	157.897	136.813	97.8279	30.3635	69.9454	238.794	56.2956	54.0006	120.29	108.962	90.1959	129.539	42.3448	160.717	29.9349	117.555	72.3896	70.5494	126.611	51.9466	98.5314	38.6861	66.1596	123.388	134.608	70.0011	135.071	55.0279	42.3366	53.2957	44.4386	61.5867	66.1176	13.7483	151.637	45.1052	31.6438	61.221	117.457	140.532	102.517	110.809	142.583	57.0783	85.5148	226.29	51.3211	80.9413	175.478
CRYZ	71.1401	44.3298	76.001	15.9461	57.7767	40.8821	38.2244	56.8856	29.6169	65.4329	19.2265	32.2662	44.4787	29.7734	33.329	12.9712	115.208	25.374	74.0015	8.92885	16.7298	76.0718	134.745	33.1106	103.237	49.6509	105.742	27.6899	74.4663	24.4716	30.9151	27.8312	16.905	43.4383	43.4181	49.0769	97.5389	40.1913	17.7482	50.0246	27.8533	19.984	14.3738	17.7237	18.3403	39.2388	35.593	52.3936	16.7339
H2BC21	4.20869	78.7084	26.0423	117.363	60.2466	64.0483	73.9407	96.1605	8.79833	64.9281	58.2913	97.113	5.04796	19.3935	2.7989	72.5979	30.0731	36.8813	55.4474	36.8075	7.70375	3.8368	6.42645	21.4634	53.231	21.3962	33.9858	24.1308	13.8567	23.5384	14.3875	86.7365	49.6762	17.2452	17.4241	26.2713	62.8669	26.107	45.9104	12.9532	69.6327	17.0128	14.1422	23.9382	32.547	16.0032	21.8843	10.5866	158.95
H2AC20	0.594849	10.2759	3.1926	112.864	3.21983	4.85275	2.73549	10.4454	1.74607	2.41327	6.9621	4.18213	2.00751	4.17862	1.41597	1.69831	3.10543	0.687947	3.27153	4.82704	7.9535	1.94546	0.538416	7.91338	17.4684	0.529864	1.54344	1.97414	5.5378	3.86847	15.8519	3.52638	10.6102	1.55762	3.06591	3.07717	2.95155	8.46754	3.6354	1.6437	3.9176	2.36609	2.15286	1.76524	2.51329	3.41552	4.19496	7.35508	5.06751
H2AC21	0	0	0.24371	29.6098	0.912928	0.996354	0.246782	3.3801	0.115516	0.435426	0	0	0	0.436497	0	0.481527	0.090639	0	0	1.49694	0.763818	0	0.0890511	0.341434	1.69123	0	0	0	0.716807	0.691008	1.20084	0.816541	3.79742	0.162708	0	0	0.209216	0.980339	0.491952	0	0.686063	0	0.284857	0.145981	0.975954	0.205421	1.70787	0.995309	0.739534
BOLA1	18.2608	80.3718	38.0227	21.1242	51.6111	23.2725	62.4663	32.4291	27.9968	28.8718	16.3132	46.6088	27.445	51.6626	28.0048	41.9022	47.6899	22.7103	27.509	34.1864	12.2593	67.0666	48.8665	15.1542	107.743	27.6166	26.9453	16.2924	71.2779	17.5137	80.8189	23.7216	44.5738	53.8997	21.9881	32.4677	16.4331	36.9564	20.9084	44.6083	31.1269	16.127	40.7644	30.7468	19.9811	18.3177	20.8743	34.4036	35.2902
SF3B4	115.083	267.362	160.561	48.3405	249.788	327.12	259.766	99.2093	111.503	90.8969	118.168	230.442	108.509	288.032	60.3771	180.937	207.079	132.935	155.397	114.279	283.244	64.3579	171.696	76.117	137.939	145.251	126.18	68.4177	95.8467	128.277	264.343	121.274	232.968	112.052	109.362	132.234	108.262	120.89	76.1578	203.053	98.9418	110.568	242.622	100.405	103.988	100.67	163.594	153.326	200.844
INAVA	39.358	25.0879	15.1815	7.31386	55.4664	43.9817	33.2005	7.00223	25.4875	23.8996	8.73174	47.4574	8.03777	80.7011	13.3737	12.4633	24.0457	25.0803	28.2683	5.29281	10.4256	6.88824	35.8182	18.1456	25.2841	10.8038	19.6163	3.57956	16.7229	4.95004	40.6104	32.7752	0.81458	6.68622	23.1351	1.97202	8.26319	27.5754	5.59569	42.8441	6.97344	39.7203	57.5255	18.749	5.18832	21.4019	25.3806	17.343	38.5833
TMEM9	68.1455	96.2384	161.709	19.6432	118.983	58.8767	261.65	139.681	87.166	66.3509	61.8794	130.373	73.1504	107.11	77.5669	113.641	157.807	74.3563	68.2759	145.263	95.5108	269.382	368.573	77.8538	101.608	191.023	117.314	57.5714	112.79	48.8565	196.064	92.1777	55.88	297.304	82.5643	116.404	99.1071	81.722	61.7954	131.956	59.5145	111.927	135.468	77.9886	138.714	75.0804	43.9319	127.138	125.579
SRP9	211.047	251.636	313.218	258.973	272.131	297.943	432.169	305.855	327.794	162.953	211.836	269.243	166.832	202.169	365.536	396.879	407.334	209.247	317.022	140.912	322.763	591.564	610.768	253.458	392.041	314.216	283.763	151.228	378.786	271.165	335.621	280.921	735.711	414.732	211.786	290.849	283.018	224.552	149.702	380.496	157.592	215.029	375.204	192.994	276.688	174.916	145.197	189.051	267.09
TMEM63A	48.4745	54.7598	25.781	49.3023	24.5515	37.9549	48.8539	54.3052	35.3206	35.5933	26.7774	55.8946	9.16281	46.6729	20.3937	16.1895	67.8521	22.6026	22.3806	14.0886	8.85531	16.4383	26.0574	28.8899	11.2661	18.3882	31.0316	25.2319	4.23235	11.8198	31.1804	27.3399	56.2619	10.3409	29.113	53.9014	50.1569	86.0959	34.0772	110.647	17.5333	62.5654	37.3181	33.2548	22.3244	39.5922	14.7649	25.241	62.2091
PYCR2	49.5498	74.0998	83.6395	18.2249	78.2239	66.6925	109.694	70.3404	57.7618	73.3993	50.3377	74.5159	49.2474	53.2918	34.3974	62.1256	83.0105	51.9666	55.5617	40.6842	62.6973	58.4378	120.138	48.6517	33.5832	61.6298	54.3454	37.9934	29.1716	37.1102	76.8423	55.0701	133.656	73.4419	45.6108	87.5724	77.451	104.104	56.627	163.395	43.4775	66.3345	103.495	66.0031	63.1677	67.5406	51.8722	103.291	82.8339
EPHX1	141.341	186.433	404.727	56.2325	166.182	99.6612	1213.83	859.28	228.039	192.649	239.861	201.318	423.64	132.727	266.986	824.643	1298.54	276.18	224.495	250.87	55.5358	1366.89	2303.68	294.048	158.566	3155.94	247.018	361.907	65.6526	189.249	2075.32	206.476	457.35	2567.16	222.995	697.135	1097.21	1064.61	304.036	944.667	131.891	552.192	635.359	815.424	319.846	173.725	49.075	1485.19	357.201
SRM	61.5628	142.194	123.658	13.195	143.191	143.107	69.341	77.967	82.0891	56.6652	105.544	95.2794	104.098	82.8794	76.7849	122.188	69.4406	100.129	83.3567	81.8593	103.645	65.3879	72.4465	72.394	118.363	73.8724	106.878	59.0213	148.397	140.139	86.0809	107.796	121.554	82.1203	76.3538	83.3964	125.325	70.2922	75.8204	86.8384	82.7715	61.5506	80.0098	88.897	93.4961	65.1203	207.538	82.7447	121.92
TMEM50A	125.906	123.385	288.457	83.3839	119.453	125.795	127.532	162.885	161.581	97.1534	104.191	106.603	89.7071	160.325	151.962	107.467	191.769	105.064	218.164	47.3052	124.914	199.742	183.186	159.8	243.998	133.154	210.486	108.732	157.568	87.7259	119.117	99.8865	104.738	99.7419	110.36	94.2628	232.849	107.641	104.379	208.125	115.176	113.006	177.345	88.7812	91.3071	122.244	69.2476	92.9905	121.795
TSEN15	23.5188	34.8478	56.2788	52.7583	74.3605	52.7325	83.6465	41.3612	46.8101	32.1862	46.927	55.5388	40.0598	55.1213	43.2978	61.3113	74.7563	47.6635	48.235	23.9364	78.2706	48.4493	77.4147	34.4659	51.3068	37.5356	33.4605	26.604	92.9024	38.1529	90.7926	38.7685	25.6848	44.7061	28.8118	37.5151	52.3688	31.0228	27.3558	41.1093	34.2869	30.7213	94.3981	35.4837	44.1866	16.0271	32.2134	35.385	49.0859
HNRNPR	44.4409	43.8692	47.5136	78.9003	64.07	106.843	45.0162	44.4528	45.1623	49.2105	47.2682	37.4694	21.2646	63.8838	22.48	36.8076	62.4602	47.0359	59.9796	27.3399	50.353	29.5711	35.7393	46.7925	32.2265	51.5903	50.8558	27.0955	20.3746	36.855	40.5512	41.4468	45.0127	23.2568	45.5625	31.5451	36.6472	42.2943	35.8329	46.6637	31.4964	39.3529	78.8906	31.8989	43.9625	41.2074	33.7831	31.2138	41.2975
ADAMTSL4	10.8085	4.84218	5.56173	28.5339	17.7196	10.3898	11.6105	15.1177	8.13094	4.4031	15.0564	17.3861	0.539063	16.8956	13.8463	8.76765	16.1104	6.6324	6.26272	6.26528	3.6558	5.94863	4.61404	17.6491	6.07956	3.5903	17.8936	36.6982	6.9784	8.06424	10.184	5.80877	18.0769	0.780415	11.501	37.3361	16.0685	11.9114	18.6063	20.5088	11.6046	12.3285	4.65583	49.1734	6.11554	18.187	26.675	13.0244	11.2965
PTP4A2	100.153	102.227	173.997	147.924	124.252	109.334	86.9717	163.374	153.27	89.2067	84.6292	80.8572	76.8458	155.445	138.125	95.8707	131.955	116.801	270.728	60.2566	137.978	133.216	141.436	138.784	113.316	146.711	153.879	78.5257	122.842	100.901	91.6925	140.844	89.9237	100.063	115.784	81.333	161.669	84.5826	81.2911	146.962	85.9263	99.8487	116.597	76.4701	83.7688	94.6208	154.648	95.6755	110.588
FNBP1L	48.0947	59.2562	73.6836	40.7074	43.7595	54.0616	57.5924	88.2531	57.5341	62.496	32.2609	95.9264	20.7567	71.2742	16.8756	43.6055	38.1462	27.6721	56.1305	28.5929	73.0864	30.0044	45.8378	25.6078	27.9613	59.5651	67.0257	19.7856	14.6246	20.6035	33.022	43.7319	50.5316	33.3066	43.184	47.4866	43.7627	51.3558	33.2343	33.5742	24.7007	29.2843	91.1539	21.4026	36.6483	56.51	15.6642	30.9772	32.1315
PDPN	10.8058	11.475	18.861	19.4829	19.0343	27.7804	35.4767	74.9176	33.1023	4.43155	60.6312	13.6671	3.87708	41.2546	37.3234	21.9512	7.99482	31.1942	43.269	20.123	39.5706	30.9643	10.923	28.1072	30.8988	29.8933	26.7927	25.0788	29.1686	14.2608	20.7384	16.3857	13.0108	3.16531	15.0955	19.748	18.5204	12.3678	32.2315	24.94	53.0591	7.36825	8.15381	21.3108	27.4416	19.1645	16.0692	7.1049	11.5722
ANKRD65	26.1765	35.6416	61.7992	7.51067	6.46819	50.1306	17.6437	23.4794	66.6372	70.5783	34.7257	86.0932	7.10676	7.55854	46.8986	83.2041	23.7654	28.8527	3.68816	40.6289	22.8201	50.0954	56.7974	35.7535	9.42681	35.5809	17.348	30.6966	20.1725	6.71041	11.8696	93.8532	67.0917	32.5284	69.252	113.808	9.45363	40.1344	24.3256	15.7324	16.486	57.0044	55.5934	61.1894	35.6052	73.6773	1.34861	74.4884	33.7024
B4GALT2	39.1777	62.9131	50.0092	12.3736	63.5381	51.6103	27.9746	52.3792	51.7886	25.2238	27.1671	76.4275	46.2866	37.2693	33.5792	42.1927	38.6242	26.7446	60.9583	30.5845	62.7896	54.5109	52.8296	26.5379	54.7857	38.5271	62.5243	17.8769	41.0136	72.1153	67.2861	37.9067	44.1148	32.6757	42.1815	28.5338	65.3719	32.072	23.7485	33.1021	32.2852	38.1472	56.8351	37.6437	45.5881	40.087	69.1078	38.49	66.8804
OLFML2B	39.7861	15.5242	14.6822	20.0747	29.3468	36.787	15.6767	34.1787	23.3303	13.7048	45.5261	50.2085	6.64859	51.8397	19.0078	44.5532	23.6153	37.0041	37.4416	8.66509	36.3029	6.82395	11.7033	23.8308	33.1191	21.2244	33.8428	35.6212	19.9215	23.2468	15.3532	20.7938	31.1468	1.40434	11.391	9.43283	17.4315	29.381	22.4192	24.674	40.3579	20.9504	18.751	8.95416	27.4294	20.9687	28.8181	10.8814	12.7999
MANEAL	46.4546	16.5419	25.5471	2.13743	14.9789	18.8561	13.8826	23.2694	32.2959	12.6726	7.06412	25.164	2.31625	45.5289	24.7353	36.5563	37.2145	17.2169	10.2973	3.33329	7.75814	48.4485	20.4324	24.6092	7.32263	13.2663	43.2809	6.59027	27.2247	2.79945	25.8638	11.0126	18.4312	25.2345	32.699	17.036	48.3305	13.4771	12.7909	10.3607	14.2197	11.8226	10.1451	8.80136	6.07195	30.9895	20.4188	48.5813	53.8131
TNFRSF14	12.1485	30.6189	33.2812	14.481	44.5856	54.4735	23.0806	21.4027	36.0248	19.275	52.9095	44.2245	13.4975	50.1334	42.2995	41.2926	23.5527	32.9748	42.776	8.02179	21.1254	41.0797	18.6944	47.5759	55.2185	19.0066	31.3022	87.4235	21.32	28.9514	30.2022	30.7757	16.0454	17.7932	36.364	81.861	56.2424	30.5684	64.2902	86.0932	53.1312	47.9266	24.8505	93.3019	16.4738	37.9378	40.0676	31.6057	56.9964
IRF2BP2	85.8753	99.5845	217.68	179.393	117.113	151.245	299.415	132.988	117.656	169.637	100.138	140.199	81.9911	130.074	74.7404	102.812	105.31	134.926	119.861	73.8483	126.325	66.8143	104.799	97.8255	66.5028	158.747	99.3895	84.9936	55.1504	103.872	151.698	172.804	74.2115	130.887	63.9532	117.033	135.116	160.783	112.889	182.38	83.3677	138.716	95.9528	102.694	94.9222	81.2688	79.9209	85.5896	158.005
AKR7A2	61.6559	94.573	106.48	19.8144	95.1175	56.8699	49.8814	84.879	82.9956	61.7328	51.5523	36.5173	46.786	61.403	87.7767	64.9749	68.2022	57.4963	63.7589	74.3875	32.0237	200.226	111.928	54.246	105.489	69.5881	138.031	43.8777	106.186	39.3398	74.4327	50.0386	60.8655	84.2478	64.9436	107.423	92.1474	58.7783	52.975	125.537	31.8673	69.1519	99.2517	64.9726	58.1462	53.1706	35.7549	69.6585	66.9069
ARL8A	73.0233	71.195	144.903	26.706	80.4456	93.7117	214.399	85.375	71.4182	55.4523	70.7256	139.876	56.4614	127.42	65.4538	93.9493	140.699	90.9727	74.3849	74.1402	137.044	60.1494	127.053	69.7414	66.7457	111.799	94.9699	105.644	64.186	71.8982	130.085	101.133	60.1076	97.0011	74.3053	82.4476	125.06	77.612	81.2178	135.999	90.9892	104.254	137.314	92.4318	84.1975	95.3437	85.8533	86.6156	116.461
MRPL9	63.0336	151.439	73.2077	31.4119	103.984	215.556	144.14	55.569	66.4932	62.6127	73.7023	118.985	58.8863	126.338	52.2526	122.557	104.033	59.8195	97.6738	104.608	138.218	60.8944	124.035	55.0582	134.22	65.9172	54.0155	36.3641	150.129	63.8617	138.271	80.8323	137.768	75.2369	72.587	88.9231	70.6054	74.8433	54.8073	109.356	65.3721	63.8947	95.0824	55.0908	71.945	50.0779	58.572	75.6265	136.721
RORC	15.899	59.4072	33.3631	15.2387	20.3205	23	28.5765	22.3825	22.0412	55.771	25.3014	38.7133	9.06273	35.1707	19.9446	48.5723	53.802	15.4008	57.45	52.0115	12.7266	21.3621	42.5533	12.3003	32.0413	44.4989	15.6078	20.2067	12.1431	8.44616	45.4856	50.1053	55.2213	70.1724	36.4447	51.0556	30.2561	46.0746	13.7985	30.4659	19.3754	74.2065	31.3453	14.6408	7.41553	11.2195	5.08834	12.9233	61.7716
THEM5	2.04328	51.1425	14.8436	21.5951	31.053	47.3541	8.08212	12.0598	13.8869	17.5644	29.3311	13.6748	3.6373	18.2178	3.67335	72.3113	22.0098	5.36235	13.7074	44.0624	8.33835	6.71928	27.7771	11.6592	26.1741	24.7283	18.4743	5.60743	2.57657	16.5589	13.1411	12.2061	81.4166	18.9754	14.1767	3.40207	16.3775	16.109	4.91202	15.9971	13.746	37.136	12.1733	19.5316	25.8125	5.57894	34.5743	14.7081	22.9201
S100A10	653.775	788.76	1301.88	541.19	1009.38	2503.74	1474.9	833.243	813.276	565.491	393.912	674.332	260.191	1024.48	691.479	1138.02	743.358	702.076	1739.9	446.846	977.256	1002.27	1626.83	1280.26	4550.01	592.084	1306.72	809.249	1666.47	481.963	1573.63	474.651	201.837	770.772	1283.22	589.057	1066.8	457.933	739.016	876.235	1576.27	641.416	392.438	339.352	196.981	1693.17	512.394	642.379	883.099
SELENON	172.577	169.309	213.054	30.9924	184.351	195.075	143.571	167.128	156.501	172.979	79.8554	115.949	63.1161	248.726	97.3069	85.5516	164.611	121.859	162.474	40.0929	107.162	136.026	93.9162	142.904	79.1629	142.467	162.351	109.901	48.6171	66.2547	115.699	102.66	75.7632	61.7835	144.959	123.142	128.183	114.843	110.158	184.91	67.4667	106.239	297.915	126.101	79.1452	87.6192	84.5629	108.163	101.894
GOLT1A	30.9049	15.8753	61.1259	6.12385	73.009	20.6239	87.9358	62.677	33.0493	44.5882	23.3704	14.0884	30.1278	72.7096	48.5673	50.4751	39.7289	26.0584	6.73888	79.9067	2.99476	114.496	60.9984	35.8492	70.3561	33.5619	27.1299	20.1628	33.8906	9.37626	144.403	17.7157	30.2156	28.4823	38.3833	60.8277	79.0371	38.9052	17.1326	87.9052	32.1206	75.8689	13.4023	22.2209	71.4654	26.2943	15.251	93.1407	45.5911
PLEKHA6	36.4303	9.1222	26.9084	12.2765	55.5759	35.5598	18.7026	15.7412	20.3361	44.5641	16.2419	11.7191	11.4922	28.9671	8.23012	23.7639	13.0641	8.32574	19.3925	8.44829	3.0581	8.59356	41.1909	17.1075	5.01464	11.4224	25.2016	5.39858	3.57235	3.46886	30.615	12.2404	1.28385	13.3694	23.9855	28.5606	13.616	31.6017	4.82106	64.8056	5.46486	40.7735	75.4581	12.9267	19.3464	23.9043	17.724	35.3475	22.7604
PPP1R15B	51.1738	45.4771	56.327	135.245	60.0714	79.9065	73.9962	42.8646	45.8407	51.3171	64.3939	51.1159	22.8958	108.974	37.5438	84.4647	117.576	61.373	55.4623	40.7429	44.7562	37.6782	66.2045	52.549	52.1982	50.5745	57.9948	47.4046	34.4384	58.9742	64.6994	53.3943	79.3731	36.0887	41.7555	35.5994	83.3229	52.7225	42.1295	68.8423	33.7265	55.1628	106.852	40.7312	49.8159	30.1407	58.3137	27.8382	83.2043
CDC42BPA	20.3353	19.9923	23.7724	39.948	13.7548	19.9893	31.2106	31.6177	19.7515	26.4263	11.0903	23.2092	6.87156	53.251	10.9192	24.6396	59.2216	23.0662	23.6154	1.13432	9.00577	9.9791	23.67	39.6727	4.22058	20.4037	21.3025	12.4667	2.04773	8.98459	13.76	23.445	3.69223	7.01545	29.4921	28.4469	22.0545	40.1818	14.8058	22.2879	9.63967	40.0448	32.0753	12.4905	12.5743	20.0577	10.5001	30.901	136.487
SFPQ	107.602	135.643	116.795	207.323	145.611	161.299	104.991	80.4612	130.673	66.8728	130.262	101.843	71.9263	156.459	55.9217	132.246	116.232	88.831	104.439	56.0568	111.931	48.2251	84.4906	119.466	82.1194	74.3968	112.364	94.8222	45.5536	95.8979	93.9281	100.224	132.008	52.6598	107.14	143.065	158.863	70.396	97.276	146.722	69.6084	138.246	138.248	109.572	103.735	91.4877	105.942	89.414	129.562
MNDA	25.0507	6.56212	29.9568	17.6306	11.7328	42.4404	26.472	31.1826	40.4589	23.8109	34.8237	48.8655	5.32346	71.4416	88.9453	28.8134	43.5619	33.9663	25.7162	2.60004	14.093	23.6889	21.5353	45.0319	63.6192	13.4737	49.4652	54.9359	65.2159	27.0379	39.2624	22.8881	14.002	3.02796	34.9594	51.6899	31.547	39.8826	27.2932	45.0055	34.6795	23.8125	17.6976	51.2127	6.25072	25.1915	17.99	34.8919	15.2164
PRRC2C	54.4773	35.9155	57.7344	118.899	46.9749	149.86	86.4446	52.7815	41.367	55.7399	54.5403	52.2841	28.3253	150.311	16.2749	53.22	79.5968	49.4802	62.8344	26.6151	51.7803	11.0796	31.5152	48.9561	26.5977	44.7554	43.3264	31.8378	9.06235	47.7309	33.6801	63.4576	40.0796	12.0002	47.3552	30.8351	40.4346	58.3799	33.0955	53.8923	38.4585	54.0367	111.929	34.2426	51.8373	42.7255	51.3092	39.5203	72.0277
EFHD2	96.9761	134.658	160.09	28.6354	155.741	434.679	65.2573	64.5557	208.406	52.6011	159.646	167.912	158.534	155.717	137.576	99.181	108.918	129.185	140.142	31.7973	104.488	63.7662	78.5533	141.314	209.187	71.8079	144.172	153.871	256.681	146.316	153.531	111.229	70.7839	42.0653	183.364	86.4217	121.757	104.729	149.007	176.224	176.322	121.311	219.74	128.046	54.1001	360.783	187.87	122.092	269.967
NRAS	70.0649	52.529	66.1877	84.9491	73.412	87.895	34.7046	48.2504	78.4793	34.5207	50.8808	73.4128	18.4777	68.999	67.4895	79.3498	52.7712	46.9981	52.2968	40.0396	42.462	27.335	52.3029	32.6184	181.003	54.6924	45.4333	41.6193	127.387	44.0911	60.6007	39.1041	72.8521	30.1468	42.4638	32.6817	48.5125	37.6081	29.4344	43.8185	31.2712	27.8623	51.5961	29.1946	38.2199	34.7128	42.289	22.7713	42.1616
CSDE1	387.388	258.782	282.228	228.365	244.372	390.166	230.68	445.705	341.253	397.035	242.011	430.71	81.7849	393.439	187.012	258.723	255.531	275.001	262.523	164.281	200.484	129.456	308.117	210.088	306.933	342.909	307.139	206.98	162.15	241.298	194.374	310.539	323.376	173.639	259.959	374.375	307.456	297.961	232.598	260.574	223.605	175.728	262.793	177.87	201.754	263.059	309.424	196.684	295.466
ZRANB2	29.0395	47.7231	31.1427	84.9147	59.8447	60.7518	33.876	39.9782	47.3981	51.323	51.7622	64.9039	17.0246	56.0359	47.91	51.1854	59.8275	24.0196	35.2458	14.5866	31.1022	46.0651	48.0132	47.46	61.0563	34.6101	37.5175	63.2856	35.7045	33.7517	29.896	34.1274	34.373	37.6904	48.3423	98.4826	95.1651	43.0898	47.9632	68.5309	45.4412	49.7148	40.5711	66.1719	44.7078	41.2464	40.0004	37.4339	69.059
CERS2	123.555	198.606	161.177	98.6226	162.149	182.63	328.36	219.28	135.538	102.788	75.2062	159.977	54.6711	253.547	112.718	97.6355	382.375	147.418	152.304	188.473	123.675	143.399	364.862	75.7021	86.2064	233.001	92.2358	97.3858	89.9791	83.0111	456.573	98.4478	179.8	175.992	86.9916	145.721	167.117	127.251	91.7976	141.58	70.0958	212.121	131.728	90.0706	129.676	104.503	97.232	73.6717	87.9295
PRUNE1	31.0533	57.7377	39.9622	45.8783	40.0598	62.3848	102.653	47.0982	39.5878	46.7612	26.8892	54.2146	25.7434	84.3715	36.9102	69.7217	76.0801	43.3881	43.7081	49.1111	66.4128	42.0749	72.2107	18.4212	41.7713	46.0115	30.2249	20.8628	23.8816	39.5523	89.1934	41.7121	58.1576	42.045	29.1737	35.1386	27.9978	48.4444	24.4275	47.4847	20.9941	40.1887	46.9834	27.2898	32.5434	18.1861	21.6664	34.4587	45.925
BNIPL	15.4821	9.99727	13.4957	31.6213	6.38908	1.2637	67.474	12.1263	20.0774	9.97031	7.89348	37.1874	0.773492	6.19857	9.20031	89.1889	1.14549	12.4007	4.12819	16.2941	1.79915	16.7532	38.9179	3.08548	1.68538	18.6854	13.9871	24.8695	0.892911	2.75448	18.1787	4.01046	1.78268	72.2359	32.0288	44.2272	10.0645	27.9953	11.2089	12.881	2.87461	18.8256	10.7226	26.1857	2.26935	3.09858	0.971861	22.4974	39.5556
CDC42SE1	84.1134	155.102	73.7906	220.715	108.174	227.197	151.969	86.188	105.205	70.6943	117.004	171.231	16.6407	207.787	106.452	183.089	199.305	103.284	123.024	115.283	93.364	66.0597	183.417	125.396	195.048	83.2341	97.8014	79.8006	104.484	87.5509	167.273	103.673	118.469	66.0305	95.1459	79.2405	94.7987	105.106	82.0204	144.956	78.2211	192.024	158.144	83.3407	106.654	93.2144	83.2976	66.3769	149.306
MLLT11	12.6196	7.69912	4.14842	17.8476	9.06857	9.86525	3.64142	8.97539	5.05781	2.33062	11.3273	6.85433	0.576389	5.19892	3.51109	83.196	5.577	3.81874	2.79556	7.01624	3.60953	2.60667	3.15188	7.12901	3.24851	1.74953	4.31331	4.58169	6.83236	3.47279	26.6364	3.91493	3.51248	1.12197	3.40373	4.97554	7.18305	3.70078	3.62161	5.68068	3.61703	9.34473	4.49169	4.46293	38.4543	13.3329	2.77948	2.57571	7.63145
IER5	16.8583	53.0139	46.6997	32.3462	61.2532	225.453	97.3328	17.9739	47.9018	24.8839	59.5506	100.552	13.2998	42.4352	20.1265	19.0686	46.3891	49.0302	24.2418	12.8251	35.7187	16.2274	52.9803	28.6598	39.2793	20.9706	45.1026	26.3501	33.8454	34.5186	58.8558	37.8522	18.2871	12.9019	36.6021	24.2818	85.3237	52.358	36.6392	61.0396	40.055	53.3657	52.7935	34.7949	35.7988	89.9255	18.5508	38.1381	107.039
FH	67.1135	74.3577	87.6623	20.3723	100.192	75.681	173.143	85.9539	73.2044	55.5629	62.8171	121.214	76.4183	97.8245	58.1242	61.1806	125.655	73.6926	80.7539	139.961	133.273	95.891	132.309	67.0917	71.7299	100.502	82.1139	49.3626	116.829	104.299	120.934	102.472	49.8792	123.306	67.3212	78.4966	83.7572	59.253	51.2075	88.8841	55.2169	51.7534	156.268	60.9862	99.777	60.9059	85.8576	85.3106	97.0961
OPN3	16.6253	18.3465	7.26265	14.1111	66.2247	13.2722	8.08682	17.4184	8.28292	4.35015	8.64813	10.0992	2.72956	19.6114	9.02827	33.3177	25.2204	14.2386	38.5776	12.5282	10.0583	15.5247	23.0501	12.2995	25.0387	27.677	11.4373	10.2707	16.9689	19.593	13.9028	8.84361	4.17814	71.3568	7.04037	7.70727	19.0863	3.10214	9.54889	9.16722	7.38943	4.30735	25.8406	9.85065	25.8151	13.8499	7.47098	6.15562	10.521
CHML	9.26478	6.00989	3.53179	52.2525	55.843	15.3149	24.2806	14.8765	13.1037	9.24758	12.8298	46.6058	13.5029	21.8731	1.94341	21.5763	47.8203	12.9512	31.8034	21.2112	63.0925	3.27711	19.8768	7.49782	1.92503	39.8521	5.23873	3.77995	3.52894	16.8903	13.2417	23.8412	12.373	18.8499	8.32275	6.27346	19.992	11.5319	7.50257	13.6456	8.59634	17.8088	6.98296	10.3507	18.1232	12.3126	4.99626	12.6278	30.583
SSU72	53.2211	79.4	110.853	24.0733	79.3031	65.2517	56.2446	86.8705	61.918	51.658	43.1734	41.0996	72.7045	55.8599	55.7918	51.252	59.3754	49.3077	73.3426	50.2409	87.5328	63.0617	54.7167	38.734	87.0527	51.505	91.8953	44.944	64.2396	50.1869	52.1609	45.4457	56.3649	60.7125	47.103	82.9555	82.8154	47.1786	50.3188	54.4617	49.1875	49.3745	83.1412	50.3037	46.2291	40.2195	49.8791	42.6648	57.7664
LBR	41.0702	29.0234	40.3553	54.5208	48.5131	61.1645	54.7377	43.496	42.3666	31.3795	47.3263	26.6435	20.2333	60.0581	28.5725	81.1929	39.5309	44.0276	52.4414	18.4871	44.9195	20.5976	48.1251	44.7193	26.4032	31.1425	27.0457	21.5655	24.6409	42.3079	63.4145	30.5125	134.239	18.209	31.5701	31.3472	31.3591	27.0431	28.5145	64.5745	19.4554	47.3235	45.5185	26.5626	46.062	26.1219	22.8859	33.111	49.5139
CMPK1	172.987	176.134	255.316	175.809	174.257	196.514	126.026	188.682	192.208	148.308	123.141	159.512	139.809	154.518	100.901	236.649	135.738	138.012	311.363	80.0107	115.184	331.654	196.472	122.158	136.452	162.216	255.936	102.298	110.134	211.728	206.892	154.988	199.131	137.362	154.077	152.058	198.774	122.664	107.75	178.308	118.585	147.042	260.738	108.95	111.719	109.377	137.919	116.004	104.43
RAP1GAP	148.332	66.8218	152.454	3.80225	11.1697	3.20919	38.6931	124.474	35.0482	227.752	20.1826	74.5548	100.312	19.6582	52.392	58.4326	30.8613	20.1244	93.2574	19.1464	9.00628	124.851	166.435	11.5647	4.49454	102.83	57.841	26.0428	7.23639	4.82365	187.959	22.2324	16.7143	75.5943	22.0788	121.189	74.0781	61.5136	29.8096	132.516	8.16755	126.361	11.5839	27.0952	10.6338	59.3099	0.714346	22.69	15.9787
PI4KB	29.1264	110.747	42.2188	52.9495	53.3086	120.702	100.523	50.0739	51.2639	48.8339	50.116	73.3717	17.7836	119.602	34.9926	71.1385	77.1574	49.4538	64.0253	52.5757	41.7406	38.5999	76.7357	49.4703	53.4995	52.9116	46.227	47.7668	34.7485	46.4003	87.6216	52.0018	53.8856	43.8738	47.2935	75.0292	50.5899	67.7396	48.2043	98.1199	37.4092	63.0629	90.7327	57.9383	33.4231	33.0853	34.1225	44.4974	80.053
LMNA	211.742	325.15	165.057	49.3085	231.517	679.277	187.709	200.585	141.23	132.047	141.797	290.232	116.362	258.506	74.9335	170.018	230.372	202.156	288.906	117.524	159.667	134.319	386.145	267.128	239.361	178.505	286.796	199.422	88.4303	122.696	139.504	158.629	44.858	224.757	220.882	153.743	360.163	187.345	171.747	235.207	118.207	170.322	165.896	132.046	107.82	358.167	142.845	173.906	297.294
HSPG2	150.143	35.0167	49.5425	34.854	43.2144	62.0251	45.2372	174.786	38.5056	87.794	53.2533	33.999	9.6614	146.175	17.7325	19.1318	71.4923	68.105	85.7547	12.6111	35.6095	30.8431	29.567	52.0639	9.04526	69.9711	148.588	54.4262	4.49151	27.6376	16.1379	59.5418	41.8857	4.4069	44.4774	52.3045	39.4167	97.6003	44.7501	65.659	21.8047	109.201	71.7091	43.2958	54.056	33.3574	58.5955	73.3225	54.1033
CDC42	267.948	200.063	449.515	167.159	174.77	323.766	205.292	348.253	284.827	176.497	157.637	159.879	137.462	299.557	408.652	197.077	281.158	236.409	256.511	96.992	206.099	689.23	340.75	209.051	527.877	246.405	394.793	187.468	511.423	159.718	232.331	173.192	195.966	180.512	266.436	220.473	238.21	180.246	172.775	276.712	158.054	207.038	213.817	151.702	147.618	241.81	99.2543	166.171	188.664
FCER1A	4.71284	5.60231	72.1417	1.84571	0.410622	0.728236	28.055	12.0105	34.6426	32.315	4.575	15.0503	0.192012	12.2952	102.387	0.568532	12.047	18.2705	1.72101	4.49428	2.06133	15.2583	54.0727	15.8371	13.3121	18.137	59.006	32.2174	11.7276	1.91663	12.9628	22.8624	1.74684	9.22116	69.7238	18.976	4.09344	14.7873	17.2039	30.6918	1.77434	25.3994	2.21015	26.6908	2.56066	11.8497	0.144033	52.0423	1.84611
ITPKB	17.8598	17.7874	21.079	19.6128	16.7084	21.1941	36.4178	24.1031	22.2343	24.9412	24.8408	28.3825	8.21843	41.8984	11.3234	20.4813	31.7077	34.4971	18.2633	32.6339	42.0093	7.96439	29.6998	15.5715	4.77833	33.3275	25.6485	34.1041	3.08958	18.5135	32.0879	23.6317	26.2145	12.9097	22.4322	26.7518	24.2599	44.3926	33.4227	47.6601	15.8136	30.3219	27.1678	33.6428	54.3792	17.8649	13.3135	28.7604	30.1377
RCC1	34.7668	89.8828	97.8964	16.4288	93.2633	104.472	31.5303	41.4093	57.7163	41.1081	22.2182	19.8478	22.9994	56.8943	34.5529	22.4139	37.536	28.7299	57.78	39.25	43.6476	56.6202	47.8149	43.7442	76.0869	21.7782	95.927	17.7396	64.002	27.9389	54.415	37.0116	47.3873	37.967	34.8337	42.1736	61.4125	34.5693	33.582	71.6117	26.0053	36.1863	102.418	31.2675	29.1236	48.702	32.9727	26.1576	63.659
ADPRS	51.5536	84.5046	163.764	10.9196	83.7084	86.0759	59.8891	89.5143	89.8702	68.9927	63.1839	62.0925	69.4685	74.9216	66.0337	75.6733	77.5849	49.4349	79.88	49.7653	72.5856	190.982	96.4727	88.8925	116.587	77.1209	102.417	69.5445	97.561	45.2611	86.9446	52.0268	61.9387	117.365	85.4485	115.912	141.522	53.5871	57.5297	146.682	57.9495	58.9734	70.7734	69.4086	51.3035	49.5128	130.25	60.9326	79.7683
COL8A2	17.1054	9.73401	21.104	5.93154	7.81072	8.99961	25.4197	44.1465	32.0604	15.7015	13.3511	17.0699	2.11958	23.601	16.7592	17.7691	12.9289	15.5503	18.7345	1.37311	16.4553	7.79849	5.29827	26.3195	38.5698	3.3298	56.0181	13.2028	9.53093	7.13968	11.4192	11.0926	7.82943	0.917403	11.7608	10.8608	8.13414	29.6409	11.3159	35.522	16.1851	9.16845	4.19509	17.592	20.9433	10.6402	9.4948	11.3494	6.42264
TRAPPC3	48.8275	49.59	82.6482	21.9476	55.8804	52.3829	46.3891	57.951	61.4099	53.3454	34.8993	31.2726	44.0474	53.1118	66.0304	53.0108	57.3352	36.3615	57.1308	40.6153	57.3353	139.521	79.4107	53.7951	71.6256	48.5125	67.516	44.3313	78.034	37.7881	62.0986	38.7722	38.3127	64.4973	51.1009	72.1172	66.0431	39.0126	39.0475	76.2353	39.828	35.9307	63.0208	41.755	41.3358	36.5084	66.9624	43.2893	47.9588
MAP7D1	59.7546	46.2271	98.8488	14.2779	58.7758	112.52	49.1827	69.9094	70.9345	35.0296	51.7414	65.9676	25.3571	91.9063	47.888	48.3422	57.6858	54.4811	74.2431	26.5966	58.0125	50.6065	55.261	132.109	88.0256	55.6018	123.038	82.4055	43.3345	40.7358	59.1634	53.2617	29.2784	22.9464	73.1352	83.9656	72.1293	68.8014	86.6978	93.6316	63.386	51.9596	41.7233	69.8981	39.3179	93.9559	51.9615	64.1909	100.673
ZNF362	43.6216	40.8032	73.3502	27.1121	42.5274	37.5188	32.7846	55.3259	34.1812	53.2735	26.8995	39.7842	14.3544	50.469	26.5104	40.2796	36.6157	38.877	24.0492	18.1028	48.1526	38.7222	32.4335	25.459	18.3905	54.7636	50.2011	32.6479	8.83765	15.5717	36.8929	27.0158	35.0685	28.2096	33.6947	60.5462	32.2124	32.2534	47.1879	66.3944	24.5124	36.8998	55.3359	40.9051	21.6729	33.6276	25.5022	42.8421	42.8932
PHC2	160.614	91.6027	166.788	30.1785	96.0235	171.384	75.5414	112.768	134.158	115.073	84.5746	100.935	40.8044	121.408	74.451	70.5038	91.498	81.5235	153.73	79.8545	77.3933	132.769	87.6017	145.525	212.11	85.7948	165.06	65.9004	94.9587	51.3656	90.4964	77.3202	56.8457	56.1746	134.656	105.149	61.2325	77.4418	78.7986	163.586	75.7654	84.7406	72.9636	61.4527	81.9267	181.128	135.504	110.087	135.159
S100A6	5442.43	2980.39	4704.21	640.764	3093.55	15871.2	5396.43	2360.98	8302.46	3109.64	1707.93	11827.1	3282.21	3854.78	5476.25	3156.18	7087.8	3208.08	3255.16	716.861	2181.74	6923.55	10464.6	8472.83	22313.2	3132.42	4948.21	2488.94	9060.65	1599.19	4620.43	2403.1	1074.82	11118.5	9816.94	4140.26	2200.51	2212.5	2772.23	2275.96	5566.98	2879.19	1121.85	2118.04	1003.62	12435.9	6078.93	4859.45	8857.81
S100A4	196.608	85.6262	1024.31	34.5521	166.673	1559.39	365.801	460.937	525.463	167.617	241.549	334.262	158.495	315.389	697.887	294.661	302.589	292.73	275.273	294.435	295.007	919.673	1182.66	418.26	2239.83	472.969	3763.53	639.904	1995.34	310.66	311.15	366.162	255.923	427.616	633.743	566.495	313.325	267.248	651.184	389.838	498.517	403.079	97.259	538.946	212.21	511.516	250.961	229.542	197.803
S100A2	12.5841	10.7415	17.0836	14.9329	11.677	1491.3	16.711	7.40343	261.783	11.9032	44.7306	490.376	9.7072	57.3635	16.4992	6.46097	22.7321	41.0924	5.118	5.66896	40.2284	19.4368	58.8719	136.966	189.81	7.45089	38.4138	13.3068	56.2392	9.53168	8.52302	16.4707	18.6148	24.3617	144.675	8.38411	6.19155	12.8904	4.68845	10.0454	35.8465	10.7176	4.89374	10.0682	10.8785	169.112	62.1614	24.5045	198.308
S100A16	534.857	87.5436	213.121	64.6927	785.585	1341.48	151.151	290.458	307.349	121.375	187.944	1187.73	518.566	381.157	219.433	157.644	53.0024	155.627	906.424	34.0319	565.008	378.313	534.461	404.167	771.456	254.877	243.75	130.997	700.371	118.23	274.501	281.903	46.8988	440.111	396.225	254.88	250.049	208.831	181.024	224.359	286.293	164.193	355.887	205.974	183.62	708.065	929.229	258.51	801.515
S100A14	313.742	14.3914	218.144	62.9951	1022.02	441.343	261.792	430.171	331.791	392.831	137.734	862.373	612.224	164.558	356.252	124.703	16.8761	116.886	1103.54	80.0672	329.094	697.191	747.463	267.421	693.236	509.376	163.284	221.82	264.168	282.601	597.653	341.399	15.4583	779.15	201.5	443.229	417.934	629.221	195.255	161.864	247.348	207.726	777.155	351.77	164.693	1307.52	152.457	590.564	368.11
S100A13	51.3319	46.8667	80.3516	17.2076	49.0904	311.126	129.289	59.2006	137.436	60.1738	42.144	152.471	29.339	58.0082	108.059	58.37	129.492	56.6037	77.9175	30.7947	73.3044	249.788	129.686	74.4881	430.716	65.2941	157.616	53.4746	90.6163	35.612	91.3047	58.3879	29.1975	186.184	95.5131	103.313	93.0861	115.565	84.6511	93.9205	82.7068	76.7655	64.9461	62.5961	49.1641	104.274	47.3942	98.044	164.293
CHTOP	26.4229	84.4272	50.111	68.2909	72.5216	87.8966	74.5883	43.374	44.7683	35.7152	50.4874	76.459	35.7612	62.64	31.4513	43.685	73.0091	38.651	52.2023	33.959	65.0702	29.5591	54.3714	42.4377	38.993	37.9587	42.7407	34.7659	28.8049	39.9853	53.9802	54.9952	48.7211	42.3283	46.156	55.7181	56.2031	50.5674	45.8395	78.8119	42.1011	62.8744	60.3131	51.9445	57.8753	36.2964	35.4688	46.9504	69.1845
SNAPIN	37.0625	77.312	83.9607	30.3106	51.354	113.996	141.332	69.803	80.9162	49.9846	48.0022	111.117	32.7427	120.269	99.6245	99.6452	134.71	59.0815	82.8718	59.744	50.5485	146.509	193.345	52.0135	155.581	62.9711	63.5471	48.6182	154.111	45.1047	142.923	54.097	79.6103	115.009	61.902	60.5039	58.8439	73.2903	44.0768	98.7675	53.6394	55.9401	96.3964	52.5029	54.7613	55.1885	45.6446	69.7106	87.9817
STK40	50.8665	74.2633	45.9528	16.4951	55.3468	38.4679	35.4457	46.4497	44.7156	43.0867	42.5822	34.1925	20.4586	58.7973	27.0231	46.3114	54.3366	39.229	30.0307	29.9305	22.3569	45.9347	36.0426	29.7532	59.2817	37.7435	65.2985	55.0577	12.2963	27.5507	55.8125	30.4007	29.2822	16.2263	40.5271	53.4569	61.9384	35.0714	37.3301	66.1685	25.2741	46.7274	38.5813	44.9932	32.1416	41.4051	20.5546	28.4329	108.861
LSM10	35.7704	45.5794	69.3045	8.9622	65.2329	47.9425	39.5462	49.7254	54.2285	37.4044	43.8286	46.9493	49.1947	52.0019	104.298	60.1495	61.3131	48.0045	42.1562	30.8305	43.8098	180.77	65.3154	46.8207	78.8609	37.7448	66.4713	43.4449	85.6163	42.9012	81.5464	42.2576	33.9632	48.1933	45.3452	61.1363	55.016	39.0718	41.3124	70.7985	50.4642	43.0545	50.0253	41.6473	48.9977	30.4089	56.559	43.0551	46.3931
MRPS15	58.7933	93.4365	87.7964	18.6084	86.4347	65.5521	79.8567	51.9629	48.9785	47.2699	45.9365	43.4186	150.28	53.7985	88.8184	105.004	80.6118	38.92	71.0706	61.5532	86.4717	139.725	77.4832	58.5557	99.7777	60.3783	54.7859	43.257	155.859	49.8244	91.958	48.6728	57.0881	108.745	46.117	96.239	96.9686	36.7682	46.8535	51.2952	64.2928	32.1937	75.554	43.3623	65.2987	41.2927	107.895	51.1526	61.875
CSF3R	6.29358	7.33561	13.2094	13.9406	6.78203	10.8317	81.2335	5.97815	67.1622	26.4936	51.4451	14.5368	1.3402	49.6883	16.3311	7.18434	5.92488	15.9789	11.6771	31.6657	17.2841	4.07635	10.9114	13.0299	4.7969	24.9084	13.7542	102.256	7.45287	21.5432	19.764	21.1349	6.16469	1.67276	10.7527	37.6999	106.647	5.28907	68.0239	9.65862	34.312	9.32006	9.97432	80.4234	58.285	27.0762	6.15632	61.372	21.8607
EVA1B	30.5873	35.0791	27.5233	5.74459	24.1459	16.8138	22.024	22.8892	23.4299	16.3209	16.2762	36.7015	30.7094	21.8856	22.1786	31.4098	21.0903	19.5704	19.6419	22.8323	15.5337	30.521	18.4378	41.8838	210.391	15.4431	38.4727	42.8613	39.8947	16.3702	25.8372	18.4356	12.1555	15.5505	17.7727	19.8721	45.0149	16.8162	39.6466	41.9363	49.5385	16.205	22.1864	29.2774	19.0385	25.4324	24.6294	17.9805	28.7037
ACP1	43.963	67.3671	47.3249	55.611	70.1463	76.3995	53.342	59.032	67.0927	53.99	44.601	74.5186	23.3776	73.1121	59.9292	73.4215	71.4563	41.2983	101.892	48.3364	48.178	75.6904	79.3071	65.866	90.5643	50.7676	39.3868	38.9583	101.825	46.0299	81.1127	57.2045	60.8891	58.1801	58.0799	41.1318	57.5552	41.4248	35.5071	57.3925	47.1084	49.8505	80.7054	44.4897	61.8761	43.7031	39.3782	20.5451	79.0448
ADI1	59.0131	46.6869	83.9521	37.1494	19.6813	58.3125	76.8383	92.8591	47.3329	61.3086	39.4839	66.4072	33.0612	54.9957	93.5427	142.883	60.4406	44.5718	66.0895	48.7883	31.7637	299.105	178.812	76.709	66.7044	85.5206	69.4833	54.9971	68.1717	37.4082	88.894	52.876	59.2586	104.789	69.9215	88.8257	71.5152	39.3786	48.5197	87.2531	43.0863	67.1279	57.0214	56.5966	61.6868	57.535	20.7183	71.2782	47.8714
PXDN	22.6214	48.2802	31.5062	20.4947	13.9811	97.8251	28.1471	60.088	39.4251	17.6869	21.467	63.3442	8.01319	137.02	12.5361	13.9362	11.3885	18.8289	40.5847	24.9596	60.5943	10.0331	13.0015	50.517	12.3549	32.9282	47.4197	23.6929	7.88284	13.1584	5.3955	17.6905	44.6473	1.37182	42.8345	17.4558	15.6307	18.6772	23.4093	33.2882	38.3305	8.94602	45.9948	10.57	42.6431	71.8628	16.2961	18.1558	37.3953
ID2	70.667	16.5394	41.0042	53.4623	26.6035	70.7662	38.3543	44.701	62.8775	72.4457	126.56	45.4451	16.3586	83.6711	96.3522	41.1093	39.9506	66.8822	39.182	8.72439	90.3491	68.6222	54.424	55.499	259.23	77.1997	59.0205	145.312	99.2889	75.524	52.1796	54.5749	63.7748	24.4322	27.4027	75.7669	55.2992	49.8971	73.3015	55.6895	63.5845	44.5275	34.4478	98.0371	97.1775	36.7772	56.0469	37.1052	34.7446
RPS7	209.358	261.832	201.695	72.8826	157.37	241.044	193.71	168.012	228.046	332.437	154.403	350.023	146.355	200.994	474.545	326.128	242.687	256.237	193.469	188.217	229.28	603.414	357.261	153.843	1027.91	224.654	153.014	123.745	945.173	192.956	395.378	368.115	149.523	779.375	249.864	239.313	238.138	233.425	186.642	162.114	249.67	187.64	193.489	133.125	384.466	176.348	162.854	213	225.981
YWHAQ	289.34	326.501	297.06	276.515	232.024	457.766	277.122	325.933	391.227	205.814	244.163	274.105	81.3807	366.956	346.347	342.453	466.567	254.751	387.552	183.796	369.887	630.482	328.209	325.789	648.361	275.37	268.29	154.475	652.432	169.099	433.259	190.79	221.96	229.509	227.418	178.803	209.782	198.55	162.48	231.901	172.61	209.543	328.852	146.334	253.296	351.444	138.296	150.402	275.168
HADHA	188.689	128.129	126.514	53.5347	155.902	172.118	189.288	154.763	153.347	180.013	99.5873	160.893	47.8086	200.374	128.938	166.075	192.537	150.424	151.278	149.413	171.843	158.475	158.437	160.397	255.283	208.152	151.315	161.855	133.313	103.887	209.068	148.692	127.679	139.626	166.246	149.098	148.047	127.365	117.409	146.136	108.304	128.945	170.405	143.915	128.778	119.624	110.229	136.356	148.178
MBOAT2	19.671	15.8779	18.2128	59.0447	7.10249	36.2504	19.7102	23.1211	57.9314	15.0739	10.3673	10.3932	3.65492	18.0649	10.505	7.68963	30.2687	12.615	40.7509	16.9708	12.7265	15.9911	13.1826	72.8263	43.2752	13.0652	46.5928	9.84488	11.8044	12.9435	12.981	19.8733	9.32953	7.06455	66.5398	12.8078	17.8032	14.4135	18.3492	21.0815	29.89	15.9005	63.7172	12.9961	9.19857	84.2816	1.3446	9.84042	64.3445
MYCN	1.01047	2.2663	2.70549	0.534719	0.41366	0.150487	2.46005	0.510522	1.67494	1.24955	24.4646	2.85994	0.300895	5.6368	0.501638	0.945473	2.2999	0.343709	0.210151	1.37917	38.1859	0.124969	0.605253	0.128923	0.319299	1.21113	0.41641	0.789048	0.324795	0.811753	0.544114	0.52855	31.2326	0.0860128	0.214449	1.77206	0.505591	0.232678	0.470587	0.656975	0.414486	0.780208	0.408729	0.771701	3.01363	1.33413	0.322441	0.200439	1.83184
TP53I3	39.3341	39.1253	30.8213	11.3793	84.4966	26.844	37.8797	40.4872	60.0067	27.3485	33.4922	100.352	12.5779	55.2396	49.3556	120.117	28.0409	28.7022	46.3955	9.97456	21.7259	102.342	86.1909	90.1908	97.767	35.5063	31.0345	69.4321	37.8734	14.8913	112.736	28.6915	10.68	156.957	99.918	51.8526	94.4554	14.9977	38.6339	68.9164	34.3637	33.9787	17.3104	56.0801	44.8839	132.304	19.5051	48.7536	65.871
ATRAID	146.043	150.091	208.515	52.248	235.574	134.918	184.268	184.574	196.904	145.823	121.932	241.595	102.651	153.786	281.944	149.405	204.817	123.231	151.802	131.121	199.575	558.913	387.29	180.34	327.114	246.154	182.044	104.962	473.136	85.6351	338.367	105.15	158.149	384.79	207.714	147.568	155.688	126.952	111.623	165.42	123.549	149.819	180.371	126.164	156.936	117.017	183.818	191.51	210.629
CYP1B1	57.1298	65.4101	21.6989	163.943	24.1812	27.2374	51.8148	19.467	35.5543	157.664	103.239	32.4429	11.4469	99.5487	33.2819	38.814	47.8641	132.038	45.7344	6.08447	62.9743	11.2283	38.896	60.4428	61.0702	63.0094	15.1937	35.9843	30.7593	30.2543	45.5999	50.2489	49.5289	22.7856	37.0071	6.30159	22.0525	29.4231	26.747	34.5002	55.7567	33.6744	23.2218	153.271	27.9906	12.8398	9.57712	136.727	29.5566
MATN3	18.1297	4.07629	16.1268	3.77266	3.52874	3.11864	4.04365	136.615	9.58041	9.87878	3.48328	4.93677	1.21963	8.63768	32.3627	34.868	25.7276	10.2971	3.79974	0.490561	11.3282	15.3998	4.6356	8.73612	42.7221	4.00966	27.6068	7.75757	7.39348	1.50967	3.54173	2.01427	7.70168	1.36379	5.44548	11.4252	6.22333	11.262	10.1071	47.0583	5.39015	5.95847	2.01063	4.36074	3.95003	9.83887	2.39481	2.52993	1.71511
CAPN13	11.9474	5.48143	22.4361	6.04284	18.0853	5.17966	17.6745	14.9787	25.1258	49.2665	20.5738	41.0624	5.02029	21.6949	36.4309	64.8724	1.44104	3.46293	9.65603	5.07718	3.14194	13.3008	21.7223	8.4527	0.149379	13.7041	4.84709	4.98098	4.29622	7.10319	20.2008	28.4366	9.26518	6.97832	18.7959	22.0237	10.7549	30.6844	10.5775	35.0578	12.4744	7.43054	48.0489	10.1788	29.5714	71.2127	0.00808122	10.8257	4.49029
LTBP1	25.2809	13.4204	73.8231	28.4588	27.9362	30.026	28.1468	243.877	50.2231	39.7394	34.811	8.91569	8.24087	92.1615	32.4888	25.5625	21.0888	69.7137	44.8278	18.157	72.9187	24.062	18.7472	19.7366	9.74896	18.0523	97.7861	17.3858	17.1814	22.9362	6.45851	23.4875	32.5711	2.09832	8.15736	29.776	16.2895	46.17	29.3518	55.1915	46.985	40.8107	49.9485	13.1743	47.1696	44.3858	46.2081	16.9809	10.5008
PPP1CB	184.076	142.622	187.183	334.725	131.065	172.33	214.058	156.284	180.393	139.215	117.743	156.519	59.5449	151.187	143.713	143.77	219.657	152.098	155.436	67.46	170.293	250.99	226.916	221.438	255.966	161.748	162.922	91.0485	196.02	116.301	172.434	147.143	173.276	153.361	129.424	103.364	140.162	88.6453	80.9822	155.327	122.469	95.7377	211.342	92.8087	129.714	163.69	66.8499	78.7406	155.935
MSH2	27.1811	48.8752	21.5774	17.3389	31.1595	46.4943	23.0319	27.8399	37.9777	20.8076	24.1026	19.0576	15.7008	57.3946	14.1939	23.2185	43.6187	13.6547	44.4265	10.016	34.0495	20.0016	18.3981	27.0018	26.7326	20.2243	15.8156	10.2187	17.6375	18.4743	21.4814	20.1318	24.1866	12.3829	22.8354	13.751	16.6539	19.1766	11.9774	22.3132	10.7111	15.8931	59.024	13.3217	27.712	17.9923	18.0442	16.1406	34.9633
XDH	20.9946	5.30126	3.38721	7.91974	11.4899	21.3285	15.6154	15.4614	17.6793	23.541	9.42837	12.4617	1.8249	5.76831	4.67347	3.94969	2.14187	1.17032	9.99364	1.58841	0.696128	7.36124	3.90145	17.348	0.385338	1.09536	9.81137	2.02989	9.22374	1.21456	1.77452	9.73508	0.382046	1.38227	17.7464	9.36406	7.58614	3.84735	0.800634	7.4566	0.766693	13.339	11.0799	3.56368	0.55768	52.1131	7.74785	11.3064	18.169
OST4	492.806	296.451	484.351	193.862	420.49	431.141	695.625	569.164	502.848	408.171	374.841	660.692	293.462	585.132	1044.89	592.856	496.764	478.262	549.981	455.418	722.827	2175.03	869.037	495.863	1228.85	507.42	498.969	338.822	1030.57	418.114	1098.04	416.858	468.812	937.999	659.44	436.694	471.603	403.798	447.982	511.368	672.745	343.099	524.4	309.433	570.494	536.257	618.684	464.147	451.114
FOSL2	67.7248	52.0521	60.8632	118.692	105.992	124.531	30.1106	45.9807	106.013	40.1804	110.189	33.9276	15.401	58.0999	22.4603	37.6788	60.0239	98.5551	207.598	72.4088	73.9581	39.0124	74.3657	147.157	55.6354	43.1224	86.7465	60.1433	30.1504	73.1268	39.5307	65.5714	36.4343	31.856	95.6743	22.7429	89.4364	84.5618	49.6602	57.931	128.018	56.1718	66.2511	30.8295	40.5504	130.013	139.013	40.553	167.186
EMILIN1	105.562	45.9836	40.8593	14.5404	93.4117	53.9336	35.5058	90.1024	71.1935	39.0624	150.49	63.0489	10.2861	106.099	40.3471	65.4786	66.7514	167.343	96.7766	38.0059	84.4115	14.1033	27.6227	123.131	48.013	49.5603	128.601	64.0622	36.7256	50.2545	33.3736	73.3394	54.296	5.71913	20.9052	61.248	36.3745	102.18	99.8598	109.18	178.216	79.8742	46.1174	66.3862	118.558	83.1985	101.535	58.3078	52.6054
CAD	18.6485	52.9622	12.7541	14.9734	45.6464	43.8355	18.5979	16.8663	23.0277	21.5579	24.2394	21.4845	4.0173	53.1108	9.23935	17.5601	28.5959	19.8044	20.2463	16.7576	29.904	4.87767	10.9413	23.3809	15.8758	15.3967	23.1286	15.9218	6.19917	20.5292	25.0813	17.2115	16.9468	4.08858	19.2233	20.5868	18.3539	24.4218	14.0874	21.0755	10.1965	18.0493	29.0041	24.4686	16.5973	15.3946	41.3718	12.2227	37.0629
EFEMP1	87.4407	23.6405	70.1412	63.7854	36.4637	141.789	109.274	209.729	70.5373	358.247	68.7854	111.511	13.5786	84.2995	97.1484	50.9162	201.176	70.8558	65.4417	6.02847	63.9708	92.8508	56.5854	88.2251	22.6612	152.768	68.1251	130.78	78.8519	39.4882	29.6712	45.9934	41.8623	105.834	461.905	91.6038	123.81	64.6382	128.306	58.5349	105.526	46.9849	77.3781	75.3548	55.4597	66.7015	137.644	209.417	62.3674
RTN4	127.251	61.5516	120.847	92.5986	80.8751	154.597	110.503	153.538	134.922	89.9011	93.8887	99.5765	86.3514	124.049	101.825	125.41	133.424	80.7375	201.502	33.5233	88.9306	239.456	153.436	182.24	171.615	96.3875	123.252	117.262	151.431	74.1998	138.133	90.5198	63.7517	101.691	118.623	80.4938	150.781	76.8094	95.6209	107.419	113.026	80.157	107.172	79.6745	86.3814	196.073	75.1229	76.1629	145.423
HADHB	97.1146	75.6846	95.487	48.3777	77.666	81.5002	94.2209	78.1716	62.3583	70.8279	75.3053	90.1973	29.7257	127.876	68.7938	108.725	127.429	62.645	73.1851	83.8047	87.3422	106.186	98.6051	85.1814	109.404	89.732	79.4059	66.7978	67.5961	50.0621	119.482	84.3382	71.8456	89.5744	77.4229	65.0667	127.809	66.394	60.862	68.581	59.7097	60.6127	92.4363	74.5146	58.6377	54.2385	71.4417	86.5632	65.3797
ANXA4	103.672	20.6822	75.8587	20.0169	54.6444	35.9573	35.4846	47.0395	46.5434	43.9678	24.2663	30.0099	42.3277	44.8175	111.439	85.5253	24.9341	30.6623	62.785	8.41099	26.6901	61.4528	48.0691	47.462	59.6033	40.837	50.2931	39.1949	75.2555	17.0924	72.189	29.3467	20.5567	57.8367	53.6901	39.1387	33.4971	36.4123	30.4474	60.8144	19.8255	40.7049	63.2906	35.0879	17.572	48.0885	23.5982	36.326	28.7306
GPN1	45.5394	36.2523	31.5254	27.6539	42.6048	70.0695	34.0459	27.6125	52.3904	24.5537	29.7718	45.3366	12.8537	50.5105	47.3077	46.3502	44.0557	30.7262	43.8647	26.0697	40.3339	61.7179	48.2634	58.5127	128.873	31.0715	39.8189	22.1287	160.117	23.2951	71.8601	25.0019	22.9258	27.1157	34.0475	19.8796	26.0976	24.9483	20.8339	36.6022	27.9148	24.6007	34.5021	20.0322	26.1206	32.4883	42.8791	24.6431	56.2498
COX7A2L	58.4979	48.0996	48.2991	26.1997	55.6574	49.0769	54.4364	52.0608	51.5615	51.9168	45.4107	60.5089	53.928	46.5202	66.5485	61.9715	65.9547	39.9378	63.5265	58.1054	71.1222	126.606	65.8419	39.6326	152.329	53.2102	40.3157	34.6839	198.392	42.2383	96.5243	47.4542	51.0614	70.5841	34.545	42.2251	44.3748	41.0755	38.9778	48.8105	46.5486	39.4682	61.5968	32.9279	52.8583	40.0052	23.7028	38.569	42.6233
ATL2	58.3025	82.7659	44.497	87.4652	40.2971	74.1853	89.3021	50.5246	61.9213	89.7648	53.2154	71.9523	38.4195	45.3527	62.7402	29.6935	57.1615	29.8416	38.469	42.0177	40.3313	74.9298	69.5643	71.0472	60.6374	73.5109	33.8123	23.9564	76.7649	31.3044	42.2755	57.2826	40.7709	44.2833	29.862	40.2252	52.531	55.7488	26.3587	55.7714	30.2923	51.3554	67.3985	41.9386	69.722	40.5553	27.7975	25.5566	79.4983
PCYOX1	103.256	43.1485	43.7364	52.8136	46.2381	47.8952	78.6623	108.458	80.494	121.01	49.7336	66.1998	22.3217	104.46	36.5357	44.0539	109.6	51.0698	80.2053	19.6232	46.6379	79.1965	94.4802	53.0562	46.6691	151.958	53.6314	67.9631	27.4827	40.2646	55.345	63.1883	58.4751	62.8332	111.939	57.9657	47.7642	71.5601	72.5261	50.5627	33.1708	92.7594	80.3667	61.3971	74.6771	85.936	81.1907	34.5288	50.2153
ERLEC1	159.374	96.9877	101.21	100.817	112.327	93.8885	196.515	203.015	132.025	147.62	147.742	149.959	69.1707	148.148	205.536	197.892	316.371	108.652	122.709	45.03	115.695	299.368	201.422	106.643	143.021	150.062	104.736	79.8528	141.396	96.657	132.912	119.542	138.603	143.258	111.821	97.4981	109.502	120.631	79.0653	143.581	113.314	140.243	147.581	93.4483	144.39	105.227	115.183	112.981	93.4703
ZFP36L2	228.183	73.1756	169.581	154.719	122.085	181.375	184.708	125.698	128.836	159.409	197.182	116.475	83.0681	291.545	109.777	146.333	196.292	417.476	333.3	104.464	138.287	101.058	113.939	365.555	172.532	116.407	320.939	175.518	88.5029	97.4043	170.142	127.718	74.3146	28.3736	94.5091	130.291	135.501	198.161	300.084	181.729	198.995	116.811	113.721	147.508	77.3003	127.015	137.517	91.8978	75.3486
LBH	111.281	79.5338	116.137	77.3695	32.1861	138.898	105.048	266.379	157.416	128.483	118.636	69.3232	27.302	227.3	138.408	206.975	74.1092	175.632	90.3918	27.8905	146.615	52.4621	91.0695	63.0529	93.9332	160.203	241.441	119.717	62.9877	67.9997	53.0412	75.1379	69.9	16.0813	28.9501	122.691	53.1948	117.069	235.614	156.982	112.982	112.388	52.2593	130.2	91.3885	123.348	44.9652	66.6303	100.592
CD207	4.71678	4.68674	169.315	0.676754	0.31994	1.46654	71.5067	1.75317	93.0788	34.3344	4.51972	20.0715	0.388981	12.6661	60.7049	0.50626	13.6843	25.026	0.438854	0.62953	0.642441	9.16296	41.7943	22.8665	6.01589	5.6112	166.831	7.24325	4.52175	0.629635	12.0444	13.8584	0.181476	6.70577	147.656	19.0604	5.32308	20.4372	8.17208	60.5182	3.4863	31.1705	0.748722	9.82266	4.10433	9.86994	0.0448899	53.1937	1.27513
MCFD2	84.2325	57.6338	53.7293	65.0153	76.1177	122.498	82.0833	76.5764	71.1186	82.8919	59.0732	58.5037	31.7777	98.6502	66.0907	111.479	93.8725	64.5757	125.224	34.3123	48.4442	74.4659	94.4757	56.6373	94.5306	60.5823	51.0357	46.423	78.1653	38.601	69.6791	51.6861	47.7476	30.7613	72.0136	42.6671	58.4907	51.0998	39.7168	78.7965	41.0987	57.4129	73.2505	39.4721	56.5378	65.437	101.235	39.492	79.016
MRPL33	48.0865	54.6105	43.1592	54.0789	54.1241	62.0384	65.0351	88.501	85.2204	55.5397	48.2235	64.3827	10.5742	60.2463	121.314	76.6674	99.1328	56.8327	68.3959	61.0085	64.0411	225.724	117.839	84.5295	149.068	52.2324	79.4769	40.1465	127.551	46.2316	98.4947	58.592	54.7887	79.6915	89.1405	58.3611	56.2036	58.0789	57.7038	67.2005	76.2092	52.4844	74.2689	45.1806	80.8581	93.8709	76.3488	45.834	89.0229
EVA1A	30.6898	24.0357	52.2695	8.11277	6.25426	27.0653	33.5773	73.0996	45.1165	39.0077	28.1828	90.9801	2.20107	58.671	53.3309	11.793	22.0295	19.8813	4.51691	5.76719	8.49636	85.1633	35.0863	18.5823	279.805	19.4861	39.881	25.5796	122.955	4.64047	38.9031	16.4226	11.0999	22.8839	28.0625	47.4182	17.8886	44.5487	26.3044	56.3534	18.4236	35.512	14.7076	15.8898	27.1324	80.451	1.42176	18.7928	27.1148
TMEM150A	23.8689	51.8115	45.7839	16.3932	29.9757	24.995	60.5924	57.5602	32.4857	29.4514	24.5721	51.2003	12.4716	67.586	45.497	25.23	81.7882	31.5068	16.7896	72.843	15.5232	120.896	52.8349	32.7218	62.9422	31.3577	25.2528	34.34	24.7956	13.4779	32.3059	31.1744	44.0472	86.1099	27.8508	57.9368	85.0386	30.9528	26.6614	75.5319	26.4627	43.0866	20.5698	45.3178	24.6141	27.1885	23.0357	34.1345	181.465
CCT4	157.421	152.577	129.808	55.3318	208.951	283.759	165.526	119.977	185.553	136.535	148.465	165.696	70.092	217.278	172.923	174.897	148.652	144.736	166.491	88.6601	161.298	241.636	261.476	172.115	221.453	153.342	165.141	96.6019	459.19	124.023	303.668	177.394	112.229	180.038	137.401	130.968	124.756	110.681	92.5239	133.217	112.613	105.407	187.287	106.227	147.818	162.203	189.455	90.9934	221.993
MAT2A	72.9701	109.4	69.3733	151.292	163.652	137.867	113.953	69.5127	124.619	138.706	119.614	114.276	21.8733	136.141	103.045	106.577	152.21	71.7139	75.7193	84.1996	52.0036	96.4565	88.6665	151.379	94.1851	82.4377	82.4235	111.003	38.0567	51.1822	81.7013	64.0698	100.658	65.6117	140.951	109.87	153.907	91.6785	80.4314	111.309	46.189	145.658	127.006	111.787	74.7192	116.184	58.1517	89.9215	152.89
EPCAM	824.11	787.364	777.82	185.937	543.465	724.635	674.548	659.426	531.185	450.767	343.649	738.301	608.209	547.931	240.529	835.466	1543.63	246.003	440.843	233.216	666.419	773.487	745.886	742.377	691.258	521.211	588.275	109.675	509.787	204.678	802.915	323.958	585.477	383.73	555.749	324.315	623.371	454.012	177.322	646.133	350.346	390.136	425.641	171.428	705.112	543.881	345.422	355.312	683.268
SIX2	2.31465	5.94587	10.5334	3.04024	0.21695	1.09509	11.3919	15.2618	5.99127	5.43246	10.3984	16.3195	0.913036	19.6438	7.99141	0.729497	2.47167	3.56921	5.99303	2.74805	20.5566	3.73588	0.460279	0.243417	0.125596	0.234293	0.655177	0.232778	0.340687	13.1096	0.299637	1.12268	89.3401	0.188498	0.903784	9.45296	0.0745775	3.26989	2.63044	5.03919	0.835566	0.585888	9.95101	1.87332	11.7317	8.03644	0.913188	0.206961	1.0281
SLC35F6	68.0753	52.3658	54.8232	44.2148	77.083	50.9278	65.2452	49.8624	51.215	34.5139	40.978	58.9116	29.4236	76.2537	33.1424	44.6669	77.7238	43.0893	68.5267	40.8128	43.7218	41.5836	49.3206	45.4614	42.1299	46.5114	47.5754	101.419	36.5067	35.7572	76.6551	30.6403	38.2815	26.2693	46.8027	36.7614	82.0321	25.9961	32.1898	64.0897	50.4535	31.6735	51.2406	38.4626	35.1789	49.9445	74.847	32.2455	84.0925
POLE4	41.8828	73.4344	32.9278	12.1722	44.5627	60.0124	32.7794	37.6714	46.5797	29.0375	44.508	37.4868	25.8168	45.2584	56.0139	37.2586	27.7053	42.118	36.5643	16.6287	20.7005	126.883	84.2956	41.8894	143.735	40.9019	29.6075	41.8483	97.1759	36.7672	69.1986	33.2047	42.8586	62.6661	35.6136	34.5913	25.2284	23.3359	33.7658	42.9812	42.2422	29.8296	39.7364	33.9262	32.3538	40.8907	33.4076	33.5511	47.8315
TEX261	57.5621	91.979	52.5542	27.8208	43.0369	88.4243	83.0296	96.2087	92.767	79.4755	66.0746	79.1825	38.3063	102.483	65.2867	68.0554	79.1943	61.4695	81.8507	53.3609	42.2085	66.2042	56.3403	56.713	52.2543	82.1251	64.2073	58.3007	32.4578	45.1406	106.261	49.4695	68.7593	35.1169	51.0093	78.3161	67.5145	75.543	53.1299	76.7948	45.2431	64.3053	96.1945	56.2527	68.0466	45.1598	72.9391	52.6439	92.8946
GGCX	72.7745	43.8984	67.8541	57.3897	23.0827	28.4773	76.2729	59.9605	29.8793	72.5455	22.0073	23.8994	16.2582	170.544	41.3847	30.2747	65.1697	31.6722	50.9469	39.2758	40.5718	74.5671	38.5899	31.7391	22.6896	30.277	34.9072	16.4454	13.3401	18.8347	41.4506	21.2284	75.6646	26.6411	35.7564	51.6037	79.4473	49.8424	16.9225	46.8479	21.6585	33.2339	24.0128	21.9947	23.5895	13.8248	37.3387	53.4053	110.735
REG1A	0.582779	0	0	0.0733249	0.554637	0.0378326	0	0.102677	0.0263175	2.08323	0	0.768238	0.129678	0	0.291029	0.164557	0	0	5.17755	0	0.232024	0.439842	0.182593	0	0	0	0.209372	0.595102	0	0.0349844	0.355656	2.84359	0	1.00087	145.749	0	0.190659	0.0319067	0	0.123873	0	0	0	0.399099	0.0247053	0.0234001	0	0	0
CALM2	318.482	214.583	243.489	169.619	180.833	407.342	263.268	341.949	257.249	189.105	198.203	360.366	311.298	280.025	491.248	258.003	378.297	227.94	207.613	105.558	251.435	799.026	487.853	306.395	767.847	195.174	256.212	193.619	896.692	115.344	345.83	188.739	180.72	269.662	246.686	203.341	273.254	156.528	176.324	267.966	221.642	200.786	255.72	166.539	211.93	542.939	136.32	167.569	344.665
EPAS1	232.213	202.106	146.238	110.324	177.892	111.012	227.176	173.455	113.849	250.602	197.45	145.664	57.616	274.018	64.0078	50.4718	231.947	229.437	182.096	121.567	185.705	120.324	215.101	106.224	71.825	620.344	84.3315	305.755	31.7314	121.477	88.8469	116.409	175.358	89.6421	81.1001	305.616	136.057	191.619	773.507	169.318	88.6866	267.068	120.32	369.475	158.496	139.775	147.892	149.367	112.665
TMSB10	5794.32	7795.46	12161.1	2110.72	9398.83	11874.1	8882.38	8334.68	10080	1741.93	5109.49	10735.7	7827.93	8103.86	9396.56	4292.81	5860.68	5750.41	10900.8	3787.15	9969.7	22623.7	8793.01	10088	39023.9	6773.62	7802.45	5083.08	27874.8	4734.46	10098.5	5437.01	5771.78	7297.52	9111.95	4876.03	5998.04	3429.51	7061.74	7808.98	11205.7	5054.29	3772.86	5246.16	6624.57	16140	12871.1	7236.13	5283.03
ATOH8	2.11271	1.20609	7.37723	3.24749	1.9683	1.08482	49.0195	7.856	29.8418	29.6563	7.94447	7.46593	9.12116	3.47265	4.61043	1.40155	12.5284	21.8284	14.0093	91.2071	15.6612	25.153	41.5115	4.06349	1.31268	88.0953	3.03151	31.0449	2.00136	10.4834	19.6119	33.8314	8.33991	29.8095	6.23173	42.4136	24.5745	22.7367	34.9381	9.00302	26.3514	26.2536	3.23355	27.5711	16.5108	4.40457	0.359016	4.14161	47.8814
SFTPB	2053.07	879.029	6650.4	807.937	28.2689	216.203	15787.7	7579.73	6999.1	12016.9	8948.14	2011.4	5108.8	6281.63	10490.9	145.913	9162.04	4771.51	1196.6	1446.26	1863.48	12829.8	17474.3	3428.65	281.588	18840.8	457.565	9931.44	1865.65	3113.88	2555.69	8874.2	6022.29	26216.4	18420.2	12351.2	8971.57	12767.2	6567.11	1480.07	5536.14	21907	1722.62	10018.6	10229	3296.66	4.53178	34628.8	9418.03
CCT7	151.732	199.719	147.014	28.9532	223.917	282.235	183.519	120.446	172.792	130.57	174.495	194.085	122.935	217.761	119.572	154.117	193.412	146.141	161.359	104.995	153.949	187.471	234.668	170.747	310.285	191.138	159.881	92.9606	297.029	124.982	215.857	176.465	153.561	160.831	150.038	153.22	151.301	112.883	106.997	167.724	121.009	130.403	167.222	120.396	208.657	208.323	215.729	101.738	208.1
SPTBN1	202.332	49.7209	61.2277	75.0204	46.4149	126.033	69.3847	116.939	61.0946	93.1953	58.7817	69.122	18.3238	159.556	26.7372	33.7746	61.9712	77.1037	61.1706	24.3883	38.3066	40.0018	50.6572	67.8241	22.285	137.011	49.2316	110.785	14.4045	30.642	43.2091	48.2163	46.9688	31.637	41.8256	89.0234	55.6543	60.048	148.095	74.9839	32.8456	63.1739	84.5485	87.6369	48.6047	74.7076	38.6034	37.3139	63.3671
PKDCC	28.824	5.22194	11.6886	5.02719	5.25603	10.8907	5.43613	3.92591	4.85785	3.77123	16.4233	8.25903	26.544	13.1771	10.3475	3.68837	3.67556	8.54457	6.50138	3.02766	9.61087	2.98244	4.52956	9.33301	5.34827	6.85752	9.81513	26.7263	9.58157	5.31217	6.62503	5.54787	4.35531	0.765703	2.35587	14.4028	4.27344	3.08499	21.9854	17.8748	11.5863	8.41663	6.06092	15.6837	28.317	12.2073	1.33597	3.42158	10.885
RNF181	178.05	283.067	240.976	43.0258	177.43	195.088	242.702	168.552	212.737	151.415	124.551	256.018	197.474	230.177	303.066	258.964	274.808	108.859	141.932	281.369	158.292	687.031	293.459	170.039	582.888	154.604	169.136	127.162	500.95	102.443	251.708	133.32	178.986	362.281	203.989	208.852	309.342	134.124	133.381	279.187	215.146	132.113	154.113	126.638	156.075	197.624	129.253	214.762	487.031
TCF7L1	8.18153	6.51118	24.0313	5.4732	5.28336	7.85086	14.5456	19.3208	16.4045	74.6092	42.5129	18.4756	3.2054	24.2508	14.3874	3.79423	4.78553	17.8096	5.22366	6.63732	15.3015	7.24399	33.9663	7.72148	3.31272	36.2826	9.27326	28.4604	3.37187	8.08697	11.8998	16.4927	45.5978	8.68478	23.2423	23.6968	12.5363	25.6741	19.1848	26.7384	9.53922	32.7939	6.18838	24.968	13.4589	19.0304	3.37383	33.3792	20.5303
HK2	40.7055	16.5883	15.8261	21.0044	45.2223	39.1093	74.9942	25.1189	37.9038	16.2826	40.6301	42.8165	21.1096	61.8817	21.6986	32.9703	31.1215	25.4554	19.0416	10.1089	35.2785	29.6356	9.05514	55.0873	46.9389	41.2254	40.7781	78.1255	23.2741	52.2871	6.18705	32.0916	32.0833	10.5871	41.855	40.4976	11.0099	9.38495	34.9541	27.779	25.166	10.1245	131.112	48.0042	24.0281	80.9835	26.1078	30.9838	23.4082
CAPG	272.925	109.672	224.253	35.0782	132.37	406.962	292.556	194	395.85	132.592	222.459	322.436	203.959	426.193	344.369	224.555	213.098	247.133	292.598	57.1597	231.67	571.967	333.432	413.951	806.277	194.499	264.744	710.504	636.277	237.897	333.807	214.602	96.7446	156.133	315.828	232.785	299.335	208.418	248.389	278.542	529.455	261.199	214.171	400.889	109.901	438.444	216.49	203.18	200.269
USP39	38.1564	55.774	48.8099	34.1498	57.0884	63.1309	48.6154	41.7695	53.1632	37.3464	36.3882	51.0213	43.0463	73.4875	41.2976	45.9453	56.7487	39.557	56.1755	49.6598	54.5115	90.2882	51.4152	47.7723	67.9032	45.8053	35.9156	28.7354	63.4882	32.6173	64.8185	35.9714	55.786	59.4462	40.2804	33.5473	46.6658	33.6473	31.701	46.7337	34.5557	43.8815	74.9819	31.4579	39.0365	39.2519	55.3242	30.5838	109.724
GALNT14	30.9863	14.479	3.10382	8.72409	11.8756	4.0297	2.69699	3.8782	20.7257	2.13575	6.0554	59.9761	22.2494	20.9593	4.05621	38.3908	1.99672	4.50397	4.2305	4.57291	8.1722	1.77999	10.7972	8.19732	0.339579	3.37096	12.9694	1.64367	21.6815	15.0044	35.5574	15.8899	5.5849	2.32423	24.244	0.981951	13.8987	4.55545	8.50903	11.4475	18.2228	1.01026	16.5215	2.32396	7.81041	31.6417	0.312303	2.62655	13.1604
CNOT11	103.783	116.743	71.6272	128.211	135.069	81.7053	119.613	106.296	102.202	85.5305	70.6761	106.806	65.3176	109.169	58.6536	162.342	98.4376	60.1571	81.5181	47.3424	60.8406	80.4169	72.921	87.4889	83.0418	54.9995	74.8864	43.8246	96.2442	53.7089	79.9195	63.7786	110.154	44.0105	67.3246	67.4252	92.6101	56.9751	37.7514	100.296	51.389	70.5273	104.776	59.5121	55.5118	71.0811	82.4989	62.4315	161.697
VAMP8	482.416	750.633	1079.34	163.792	452.583	664.873	817.519	670.63	758.831	638.857	398.903	897.787	366.383	682.534	1354.15	736.507	1237.78	501.909	637.671	633.398	412.571	2897.95	1054.54	483.603	2086.89	655.947	493.837	665.897	1192.6	297.839	826.542	486.722	417.978	1346.67	665.65	664.296	805.358	617.827	496.948	839.256	644.598	525.453	484.603	541.658	350.877	894.722	360.639	587.723	1079.64
YPEL5	98.1492	67.5942	111.232	123.232	71.1234	64.0403	154.054	162.465	122.405	112.223	116.967	127.387	26.6131	126.288	223.512	123.579	188.362	102.583	153.553	53.8598	118.224	290.824	230.136	109.571	191.679	124.45	128.835	91.5599	190.507	68.7626	97.7516	140.075	74.9346	158.281	82.1836	92.0026	94.0226	110.158	98.9762	171.561	95.7197	125.05	87.9458	88.3616	75.2425	112.541	49.1353	98.923	96.9866
TMEM214	69.8965	79.4178	55.5453	29.3673	116.013	77.0906	136.827	84.5545	79.3952	77.3536	82.8678	122.659	38.7364	93.091	58.4639	75.0408	86.3178	81.5645	108.304	89.0112	69.2677	42.4729	70.6356	91.8514	46.5663	100.072	90.549	64.8651	40.0086	68.8779	82.4673	66.7664	72.1601	57.6085	115.317	71.9492	91.1975	56.5299	57.2923	89.7518	69.1538	86.4387	123.395	63.3996	89.4342	65.6614	124.559	64.0243	117.829
PLEK	24.3845	10.4864	20.3463	61.8305	17.3761	82.4922	28.007	28.1121	70.0282	18.1243	100.412	42.6644	10.5468	177.651	85.4684	52.9061	53.1092	75.9939	49.6377	5.80485	38.0132	27.8987	28.3652	45.4296	63.7276	40.8274	38.0347	109.849	70.6813	72.6399	54.9823	51.3762	26.7536	3.26089	31.1976	32.2676	40.2673	34.9931	47.8773	51.8405	78.5654	60.8128	31.9226	63.0313	10.6992	28.8184	42.7471	22.7014	24.4507
RPL31	213.91	306.308	276.31	126.988	239.931	283.11	379.786	381.226	346.516	632.275	259.944	397.213	157.148	271.697	466.438	416.371	332.979	389.577	257.322	140.831	324.059	470.3	440.851	229.857	829.467	319.801	217.619	184.8	709.047	249.463	327.514	528.449	317.238	727.923	427.654	371.092	225.24	369.791	292.704	251.502	433.456	248.867	217.915	202.941	451.658	352.853	420.539	293.092	275.721
ATP6V1C2	1.93093	144.748	2.43479	6.43082	18.8349	2.57197	24.9758	0.586128	5.81813	4.65902	17.8498	2.0854	1.3964	2.81261	1.69154	10.4469	45.2551	2.556	2.27564	2.14151	100.241	5.34775	2.24259	2.68448	3.04932	3.79226	3.87533	1.75647	1.9916	3.37688	5.3099	3.14446	6.34684	14.3702	1.05518	4.99755	17.9087	3.26194	8.60827	7.0927	2.43342	3.47937	55.1661	14.0665	23.9622	1.34794	7.54689	1.45134	5.40354
LAPTM4A	819.678	404.763	731.402	267.01	373.561	429.798	734.917	1043.18	619.565	602.974	396.415	526.564	151.332	618.34	725.304	554.398	1192.89	523.593	705.901	205.45	644.632	960.19	735.658	574.727	738	579.508	693.132	449.182	600.662	286.917	489.292	425.072	253.948	393.327	570.49	548.992	805.866	598.726	462.081	703.486	462.326	469.827	529.427	334.818	374.68	712.843	522.408	345.93	388.372
KRCC1	48.3039	87.0369	99.7391	78.864	69.6549	68.6489	68.2716	86.5379	70.1037	57.6428	44.0002	71.2936	37.1972	79.5577	104.701	34.1669	51.6334	68.363	56.0433	17.1488	48.7458	254.249	151.827	83.702	239.434	71.4659	89.9653	53.1795	209.203	42.1714	39.7626	74.8969	80.3348	143.355	71.6196	56.6413	84.6607	56.4205	54.5932	72.0396	42.5275	59.4126	153.139	60.6432	52.2437	57.8653	79.3046	74.0066	93.7399
TGFA	55.8436	132.845	19.7519	19.7769	19.3017	64.9324	47.8967	12.4549	41.1992	10.4646	19.3509	21.875	9.14968	17.7316	12.3003	42.8774	52.9759	6.86561	42.3817	22.8419	5.34272	83.034	15.2526	38.7302	17.9232	11.8042	33.7661	10.523	63.7995	3.73908	17.8388	11.7217	1.27115	9.77267	23.9639	6.92336	9.70823	13.2746	3.6878	13.8636	8.86429	11.3046	36.3952	6.9589	29.1868	144.072	10.9628	13.1358	46.2278
SRSF7	59.5893	94.9571	57.8456	88.1489	101.706	152.222	72.5773	62.5712	100.38	50.8925	100.539	83.5676	51.7897	131.488	105.866	81.9417	92.3684	51.2941	60.3363	41.7406	89.077	91.8298	100.302	95.2387	150.95	64.625	81.0726	90.6163	113.994	65.2192	89.7539	61.5281	69.6804	84.9061	68.6779	94.8615	113.688	63.4888	95.0354	112.731	66.7225	84.6959	90.9567	82.6163	82.0199	94.5515	58.8539	59.3584	120.336
TGOLN2	183.219	114.01	103.495	173.929	128.629	203.055	118.763	163.16	151.035	190.371	153.523	136.677	50.4504	255.122	73.0243	137.5	200.864	126.629	283.291	45.8025	87.9642	100.063	152.231	150.243	83.6721	148.682	137.39	134.217	44.7098	99.7051	176.801	111.704	141.592	42.9396	138.365	98.0939	68.1601	153.287	114.566	146.558	74.9926	176.996	283.5	127.242	130.33	111.832	134.617	93.3561	107.209
VAMP5	72.4205	513.238	403.635	58.069	126.895	196.501	395.876	85.8553	162.246	42.8328	232.193	118.494	58.1085	612.026	199.952	962.49	735.692	165.216	142.656	183.169	160.292	2231.32	554.783	86.8342	1839.16	370.652	136.558	129.494	756.947	151.607	163.475	132.995	428.632	761.164	58.3983	193.576	264.636	226.876	252.117	234.119	213.932	231.2	103.269	280.758	194.715	64.614	159.654	58.0287	138.753
CRIM1	52.6828	22.2913	37.3254	42.6946	28.8405	41.1341	62.8594	92.2392	29.1943	86.3541	48.4886	42.0668	15.728	56.4826	24.925	44.7592	38.382	41.5144	46.5658	3.14716	28.8576	9.42056	23.9898	26.6596	12.6532	64.2979	45.7078	40.4037	8.01632	28.5217	19.4616	19.6902	30.0984	13.3509	25.3065	39.1642	25.3869	53.5707	73.3497	49.3649	18.8216	22.5791	95.7743	39.1814	49.9528	23.3622	39.782	31.1135	18.4454
EML4	161.906	39.2479	45.614	104.403	37.78	81.0279	59.0826	47.7074	57.7237	83.1348	62.3695	98.8288	23.3477	130.264	40.5008	46.2287	94.7027	39.446	33.3592	18.7111	33.513	36.3028	22.5385	57.8994	40.2633	20.4557	53.8774	39.2235	19.9051	29.2281	44.9961	25.2666	32.0468	6.52681	46.4337	41.63	43.0147	66.9794	37.5323	91.9039	34.2742	50.2849	80.8103	40.5719	44.6462	81.0251	19.0347	21.125	59.1429
CIAO1	54.5974	58.672	48.079	54.2528	79.6302	78.4882	64.6008	63.3817	64.5885	62.043	60.5478	66.3832	35.4325	87.6441	46.0054	90.5123	76.456	45.9257	60.7946	36.763	57.5638	69.1855	72.7376	57.7378	69.3755	56.8522	54.266	45.3939	80.8683	39.9351	78.8381	46.0022	67.8525	47.3912	58.4752	54.7485	62.5995	51.1886	42.6707	75.8388	36.6654	62.6933	71.9433	53.4281	46.1266	55.1855	78.4877	39.0089	72.3167
RETSAT	65.8032	46.0301	47.4465	24.2549	41.492	36.6147	62.7197	75.1808	45.3751	87.4626	39.8488	54.6222	43.7055	60.8218	44.3235	39.7853	36.6529	41.3782	48.2414	38.6028	20.6616	106.928	87.5932	55.5328	45.4719	79.4855	75.5698	58.8088	34.0438	28.0193	73.9767	41.0125	39.6852	43.1245	67.1745	56.1448	44.3648	47.3844	43.173	83.3916	34.1545	71.7175	38.4204	49.6065	58.4822	80.6902	64.7836	63.8254	62.7572
GALM	46.3982	39.7684	102.661	23.0303	97.861	80.2315	64.2051	48.8501	50.7837	47.0127	42.7125	28.8645	100.061	65.2049	34.0981	79.5283	55.3979	38.2735	47.6909	29.1618	40.8131	67.5202	56.7605	83.9729	44.9852	34.33	102.654	39.1396	55.1799	30.5417	93.5906	33.5196	34.8661	25.7496	30.3712	51.5944	77.9191	28.7623	42.5018	89.2763	54.9715	45.841	71.1417	39.6452	26.3337	30.5416	39.3334	40.4475	49.8354
PREB	53.5622	75.5772	47.205	22.3833	95.5152	73.5277	64.3458	46.0527	65.8627	40.1375	64.0348	62.284	31.113	75.3864	73.7217	86.1598	65.005	49.4506	74.1306	78.2446	70.0514	88.401	71.9499	64.0298	96.4857	57.4678	52.5509	53.3434	97.6625	62.0624	115.162	58.9938	48.0178	56.8868	49.6447	55.3975	55.6739	47.4521	48.6794	70.1213	59.0559	51.7013	64.3506	56.5689	69.0652	47.9721	73.3239	53.7977	73.1239
ACTR3	58.6347	45.1732	58.8705	120.323	84.2535	126.357	59.0413	53.2645	70.8415	44.2967	75.8839	64.5275	41.5956	110.601	68.0851	125.608	67.5557	66.52	89.0553	24.9644	56.0965	50.79	67.5543	68.8401	122.465	57.8916	52.3959	45.3466	98.8661	52.1365	85.4516	49.5069	65.5331	35.7322	52.1325	30.1949	55.7107	37.0733	41.5321	67.0772	53.4181	48.703	70.018	39.5056	50.2564	88.1744	39.6169	42.0515	63.0915
SPR	80.7266	73.9243	124.932	18.5455	95.9577	67.9951	117.628	125.538	82.3295	119.67	37.2357	142.164	52.296	118.921	94.9097	82.345	95.7438	59.2192	70.322	18.5234	30.4913	248.051	234.126	81.6434	61.6001	105.383	74.4295	53.8853	86.3515	29.9294	122.255	75.486	33.047	167.984	99.5883	50.8291	96.6661	85.5708	53.5596	96.4933	61.7279	88.1207	69.3629	62.8749	54.653	100.177	170.576	89.9484	91.6684
SF3B6	135.28	165.298	160.35	71.0093	136.329	200.636	178.738	130.951	156.029	118.942	126.104	190.678	73.0229	140.516	133.789	161.573	173.91	123.503	176.56	143.756	213.579	204.917	212.321	164.506	500.063	140.225	121.394	84.3131	279.783	106.882	219.326	170.197	138.335	211.412	164.222	136.141	208.611	94.0767	106.01	163.578	160.565	105.974	162.218	94.0837	150.778	159.64	161.665	102.446	217.067
HS6ST1	36.0148	31.4438	27.4367	6.21218	14.2629	27.5789	19.9646	30.1625	19.9118	19.4947	48.4029	19.1993	14.7481	32.5284	16.7877	36.4296	25.4741	24.1009	29.8335	22.3108	22.4777	16.7109	25.521	25.702	13.3177	29.179	46.5822	15.3857	12.5724	16.9524	46.2556	27.1847	54.2338	16.1738	24.6478	19.4628	25.0897	18.1583	18.1378	40.5338	15.6795	41.38	62.5723	25.6899	42.8441	20.118	14.2878	21.3133	19.0655
TMEM185B	58.1701	36.5648	22.113	36.2659	55.5036	59.4731	51.5648	35.7393	49.8715	30.3138	30.4853	47.071	18.7374	67.9411	29.8953	101.591	37.7273	29.0836	39.0458	23.4656	16.7158	26.3981	32.7636	37.4971	67.5777	41.6251	26.9476	22.4302	40.7818	18.634	64.8652	24.0724	34.3794	20.7196	27.1199	22.645	32.526	30.6576	17.8428	39.9419	17.6712	21.6512	47.3064	19.9491	22.4982	42.5625	25.5517	25.9119	54.5541
NCK2	76.7096	46.012	59.1004	19.6285	50.0773	59.8482	57.4777	49.966	49.2391	40.4627	51.1227	70.4711	30.7485	75.3585	26.1926	49.7151	41.554	61.6161	63.2766	14.3237	55.7526	28.5656	36.0154	52.7983	34.2144	53.0094	50.6116	33.5603	22.0779	22.2521	31.0778	39.5874	46.6909	24.6902	41.0566	31.5603	32.3112	51.652	52.2031	74.7765	37.6781	38.0837	51.4815	39.2575	50.242	59.5219	37.7406	37.0443	48.7181
COX5B	117.793	99.4455	137.818	33.7938	265.455	108.829	189.26	133.606	192.051	120.949	110.404	255.662	241.779	167.912	240.073	248.008	154.004	118.851	156.593	173.1	173.595	320.656	179.43	198.528	473.544	102.822	162.997	117.9	732.577	125.073	290.558	125.535	162.034	275.502	199.312	139.3	177.453	116.8	137.836	114.576	158.325	94.2198	237.26	103.713	133.765	158.128	219.064	165.267	144.209
FHL2	24.2985	9.8242	8.10195	28.1185	53.5699	118.447	24.2098	13.7796	9.3728	6.50813	26.6966	4.81543	14.4746	43.6107	26.1998	18.9783	31.1698	15.3194	34.4268	3.38275	14.3914	5.13649	18.7345	6.23732	41.1605	3.52416	30.5423	3.85383	68.6336	9.15786	7.75626	17.1306	17.5067	4.54057	35.4297	3.46986	11.1432	14.445	7.15847	44.6109	36.2766	8.92228	2.47517	7.25573	38.5261	29.9297	34.4283	15.8308	46.0212
SNRNP200	91.8749	72.1908	67.5907	61.8651	112.424	139.769	99.2845	104.972	97.0364	106.305	92.7955	85.388	35.368	168.215	34.7456	108.701	98.1162	68.7815	104.673	42.6065	75.8098	44.9193	57.4956	70.9111	33.0775	85.8712	84.4462	43.8417	29.3368	45.1754	81.0865	59.496	73.1317	33.7191	84.4852	77.1471	52.873	94.3713	51.5046	86.9379	38.5663	75.2115	197.55	55.4592	57.4112	72.8466	99.8674	48.3844	96.5597
IMP4	34.8698	51.3056	37.5819	13.6608	46.1989	56.3366	40.5676	33.35	32.6168	37.7613	32.3231	63.4712	53.7943	41.253	37.6551	64.4769	42.1807	34.351	38.3802	36.8732	36.7742	38.9091	49.0557	37.4296	66.4767	43.1919	35.2966	27.4019	52.2041	31.5104	65.2217	37.8522	48.3512	41.7187	37.6994	37.3808	43.0168	42.3805	29.5105	46.8021	30.3887	30.9583	50.0305	35.6169	36.8881	32.932	62.2562	40.5914	47.1824
RAB1A	214.381	172.803	178.33	198.708	181.498	195.054	257.335	269.367	213.374	188.693	181.976	242.222	121.114	228.657	210.047	254.971	192.204	162.713	249.348	101.312	134.103	290.166	244.6	201.844	280.467	181.84	199.37	156.713	219.353	135.103	219.508	167.402	179.991	159.666	218.801	128.852	212.785	148.182	132.517	200.406	156.876	191.1	216.159	134.823	193.472	209.596	172.589	165.489	205.878
MFSD6	39.5178	22.09	35.3589	73.2571	36.705	28.5673	47.4233	46.4305	45.3451	36.432	43.1368	53.9868	17.5253	73.2422	31.5149	150.08	64.2728	31.6597	53.9166	23.2743	16.5412	23.3278	46.9452	38.7021	21.7749	44.6204	31.8788	25.9148	9.31855	27.6074	34.8527	38.9942	53.8547	23.893	31.6555	18.4326	29.3931	29.5774	25.8702	41.1111	22.9492	32.2637	105.786	24.2286	32.6673	60.5445	11.922	27.8239	27.8445
CDCA7	19.9911	48.4034	10.1037	9.96707	20.0032	44.7074	6.80427	14.2945	7.52398	53.1332	18.8142	10.4686	6.25478	18.3796	14.7136	12.3627	14.5509	6.36535	5.44403	7.14808	8.44432	2.89296	5.08854	8.93647	20.1755	4.28107	1.4383	6.23002	17.1381	10.2089	25.0959	4.23004	14.6742	1.23533	23.5048	4.2708	12.0804	11.7381	5.9138	13.7421	9.25244	3.54973	31.1886	5.70205	7.01972	13.3593	8.70129	88.6747	26.7735
STK17B	21.1189	20.099	35.6547	102.034	28.5534	56.444	32.0435	48.8014	40.0508	41.6103	65.7026	43.7657	17.9584	108.414	81.0868	50.186	52.127	105.743	59.3903	21.699	48.5094	61.6899	52.7083	51.1651	86.6254	66.6499	43.7461	25.0007	69.2347	49.3653	40.3793	43.6483	71.5574	38.4735	78.4296	21.0319	42.0855	43.2449	38.589	46.2651	35.7517	72.7467	31.9769	28.1011	24.7993	45.322	18.3099	22.2725	36.1132
SLC20A1	48.9329	24.9559	38.4434	66.1117	55.9369	71.428	26.2941	17.9594	44.3802	20.3893	60.3526	25.334	14.7806	71.0073	19.7047	53.0361	33.3729	30.4044	35.003	33.0066	39.4715	44.6619	23.4067	116.752	59.549	17.165	72.9844	27.6218	43.4908	25.5643	53.9963	26.9534	68.6142	10.0612	88.9615	17.4754	52.9569	19.0174	23.5041	55.1987	30.6269	31.6471	50.2033	25.8409	26.4472	36.5726	64.9515	28.0199	48.1424
MAP4K4	51.3531	19.8019	21.2039	30.244	26.2814	75.1641	34.088	23.2928	25.24	29.5076	43.0723	29.94	25.0512	70.7772	13.1623	54.2359	19.5274	29.9606	46.0515	10.3435	39.226	11.8892	23.5362	31.692	10.0162	29.9535	27.0147	25.8333	13.2401	17.7523	20.7339	19.7844	39.5921	9.25405	31.8961	15.9162	19.7151	38.9796	23.9765	31.0371	23.9244	29.4964	39.7264	21.2387	33.5418	48.9506	72.6025	26.9034	30.5338
MGAT5	55.8026	32.864	18.9647	31.0537	8.58821	41.4939	19.3903	27.9159	45.1437	30.911	63.7755	18.313	8.88595	70.0232	16.0533	53.7519	35.3097	42.7044	32.7229	15.623	17.2638	10.1844	21.4927	28.3212	16.7106	27.6135	29.3463	30.9578	6.75966	21.8056	40.4148	24.1025	57.9348	3.52969	33.0638	15.6472	12.5087	43.9003	18.5343	59.2368	19.9069	38.5475	57.0381	22.3048	18.1933	46.3273	13.9424	26.6304	23.5139
ACTR1B	56.0458	99.7549	70.7405	27.4664	72.8231	79.0716	68.6477	51.996	88.6136	100.887	66.9729	124.922	35.0392	85.6233	83.2715	126.618	80.2461	46.1391	58.1098	31.3066	52.3136	138.111	118.182	84.4446	123.397	80.0828	78.594	53.8655	78.5275	35.1717	118.602	58.5877	50.3607	86.5526	99.8902	71.0256	41.3099	86.6122	67.6769	87.5807	48.5887	101.36	85.7229	80.1837	52.3719	96.5584	83.8702	61.879	132.314
IGFBP2	52.7864	8.31092	176.577	2.62682	48.4446	13.17	39.1034	96.1568	517.689	70.6997	95.2686	80.8757	32.4607	67.7429	126.238	300.077	16.9998	21.2561	10.3237	70.0969	37.7823	1187.67	167.967	12.8638	9.59729	249.422	69.93	19.0311	23.5296	22.4834	16.7605	44.5158	302.166	184.388	304.173	68.8605	11.677	20.771	14.7223	44.4963	28.2519	15.4602	56.5615	40.6419	265.766	395.634	12.6016	160.568	42.3609
HNMT	69.3632	27.1572	42.4113	30.132	15.6784	20.1025	46.6982	64.2031	32.0629	112.6	21.2715	58.4072	18.6372	38.9002	81.4153	21.6058	46.7584	23.1481	33.6871	3.24082	13.8224	97.4277	60.4943	19.3121	55.248	50.0432	42.7284	34.8317	59.8436	18.7351	23.7056	25.0228	25.2031	43.918	79.0433	54.0258	28.2486	64.1466	22.724	83.6273	25.7567	25.624	15.4295	32.2437	12.2671	21.3708	22.3155	47.4964	17.5995
DNER	1.35598	0.174592	3.44411	0.0642874	2.41619	3.31696	0.123234	1.37283	4.89165	1.86995	7.28352	0.207246	1.74805	4.25044	0.790991	6.10762	0.217257	1.04547	7.36494	1.48008	4.11938	0.578446	2.89048	3.069	0.0563026	2.29753	1.31556	0.0978289	5.5482	2.8142	0.755565	11.452	7.92997	0.739382	1.07365	0.417341	0.397005	0.405624	0.196531	0.434421	0.468214	0.56281	1.09531	2.18693	4.07214	26.5067	64.806	3.11467	1.90557
MCM6	28.1304	91.4526	19.7812	22.4221	41.2682	111.727	24.1639	30.3224	78.9004	13.2144	28.1569	37.2804	33.0951	114.015	16.9942	38.3949	39.2974	29.0582	60.9266	19.9146	52.6786	18.4773	15.4589	37.6841	72.1601	36.532	23.5632	13.3678	41.0222	33.9769	65.678	13.2029	35.1039	9.38668	38.7148	10.4454	19.627	17.5622	18.2007	23.0908	26.5716	14.0425	89.4259	13.9734	17.2412	39.4929	44.5982	20.1531	59.7789
SEPTIN10	50.056	30.7116	36.25	60.1043	53.2975	44.7871	44.3959	39.8953	44.0351	68.0803	22.4692	25.0715	13.4427	39.844	40.4925	56.094	48.1847	28.8801	65.0589	8.40219	26.4017	77.0351	77.9238	49.4702	127.267	64.8304	25.4125	42.8196	76.1488	17.2016	39.9385	18.8543	32.2511	52.9774	40.4068	38.1485	42.8524	34.6409	46.8483	28.9494	19.7327	34.0577	24.2949	38.2886	26.059	40.463	62.2897	24.4137	29.0848
ZC3H15	54.2921	31.8594	42.648	59.2559	89.7239	110.829	54.6843	53.4469	57.4118	44.0538	66.7743	57.9668	35.1289	84.262	60.259	159.143	61.4051	56.4931	70.0211	43.2044	43.3541	60.0045	79.323	66.6194	109.092	59.1506	47.8473	33.5477	99.3255	50.9531	72.2315	61.3489	86.7863	41.927	50.9658	36.1191	61.2782	39.223	35.9865	54.406	47.583	46.4782	96.0969	33.5227	59.8542	57.648	70.8512	39.9293	73.2498
CXCR4	62.5527	38.6655	141.104	103.338	100.235	261.778	121.581	37.7887	134.111	55.7841	402.164	79.4797	44.0045	434.72	156.657	136.74	283.335	946.366	281.725	69.9659	310.618	156.59	98.0201	347.616	124.498	135.821	218.529	203.672	155.567	147.546	54.5985	137.178	70.2454	27.9325	140.072	40.0733	225.481	197.858	465.203	91.3397	361.397	88.2388	69.7919	57.5252	157.743	62.7259	49.8529	102.772	73.9138
IGFBP5	124.326	60.5133	151.829	93.146	67.8817	183.333	205.639	486.22	123.861	97.1164	285.643	36.5697	22.1541	160.945	107.746	170.66	77.2805	270.187	247.927	147.96	137.882	62.0019	59.2429	66.4564	152.699	44.4361	584.096	62.1974	78.7859	149.161	58.4892	95.2654	298.606	7.88137	67.5129	86.175	50.9897	156.343	70.9683	165.75	311.679	178.386	108.838	53.3807	443.631	213.707	144.434	40.5507	81.4252
GALNT5	23.3534	7.36429	6.90449	11.1681	2.89424	49.6303	4.55197	25.2375	15.0949	23.7684	19.7056	24.9242	4.42926	31.1234	15.772	10.8665	23.6412	4.63037	20.2642	0.276114	2.58296	19.2997	5.67714	34.3331	4.84988	15.2151	10.7534	17.7102	5.75007	4.85051	16.3354	6.48175	1.97995	2.28842	57.5113	11.5802	20.1273	1.51765	11.3333	11.1573	6.123	12.226	9.78608	8.22944	4.16915	65.5625	7.58021	10.3651	15.4398
ANKRD36C	0.712514	0.881412	0.424488	269.375	1.08798	10.9149	0.622137	0.361506	0.894824	4.77003	2.53344	3.19824	0.0782693	4.12152	0.726044	1.11461	0.481928	0.458952	1.1267	0.123505	0.478478	0.505667	0.228579	2.14406	0.749356	0.144609	1.89555	0.695921	0.219038	0.591234	0.19815	0.780624	0.189883	0.0596635	12.8672	2.78465	0.450714	0.629091	1.87158	9.20452	0.922433	1.35607	3.04223	1.31817	0.55172	10.7292	0.430553	0.281331	1.06438
TMEM163	15.923	7.26164	43.7786	8.23531	0.650347	3.94214	39.5269	19.927	6.88573	42.768	11.7058	6.2476	12.748	8.18133	11.9382	67.5162	16.7269	13.2099	2.23686	3.398	8.66188	69.7428	146.284	30.0355	14.9052	89.8917	9.41311	24.9698	25.3179	8.64333	24.2345	14.4388	2.68192	144.241	25.716	24.7862	22.2835	17.3918	9.64222	52.8236	11.3201	29.2221	1.90037	15.8266	7.05893	13.6331	3.21219	22.7178	12.6096
ITGAV	121.312	49.812	35.4953	170.496	60.1172	155.662	50.5184	69.4361	121.204	95.1167	43.9193	68.2451	11.483	166.362	59.5508	131.196	65.8195	66.6038	89.5815	12.5956	42.3589	60.4321	47.1742	164.53	131.579	38.6755	121.224	35.7327	105.223	41.0699	76.281	40.7009	43.8772	11.9307	56.5792	17.4773	58.6597	48.222	27.392	69.4921	109.965	44.998	114.805	22.6729	36.404	96.8402	20.5329	39.4205	76.8165
SPRED2	59.3706	46.9766	43.2339	41.6955	25.9885	64.5268	54.2133	64.5718	42.033	111.127	23.219	111.532	14.1056	101.182	27.2441	34.1102	61.8981	43.5019	39.255	12.1335	26.2284	43.5956	36.2193	27.5188	51.5297	38.0597	29.0344	20.54	18.5289	12.8155	35.5823	26.4349	21.3615	14.9687	50.8071	34.057	32.7994	58.4883	23.5951	46.6278	24.596	49.2361	40.0422	20.014	24.2023	97.4593	25.7769	38.2125	48.0447
DARS1	86.3079	69.2326	54.9399	63.1797	47.7153	89.6325	62.6999	53.3911	83.003	66.1	63.8106	68.8484	43.5935	89.0196	56.1307	152.679	76.9928	56.5697	76.3321	51.1498	60.5745	61.4856	89.2451	84.9762	165.487	79.9508	78.0697	36.9069	97.1652	49.4932	77.0793	63.2368	84.6848	75.9478	73.9745	45.7278	49.2634	61.7989	39.7688	61.5029	50.8146	38.7746	96.4422	43.4495	65.0397	93.6627	74.4307	55.1069	86.8725
INHBB	6.92691	42.1168	20.2975	43.9778	28.7973	14.2173	20.3113	21.2275	48.7558	58.5096	14.4694	80.527	2.82759	34.7745	21.5444	34.3455	3.30196	21.1022	10.951	7.17926	29.762	3.14614	7.63513	5.31876	2.9388	7.56222	23.8974	9.03118	3.4583	12.0263	8.57248	16.4399	7.57965	9.14061	6.44377	34.302	7.31373	29.4263	14.5626	9.58141	20.1263	5.51053	12.4562	5.03155	36.1922	6.05983	4.43849	1.62778	26.5601
ARPC2	94.1941	58.5081	94.9605	91.3655	135.577	198.946	101.848	94.7126	144.779	80.6325	131.582	139.052	55.5655	171.373	177.292	208.057	123.371	138.715	164.98	65.5535	102.073	145.489	122.442	147.465	224.758	142.239	112.39	143.357	207.143	114.944	164.01	112.029	112.35	68.8313	124.563	110.954	97.7965	84.3115	116.448	130.037	118.691	116.221	124.045	113.001	92.4161	136.56	91.366	77.7008	146.7
SP5	17.1553	6.86465	4.3937	1.22801	10.9724	0.855365	2.16569	5.93257	2.99713	2.11826	5.36991	4.75057	6.40676	5.53768	2.55886	86.9494	6.29422	5.68725	11.8564	2.48455	1.50576	1.57849	5.50439	3.55	6.3185	4.26335	0.818176	1.86872	2.14242	1.25969	170.421	1.40199	1.38306	1.8935	0.619136	5.94836	1.4768	9.56503	4.06696	4.52948	5.03907	4.92743	9.34719	6.65609	15.0193	15.0488	5.11133	1.0127	2.42668
RALB	109.881	73.5728	78.0845	108.001	105.829	172.366	96.0206	67.9	96.6824	66.2182	71.8263	89.5947	41.8994	97.3059	70.9034	81.2142	85.2097	62.4958	139.22	31.3825	50.6994	63.6952	93.3935	75.4926	244.276	78.2635	90.0747	64.8417	183.439	47.647	60.5331	61.0977	53.3377	36.0962	67.3533	57.0742	55.6795	62.3272	67.3861	63.6523	78.6978	49.5311	67.1501	51.722	55.906	124.378	65.6227	51.7516	100.581
ARL4C	131.363	20.2157	45.5858	66.7255	65.8465	213.07	98.5322	29.7476	95.5582	94.6013	133.918	131.355	20.4435	115.673	32.701	112.327	39.5001	92.8874	46.1468	24.7163	60.6146	30.5749	54.5058	96.0818	43.0073	94.6338	49.7995	103.33	88.087	53.3779	118.47	55.1532	91.4675	42.2578	51.2686	23.9714	34.5852	113.397	39.602	62.8672	115.842	45.1614	42.9049	33.7532	101.97	453.584	31.1512	26.0901	47.9156
AOX1	29.7574	3.14287	6.81788	3.57419	5.55348	1.43302	10.8751	3.71385	3.5707	4.92793	7.94591	1.41277	0.875691	10.0654	5.55696	26.9418	3.73137	22.5031	6.75806	0.76237	3.00757	1.54118	4.2644	2.19775	0.857333	3.72864	2.99022	9.21512	1.76615	3.43775	2.39532	10.9739	2.0634	4.8856	0.659977	4.20632	1.70185	10.1836	5.28928	3.07676	3.0411	6.0566	1.64216	4.31621	3.88121	0.988062	14.323	2.05341	1.01482
FMNL2	47.9	22.386	26.6662	74.8163	15.8963	35.1583	54.4214	29.9542	32.2638	57.7233	41.2806	29.2417	9.46212	68.7199	27.4308	76.6221	26.6216	18.0814	24.9682	14.6104	23.2384	19.8523	36.4788	35.9696	22.099	34.4887	10.7295	45.5976	8.98829	23.7865	25.0551	23.368	44.1104	13.4431	44.7908	27.6138	36.0469	58.2051	23.3404	38.3177	26.1254	52.1758	28.5754	50.198	29.0844	24.7182	28.0758	18.1908	36.8256
UBE2E3	37.6637	29.0976	44.5385	47.0119	74.6002	102.095	30.7626	45.158	57.4305	35.9743	35.4831	72.7942	22.7983	50.0262	41.7594	78.8341	14.965	42.4153	59.0709	25.7837	46.7822	53.0464	41.4479	50.6855	78.8805	43.8247	40.6155	27.688	59.5532	27.0683	55.479	33.4917	35.8459	46.6946	43.4631	34.8002	30.6707	24.6407	32.1036	55.0314	33.0718	27.7898	61.0202	26.1476	40.8822	70.7376	44.6588	31.6425	59.9066
C1QL2	0.113554	7.31409	1.50019	1.11441	0.0878074	0	7.45312	12.5707	0	0.0837604	1.23059	0.0997938	1.58765	10.7057	6.90498	103.605	10.0778	0	0	0.0575914	0.0979541	0	0.0513907	0.0328398	0	0.151723	0.766056	0.0314045	0.0459627	0.0886168	41.7875	0.0673171	0.232428	0.156496	0.39018	5.50318	6.64052	0.0269403	3.56454	32.9116	0.527896	0	0.0273982	0.0561629	0.125159	0.355641	0	0.255282	5.23516
ITPRID2	32.8222	10.6354	28.8573	51.0984	38.3543	55.44	25.1219	38.3643	38.0447	66.0952	29.4282	44.3631	10.2194	52.3653	29.0883	58.2118	29.2754	32.2377	49.2009	13.108	17.1466	35.7453	41.8635	26.467	25.3412	66.2027	27.0378	53.7474	29.4239	26.899	27.2706	23.5434	49.0821	31.0779	29.2417	44.363	28.7373	21.6836	39.1099	27.3252	16.114	39.6767	63.3232	33.4691	28.3666	39.8808	31.6439	18.7645	32.5882
MLPH	41.8967	38.9577	122.501	24.0211	82.342	67.3283	171.357	38.7164	69.5527	123.628	97.3516	193.446	37.0491	76.537	43.7751	71.4247	78.2252	39.2534	48.9031	67.9977	13.0369	112.241	81.9734	33.7066	27.7012	112.86	21.9821	68.8045	14.7276	18.3799	75.1731	39.1928	60.6044	151.079	49.5108	219.658	156.871	31.8705	94.1555	147.061	23.7723	163.227	81.7939	94.9583	65.2408	194.37	1.83676	34.2362	98.5396
ITGB6	318.554	84.2339	76.9824	68.4259	17.2326	105.648	70.7901	74.767	115.562	203.546	41.0987	182.455	25.1862	58.4494	149.075	17.6975	75.4112	55.1061	105.4	4.02562	24.4917	80.8362	337.303	198.584	79.1216	103.518	93.118	76.3514	90.593	33.8289	192.981	37.6291	13.0827	32.4097	95.1624	54.7372	128.551	72.9784	45.7922	58.241	97.6996	73.2954	46.0334	39.0953	16.4782	324.008	8.2487	46.5487	55.5397
CAB39	72.1509	43.6971	53.6874	87.5958	53.8618	155.738	83.6862	93.4161	79.2005	66.4696	67.2613	70.6538	32.9489	127.073	42.0352	53.824	116.214	65.6733	90.8123	65.8211	44.5604	55.0644	68.6948	80.7854	80.0642	99.1115	71.8963	57.54	86.6927	45.7283	56.737	50.8976	81.3143	43.1266	63.414	51.2138	61.2521	59.4134	49.9935	75.2933	45.4905	59.4408	83.6066	47.2878	40.3268	74.623	36.4868	42.2902	69.4384
SGPP2	129.765	8.71818	49.3962	33.4413	57.144	103.154	94.7178	77.9666	138.874	194.488	66.8917	59.2507	19.8146	42.9115	49.9918	98.6476	147.14	53.4025	70.0999	13.9844	11.7577	95.9782	95.1824	175.955	88.1123	27.875	81.017	9.75085	45.7546	23.9692	92.7447	71.7876	34.2839	3.56524	171.184	14.6547	26.2981	89.2074	13.0398	112.413	25.2839	81.5079	131.463	19.0547	27.4913	192.279	39.7239	68.6322	121.865
STEAP3	53.9888	43.2713	47.5215	17.4673	41.8525	66.4914	32.8033	70.544	56.1253	133.668	43.1176	132.351	17.3213	68.7376	56.6951	38.5366	63.1764	43.854	43.7897	10.3422	22.8107	75.008	76.3001	86.6368	107.631	48.0266	80.092	45.1873	24.3091	34.5063	39.6411	58.7658	33.1446	52.6328	254.727	51.8374	44.0847	58.5016	25.6963	36.3942	39.4111	34.7911	69.4834	57.8106	13.7789	72.3602	61.0761	175.143	103.742
RPL37A	237.993	175.831	258.906	65.0639	251.914	277.443	375.055	262.452	286.017	498.596	234.761	488.045	237.182	283.268	385.937	332.74	331.749	306.329	275.884	243.987	253.931	333.994	336.593	237.435	482.531	388.441	215.031	181.674	413.059	300.007	459.663	565.709	354.707	775.048	472.759	342.47	243.12	317.828	285.14	227.966	396.861	224.581	239.665	205.983	431.243	369.884	282.536	305.742	236.809
NOP58	47.9593	51.386	36.6534	34.1997	193.71	125.498	63.9122	43.7827	49.3197	45.5168	72.2754	75.2726	67.7218	64.1922	35.6697	87.421	75.9824	53.649	66.3556	56.547	62.9963	29.1098	66.4615	75.2672	55.0855	72.1917	52.6222	31.0392	23.5252	61.4091	52.1567	70.3833	95.2455	42.2064	64.3944	63.3544	88.4775	45.8631	40.8475	69.9532	51.7479	60.9215	55.2788	43.0931	64.5515	56.3205	53.9279	67.5048	99.8684
XRCC5	206.738	85.4741	161.716	80.9664	225.669	270.876	192.497	159.204	201.934	164.952	167.164	165.309	102.439	265.369	143.394	306.03	210.18	156.389	204.542	92.1157	135.08	137.913	188.56	170.486	142.956	221.948	166.755	89.445	153.349	103.933	205.116	134.072	177.58	130.645	173.537	132.697	96.4446	149.793	99.6944	148.621	100.502	123.25	261.511	89.8835	134.574	192.258	117.241	118.13	163.891
SCG2	4.55052	0.758022	4.27989	0.651267	2.39715	1.58413	1.39111	10.0642	1.36911	3.14679	3.18076	0.412406	0.34965	2.11353	3.45269	5.60273	1.27078	6.87441	1.84349	0.649094	1.98722	1.27564	1.80198	1.40648	0.957419	0.76001	3.71925	1.69896	0.863385	1.85328	1.64889	1.36568	29.5393	0.246935	0.674298	1.85842	1.69342	0.890664	0.687357	5.76313	1.47091	0.995514	1.15284	0.780694	67.8826	0.71259	0.709703	1.12691	1.28269
BZW1	60.2383	19.6292	42.8542	81.8361	85.4906	93.8518	54.5566	43.288	71.446	32.6159	46.6561	70.2669	41.7645	62.0293	49.3269	80.1549	68.0436	46.4588	123.746	33.3986	28.9351	67.6883	90.9967	60.5776	97.5262	60.895	53.516	26.3304	84.5755	35.1974	67.2724	55.4765	51.5837	65.3205	57.806	26.7886	42.8143	31.975	24.1362	43.1326	30.9252	37.3066	55.0052	25.4885	42.0632	76.7764	195.251	25.5449	115.859
SH3BP4	31.7392	16.1018	29.483	8.3744	20.4495	63.3937	29.1133	46.4097	26.9368	54.8725	34.1231	50.7051	22.6	35.6008	16.098	30.5269	10.2781	16.6974	88.7959	66.2895	23.4957	18.853	30.6427	31.7154	13.4254	28.5447	28.3536	10.4127	11.7624	19.6561	57.0431	33.3614	69.0442	19.0963	33.5001	19.8198	9.12293	30.3259	16.7691	56.1703	16.5843	41.5328	68.0974	18.4609	39.9983	32.795	28.0625	19.8258	18.7942
CPS1	4.96827	0.301498	0.22468	1.6834	412.102	11.3226	0.343591	0.856417	1.00411	0.852008	1.07843	3.76758	125.03	0.829465	0.624887	0.280852	0.341068	0.63367	2.88834	830.328	207.267	0.0311345	0.526095	3.07707	0.302288	71.1264	0.530245	0.786328	1.05644	270.665	4.02612	23.4877	1097.9	0.0887776	0.137385	1.92319	0.873862	0.521722	0.592377	0.306895	0.74006	1.02491	0.326928	0.752561	270.618	0.467656	15.2391	0.330833	0.628915
GPC1	22.7505	15.7802	19.623	3.06702	30.7794	27.1621	20.9421	31.8572	22.9915	7.3008	15.6648	28.207	16.8302	28.3668	8.25921	31.9466	11.2778	18.9544	25.5252	17.6417	19.3333	29.7257	59.263	56.682	16.771	23.9439	33.2935	10.1812	11.1757	5.38094	22.8939	12.0939	18.4268	15.0833	23.1458	22.2078	15.1674	10.2881	18.5247	19.8399	15.7997	24.1315	57.074	23.5434	14.2971	31.9961	21.2903	21.3007	42.8194
ITM2C	224.172	79.5296	90.4589	24.367	79.0344	136.696	194.491	158.87	227.458	155.393	197.006	167.218	178.565	212.343	156.472	266.828	175.705	231.855	241.259	117.231	185.711	383.37	63.6676	197.549	103.839	211.633	178.301	69.2951	119.31	122.198	137.331	128.03	93.8165	146.159	104.046	87.9346	62.4772	197.622	136.222	165.914	200.057	180.054	231.701	117.026	216.429	422.111	59.4299	198.874	150.695
EEF1B2	339.042	223.835	221.089	74.5042	277.438	360.248	379.889	276.451	494.326	1045.99	379.621	566.229	322.516	486.099	1009.53	703.351	479.89	603.568	369.396	241.831	366.487	1083.9	744.021	374.592	995.851	536.176	247.19	274.763	1462.69	450.704	751.808	997.054	449.522	985.695	651.738	220.592	325.109	584.764	295.642	280.259	398.521	390.601	350.403	269.776	433.777	397.961	425.871	426.119	369.344
TFPI	15.8899	15.415	11.3774	36.9177	27.6013	47.0767	166.864	90.6376	94.9346	304.168	18.6378	39.5087	49.001	34.275	360.97	8.48139	22.1682	43.724	112.935	2.95805	15.6744	19.2648	27.4324	26.1517	19.859	43.7541	39.4958	47.7115	40.574	23.3093	89.2208	23.6142	23.7315	7.07187	196.174	31.932	17.5548	45.2848	41.3115	52.347	28.361	12.7616	14.1871	24.3753	26.4562	76.3714	105.114	122.9	17.5811
BOK	42.7834	33.4848	51.2954	23.0882	41.8825	18.1759	147.577	44.2626	64.107	46.2101	38.2649	82.6411	12.4602	43.0956	33.2164	41.4875	105.59	51.2633	14.0973	16.3182	17.0219	148.001	76.0531	55.5015	86.0104	107.057	49.252	96.1546	22.424	21.9633	33.5341	42.9443	17.0291	139.765	56.9126	115.581	53.8139	65.2307	56.7326	52.5423	38.4765	59.8049	45.3146	70.1962	35.0942	67.1184	15.5831	93.3603	128.2
LANCL1	37.9881	10.5917	21.2192	33.1741	42.9413	33.7361	23.4249	36.9809	33.396	42.5526	29.0551	34.0897	8.88772	50.1504	30.8343	44.2305	40.9772	24.869	38.8028	30.4449	20.1111	31.7495	36.0162	30.7365	19.7663	45.054	22.5242	22.7623	16.2997	21.6398	45.8814	23.4188	29.8379	21.755	24.3359	32.1585	17.7933	29.4785	23.6244	27.8726	16.2335	19.4484	35.4341	23.3129	22.4439	20.5284	26.7714	21.2677	34.1639
GORASP2	103.122	48.1172	73.2324	51.3758	52.2606	92.8566	92.8264	104.612	93.3035	81.2191	63.8222	120.934	65.8724	132.528	78.5941	199.783	99.946	88.9139	105.113	71.6421	56.3447	79.2828	109.88	77.1555	73.3421	113.017	80.1915	40.5382	77.9174	58.4212	116.223	77.2119	102.249	64.6928	84.8339	65.1383	66.3625	78.8996	39.3553	90.541	56.0284	87.9687	104.727	46.4873	71.1075	77.8656	102.572	66.9996	118.9
PRADC1	14.5647	37.2319	13.0359	6.65239	18.1898	21.429	23.7122	22.9107	43.8168	15.2028	24.3726	44.4128	24.5634	28.2248	58.516	37.0545	23.5196	21.8021	29.0182	31.6099	18.7746	211.233	39.1509	18.9306	52.5534	24.8578	35.5091	29.4121	65.4376	27.3218	65.6742	20.3638	27.9636	26.3822	25.4381	31.155	16.6547	15.921	29.9097	34.677	22.6123	21.5554	24.7847	20.6729	34.9232	17.3855	17.3821	20.6189	31.2326
ACKR3	6.36999	13.8439	24.6656	13.3319	19.9411	10.7516	26.2866	14.1976	16.6271	7.42693	32.2	22.7987	6.0431	20.0184	13.8735	122.696	11.248	16.0013	43.5093	9.92651	23.2203	12.4807	20.8618	11.6475	24.2597	15.8554	29.0042	15.4858	22.5605	7.67046	13.8987	21.0536	43.6816	9.48687	6.63693	14.2382	14.8931	10.1157	22.0622	12.5546	26.1901	7.19256	8.94897	9.35001	112.015	7.91931	77.1925	4.79274	17.5309
STK39	164.602	21.1509	36.2634	41.04	16.3325	114.372	42.247	52.1509	50.2187	54.6165	24.4365	85.0895	28.6662	100.232	34.1854	47.4103	94.7269	40.7682	30.686	5.43	11.8508	37.2358	17.5521	91.246	40.6116	12.4076	47.2541	11.859	45.9228	17.1936	42.0924	22.1821	43.6851	15.0714	75.5844	31.3956	40.4623	33.7206	22.9892	59.2692	33.5627	29.5351	83.6783	15.6293	16.9383	72.8133	25.3456	34.4614	45.2345
DTYMK	15.7753	37.7707	22.1176	8.77296	81.2173	71.4385	21.5655	23.2326	44.6384	14.3475	31.3467	49.2436	44.1045	33.6648	23.862	33.3158	28.3836	21.8201	24.2061	33.0031	17.9627	69.0316	33.5835	31.3149	80.4941	32.228	14.7846	16.8579	88.6339	25.4713	74.3802	17.0204	38.36	26.6239	26.7664	25.8476	22.8114	17.8523	18.537	29.845	21.2493	20.7571	47.5474	21.2301	31.0366	29.0676	24.0128	17.7678	53.6688
PROM2	60.8005	51.671	35.4408	50.7152	77.4114	97.2621	48.3568	35.552	33.8742	59.0588	14.48	84.857	26.9333	44.4773	19.7398	59.1941	14.5587	12.1693	140.423	23.297	11.5524	42.4584	84.3439	89.2896	15.4753	15.3034	169.712	8.17998	8.95187	17.6276	44.1027	46.1681	30.1641	35.8059	169.485	34.1495	26.7834	23.1213	11.1608	132.562	8.26405	32.0426	75.4081	21.1579	14.5148	79.0262	2.24174	42.8059	119.476
PNKD	60.7723	65.8439	112.942	11.248	137.623	27.6328	79.1936	77.4204	69.6992	46.7253	78.4102	137.532	209.691	111.616	93.8778	92.448	70.7956	66.8333	175.432	122.176	74.9486	95.5937	105.363	86.8543	36.1131	171.239	76.9615	82.3528	34.6154	70.8135	178.184	67.8624	61.2013	140.248	90.4929	65.6485	97.4956	44.6874	47.9737	93.3755	54.3511	87.8035	131.233	68.6476	55.4411	40.2562	79.0035	101.046	78.5347
SPATS2L	66.1646	34.6461	54.097	29.1218	75.9191	118.798	28.3327	46.3793	55.202	30.201	31.1317	63.8183	19.6646	61.0764	28.2927	22.6374	40.0068	21.3536	43.3367	8.91152	19.9027	55.2593	23.4722	58.9985	95.3855	19.4827	62.9108	16.4195	38.4127	14.8109	42.9786	16.278	14.9879	10.0202	42.129	22.065	51.4349	22.3858	24.0506	62.4849	32.2142	16.3683	57.9319	14.4787	18.2684	49.6396	12.0057	15.7969	50.4305
MSTN	0.0274027	0.0202876	0.0509096	0.224106	0.0635685	0.0925034	0.206206	0.062763	0.337829	0.181916	0.0712712	0.108369	0	0.121576	0.284635	0.134118	0.113604	0	0.0645892	0	0	0.460906	0.0992121	0.309069	0.0196271	0.109841	0.127982	0.477444	0.0166374	0.117617	0.0334464	0.0812242	0.0961527	0.0113296	0.395461	0.67147	0.174816	0.156028	0.159858	1.41343	0.175163	0.196196	0.416535	0.528573	0.347336	0.157342	0.074326	0.0693048	0.226577
B3GNT2	35.9217	28.2957	40.3901	66.4921	26.5856	50.822	39.5942	45.4091	55.9975	23.5062	49.1746	62.9594	14.8751	75.1888	50.1147	65.0533	34.5379	35.8233	41.4744	13.2423	51.0268	60.6164	36.2937	40.4286	47.0825	58.5596	38.6287	92.3707	57.9952	26.3772	52.4713	29.6273	26.532	11.4657	26.0511	33.5574	35.32	23.1622	42.258	40.0325	32.3246	24.2546	82.3476	37.7791	25.7696	47.5607	44.3543	14.3556	57.3553
TMBIM1	154.327	47.1108	152.337	36.6455	171.719	114.559	127.824	204.737	186.711	121.142	73.3614	181.583	88.7447	149.368	216.497	322.651	97.214	104.187	194.355	73.3581	59.4119	274.971	235.396	173.086	228.287	196.777	179.993	163.897	224.403	67.5808	112.409	90.8406	100.569	97.5973	168.981	106.254	135.171	114.483	102.863	161.707	91.2846	167.395	138.234	106.244	69.4757	237.037	79.5956	99.5794	236.477
WDR43	39.1145	37.2344	21.3239	57.3625	43.74	79.5143	32.1015	25.6884	30.2725	31.6141	31.6788	37.3695	11.7399	45.9802	20.2512	49.1887	42.9351	29.1037	29.5693	23.2469	32.3681	18.4761	31.1584	43.699	62.1067	27.9949	21.0753	18.0206	47.7921	27.6754	38.9084	34.7652	36.8251	23.9985	30.1098	16.0125	31.9729	20.8429	16.166	22.2649	19.5852	20.3025	35.3059	18.1696	32.5249	23.6718	45.1085	17.5847	43.8278
SUMO1	130.683	77.1205	184.01	68.7954	276.215	170.059	170.397	141.432	132.102	107.821	107.023	158.609	156.606	126.993	142.58	270.874	172.361	116.585	178.649	103.251	124.243	225.996	223.179	155.855	213.565	175.731	147.315	93.6894	200.843	90.6615	181.836	110.413	194.072	150.184	125.059	113.979	181.579	93.7495	100.272	188.863	130.783	107.344	164.043	90.2445	127.22	141.148	64.8629	111.948	143.062
MTX2	103.993	49.0491	74.0508	51.4192	120.116	85.9	84.1068	63.0793	67.2373	48.1874	51.8925	73.4414	36.544	68.987	55.7285	97.3203	89.7893	43.805	69.5856	73.3571	38.5205	89.2621	104.156	72.5231	56.0006	56.2652	59.5283	39.4224	66.0101	38.9785	68.3293	58.4451	64.7146	78.4501	66.8072	49.9565	88.9259	71.5796	39.3355	89.2723	49.4649	48.369	80.3593	43.0028	55.8459	70.4335	71.7565	62.7627	67.5388
KCNS3	78.8616	34.468	90.6388	46.4574	23.7201	50.0662	92.1842	76.1983	99.2632	68.4271	23.7357	47.2092	21.2191	46.543	35.6917	11.9371	68.2957	38.7896	43.341	39.3074	29.2095	50.3349	75.147	95.3769	63.7728	55.2092	100.279	32.2539	96.241	30.4632	56.7188	38.1561	55.9845	31.0838	50.4862	26.992	78.3352	119.342	35.4235	81.1001	33.6419	41.5164	97.5217	31.1131	53.07	118.118	4.08643	40.8314	52.0937
TMEM37	25.8105	7.64355	36.0421	8.22265	24.3153	9.05456	66.2649	47.7181	32.3449	45.1698	21.3237	16.7675	65.1952	26.3452	61.4388	31.7051	43.1899	29.8891	21.5114	0.949692	11.5689	102.1	43.9143	39.1076	9.61794	67.575	12.4486	117.682	33.7587	25.5663	47.337	30.562	8.34628	26.1831	29.5622	34.6955	38.3127	55.3032	41.0799	38.0064	23.4685	15.299	32.6029	44.9051	7.28871	15.8678	15.2827	63.9412	24.803
COL5A2	101.947	55.1236	48.0027	129.278	85.9015	138.794	45.755	112.456	56.6711	28.5045	186.948	64.4885	10.8393	87.2819	33.646	59.435	63.7706	43.4543	183.748	41.0146	103.808	13.8289	17.7773	82.9365	73.9251	37.0353	164.315	22.7015	28.2847	73.0738	19.5801	56.0865	92.1792	2.3367	22.8692	12.5161	37.5835	38.0335	33.961	72.2124	126.026	35.3498	29.7237	21.558	127.284	85.5759	43.6965	25.2991	33.3932
VIL1	21.8358	0.157194	1.55016	3.03419	25.3445	0.895926	1.97615	0.025595	4.53978	0.074186	22.5542	0.176773	12.7525	0.396632	0.0798016	4.86774	8.3339	0.0516954	0.724342	0.0255042	0.0433787	0.0939795	0.11632	0.126039	10.8774	0.119449	0.487122	0.120531	3.89448	0.31395	96.4793	0.728717	0.0294085	0.0600633	0.0115193	0.0273828	0.665378	0.381774	0.0372518	2.96436	0.0454567	1.04901	0.0889767	12.4358	20.4831	0.314989	0.0181862	0.00942092	1.34399
MYO1B	78.3531	25.3417	71.2478	87.3197	42.3605	68.926	61.172	153.283	60.7988	72.009	46.0332	65.8053	31.7625	131.381	44.0371	60.1667	63.6335	39.868	39.0484	10.3061	31.9285	79.6398	43.0162	55.4227	32.4175	90.4338	47.2735	64.3749	20.0183	22.9401	30.5191	28.9484	33.366	26.9349	70.9784	63.037	48.615	36.2228	48.0146	59.3845	27.8623	21.3089	69.2233	35.6556	32.7084	43.0811	11.3075	41.0782	56.7302
SEPTIN2	172.164	100.776	147.951	141.349	189.416	284.308	175.41	214.747	195.503	187.219	166.997	254.006	86.4699	223.613	145.286	143.225	179.443	194.842	148.611	105.045	97.619	222.759	173.548	188.062	250.746	213.313	107.433	139.032	199.443	105.073	189.808	150.248	217.924	136.742	173.624	133.449	133.752	156.866	132.193	169.852	117.733	135.252	267.255	124.36	136.78	150.229	103.526	135.175	159.161
SLC66A3	48.7436	41.0199	48.0995	38.9186	62.8984	35.9438	41.0963	48.425	61.5614	39.3394	42.4357	40.238	8.70193	58.5509	97.3596	55.8986	64.8853	39.9009	69.343	11.9728	41.1676	73.4191	69.225	56.0326	156.157	41.3975	55.6699	49.7482	99.0406	29.922	49.2257	38.8103	27.1641	46.4756	51.1569	32.9003	72.066	32.6121	37.3643	60.9891	40.9866	43.2926	71.3028	35.9353	22.629	41.2524	22.2379	38.9437	50.5644
NR4A2	13.7818	12.1373	7.93119	36.5395	80.1913	15.5956	11.8573	6.51855	9.1322	54.503	62.9442	8.53135	2.9604	29.8374	5.58086	10.304	39.7696	62.9436	20.4463	4.55273	20.0019	8.52473	16.5325	7.12014	9.38254	30.4214	39.0876	65.0813	7.37343	20.4456	3.08115	34.8647	10.089	23.4935	29.0964	11.2728	61.8891	21.4634	46.1533	4.25531	63.1522	11.0413	27.1336	14.1293	22.1194	44.5676	113.075	2.81017	13.2607
GLS	25.1027	20.2219	120.485	334.806	16.6241	69.0864	129.159	66.3626	27.3255	77.5684	36.7686	16.1306	8.26873	362.969	37.2572	24.1292	55.0139	42.0364	23.9269	6.5732	25.7812	261.604	30.0362	98.7908	128.248	28.1466	47.0186	57.5457	54.6717	22.8723	15.8142	22.2194	27.5982	11.5272	19.4843	103.232	79.3519	20.0172	37.243	43.3363	78.2136	22.1608	16.1709	44.2465	43.458	25.3643	12.0807	33.6943	305.537
UGT1A6	6.03117	0.0110525	0.184899	0	4.15576	0.0881908	0	0.188059	0.0262921	0.0991057	0.446518	0.137756	4.9014	0.298048	0.164757	17.755	0.02063	0.0690603	51.7255	0	0.0193166	0.355719	48.4216	53.8158	0	23.5769	0.162687	0	0.3263	11.7667	122.865	1.8585	0	0.00617223	0	0.0365809	0.0952375	0.18063	0	6.75144	0.147477	0	0.0324176	0.210432	0	0.0311701	0.153869	0.226539	0.022443
TRPM8	41.4686	0.0289772	0.824104	3.13693	0.136194	0.165155	24.8753	0.0448228	5.06079	36.9398	0.165422	0.799727	1.69122	0.184502	0.146103	0.227481	0.162263	0.0565818	0.219103	0.178655	0	0.49374	0.13285	1.00175	0.623751	0.013074	0.685498	2.62223	4.33685	0.0954512	6.36563	0.191423	15.2014	0.0202279	14.3935	0.0319691	0.228885	3.58662	0.0489275	0.74805	4.35554	0.116762	0.120406	0.0798526	9.78732	15.5577	0.0212322	1.81481	0.382465
FAM168B	101.191	89.6434	36.2581	69.3982	24.4468	55.7992	66.3998	73.4213	70.6902	93.3066	53.085	43.5891	33.4615	81.4633	28.505	99.3902	99.3328	51.3891	49.1812	68.7554	55.0285	27.9799	49.7493	44.8348	31.4085	83.3811	76.0653	52.1657	15.4804	42.0549	67.8066	56.3611	88.7668	24.5189	40.4802	65.3478	30.6043	81.6623	49.5289	94.1481	29.2195	80.8622	108.427	68.2534	52.6533	67.2432	58.9841	44.6214	75.5816
CEBPZ	41.6804	37.4526	35.7617	47.7501	45.1978	77.9214	52.0605	43.2422	40.9818	44.655	46.0005	50.8152	31.4059	65.7527	34.0585	49.2003	59.2082	46.035	50.5024	44.6126	37.1951	44.0847	54.8053	49.2326	61.8132	50.3947	37.155	25.3703	37.2217	31.2051	55.0475	40.8531	35.5535	35.9368	24.2941	40.8323	43.6598	37.7948	24.2404	45.7117	26.2763	34.9886	73.5272	27.4126	33.2924	34.1141	48.0415	24.5394	49.1416
QPCT	99.9135	2.02661	46.7097	18.8341	45.8772	22.6242	7.57524	23.5111	7.10923	21.629	58.3881	47.9691	211.257	76.1681	33.7065	60.5437	116.841	11.149	30.5421	42.3057	8.31589	66.1849	6.03258	55.7334	168.102	5.86387	141.187	11.8	470.484	8.38232	256.882	7.07311	15.9736	1.50081	23.954	4.27729	213.289	6.69193	5.97592	102.223	45.646	9.51532	4.04894	6.18073	175.304	73.1513	4.21271	14.3479	97.1548
CDC42EP3	21.8704	39.1673	29.9502	27.75	6.66005	40.1626	46.4516	65.9041	34.8969	37.0908	16.9797	44.5434	10.9955	38.1052	14.9411	12.2844	56.1326	26.7457	22.1927	3.31856	18.7985	37.2687	15.1174	35.3898	48.2713	18.2549	21.3335	16.4807	32.4496	10.3431	12.7075	27.4679	6.99478	6.698	21.7707	16.1094	42.2408	31.5498	19.2297	30.5963	30.9585	15.5126	15.965	19.0757	12.0978	60.5246	6.78466	36.4681	39.3362
AUP1	158.859	202.989	171.138	40.5771	266.112	212.136	175.377	113.203	154.894	101.576	162.261	266.923	161.55	172.488	180.759	189.132	213.849	109.907	136.08	93.9174	94.7039	343.234	232.995	217.144	309.006	79.3362	137.94	139.572	274.13	102.825	240.569	95.7933	96.1135	179.246	135.701	208.577	201.309	114.132	127.081	247.321	129.489	176.941	206.217	137.306	191.403	102.737	228.286	124.148	305.069
ATIC	79.6731	37.9832	55.9355	18.1291	153.404	110.269	79.5785	58.0997	58.92	66.9591	60.4969	86.0827	98.3074	97.563	45.5631	112.687	77.9076	61.2007	80.8107	48.3906	55.5069	50.6076	108.76	80.6194	72.3368	107.256	64.0255	31.263	63.0633	49.4399	126.248	67.0721	74.1737	65.499	79.2267	43.2557	85.9058	68.3084	36.948	88.653	49.4789	51.26	82.5366	47.0444	61.69	71.1016	57.5739	58.4378	113.621
DHRS9	4.86666	6.04578	13.4728	2.73208	3.68348	6.90898	12.9055	3.54234	4.95138	5.8638	36.7929	4.64843	1.2676	22.415	11.2186	20.3875	2.43174	6.89231	5.39521	0.439261	1.70769	3.84422	2.10916	5.47468	1.96442	5.00085	13.0341	22.0024	11.6188	3.28294	3.20911	4.05863	1.70042	0.298407	2.74215	2.07174	5.39375	6.60468	7.3554	2.56417	7.03416	3.95357	51.3771	14.488	1.09099	13.369	1.12984	2.93802	7.85882
COL3A1	930.087	596.801	428.519	945.994	1145.02	1753.65	398.906	1108.12	583.006	358.651	2898.92	801.012	73.3138	917.433	299.136	590.42	727.611	489.853	2438.55	422.777	1329.09	158.137	223.08	1124.3	1017	381.391	1585.59	323.114	600.332	892.475	219.889	848.125	1257.27	15.1529	260.465	180.447	293.939	388.756	368.005	545.345	1888.45	424.766	362.654	153.125	1425.27	959.195	519.058	282.872	420.914
HES6	17.8805	40.3601	19.8421	2.48376	29.2966	7.84928	16.1404	4.65183	34.8562	4.15835	25.8691	16.5645	17.4332	19.9586	8.82301	20.3919	14.9689	4.39043	11.6771	52.8513	10.2664	15.2182	12.9886	5.63215	93.9443	15.0141	5.851	4.91354	7.51398	9.67287	22.7508	6.43647	103.036	8.4129	8.13964	8.03103	9.0012	9.67303	6.61225	16.5742	24.4871	7.00649	59.6291	9.97012	78.3711	34.143	9.02009	7.26498	9.0173
ECEL1	0.910687	0.674229	0.370608	0.170236	1.1066	0.724636	1.92535	6.79386	0.50408	0.172735	0.879763	3.77299	2.16393	23.4342	1.16553	0.636743	0.359567	1.4745	0.45997	1.06891	11.75	3.13645	0.117756	0.203171	0.298184	0.312891	1.90386	0.237468	0.157977	0.406111	1.12742	0.570723	0.730398	0.666983	2.65534	4.7606	0.0829964	0.388903	0.368633	14.116	0.347764	0.517482	0.320177	0.0772146	23.1007	3.20532	1.45384	0.307099	1.19306
PELI1	29.6761	43.2892	49.9787	115.815	19.6568	39.6788	66.2087	32.7828	63.788	21.157	39.7135	35.2648	11.2389	59.8218	31.0099	47.2068	89.6271	50.1259	48.009	26.9119	19.5269	49.4257	34.5474	118.081	78.6304	27.4402	55.1015	27.0325	55.9768	25.295	28.4301	40.5307	24.7826	77.8183	47.3258	14.5772	144.411	44.7651	41.9795	66.7203	48.8807	36.6723	50.5873	24.9092	23.6897	45.6396	10.6984	22.853	51.7298
PLEKHB2	79.1808	59.9407	46.202	54.1812	46.8296	101.578	55.1237	63.7074	67.1655	45.8327	61.1932	52.803	26.6734	90.4886	72.2294	108.445	109.548	47.4947	103.042	60.8844	40.3334	79.1174	80.8241	72.7658	111.064	109.72	61.5006	109.514	86.9303	57.1997	134.466	51.9821	78.0696	44.1803	50.5912	42.4153	50.3743	44.8869	40.6521	75.5464	39.1664	58.4094	118.646	72.1394	42.3759	52.9824	78.8301	38.0711	61.3672
SCTR	20.7885	13.3186	126.753	20.4902	0.523615	0.704805	65.1665	35.9301	6.95675	82.9889	10.0975	8.0635	7.39443	4.18093	48.0923	0.46951	11.4162	28.3231	2.3143	0.0858575	4.70218	101.524	18.3873	21.6393	0.355671	27.7912	29.4822	66.2943	15.1021	4.83524	17.8661	22.3193	1.44542	4.11551	25.2915	46.6255	77.0139	34.2026	33.8217	143.681	6.62384	45.3935	4.81975	33.9601	5.1747	9.29603	0.24489	41.2926	11.9953
PDIA6	329.083	172.104	148.151	49.6874	326.134	289.259	218.708	298.003	211.591	194.531	298.332	163.262	39.7778	334.741	180.709	280.145	281.243	154.703	274.406	160.91	426.518	247.676	299.826	156.187	184.477	238.946	185.764	81.2592	216.837	159.854	341.926	174.541	280.937	127.811	154.024	118.317	218.075	148.274	93.5806	193.395	85.3379	261.179	184.63	102.514	260.449	142.809	141.346	206.722	151.505
MOGS	65.518	127.126	62.0602	24.0925	96.4441	104.228	74.5535	72.101	83.2012	54.501	82.6836	102.948	31.1954	125.289	45.1884	114.106	84.3386	54.036	89.36	51.1348	59.2502	81.0074	48.9894	99.8285	83.2871	65.6394	83.7212	63.5246	50.7981	72.3561	83.7038	68.1832	66.2416	41.7695	64.2097	77.1861	81.4082	62.6465	77.5978	90.3662	69.0454	80.4074	117.937	79.7935	95.5778	88.6313	125.55	65.4951	143.863
GNLY	1.01384	6.77413	2.07189	15.422	40.3545	92.2555	8.16954	1.36423	15.0284	2.10327	60.7469	9.85647	7.93669	12.7631	7.73358	6.17155	3.39749	9.6732	26.107	2.83446	12.528	2.02498	8.27037	17.0643	27.9934	18.7953	4.89289	15.8348	15.6041	85.4882	21.2066	7.70811	25.0132	3.57342	11.6004	5.73456	9.001	6.5484	54.2856	12.91	46.5278	13.2876	6.67804	43.9821	4.9028	1.65377	138.306	6.26073	747.864
STAT1	109.193	104.175	190.844	537.955	499.604	1110.38	225.327	127.271	368.305	106.057	463.726	137.036	55.055	439.769	169.857	313.952	204.217	174.552	584.573	36.5437	144.776	117.021	92.2655	270.417	421.909	161.617	124.367	83.4825	180.202	299.951	282.697	212.666	148.1	50.8449	111.899	82.7807	236.328	121.735	110.036	237.027	335.622	126.157	216.675	112.931	79.8543	157.106	297.757	41.1749	309.977
SLC40A1	88.7602	54.2503	179.158	190.283	53.7757	167.84	157.26	288.419	237.819	248.859	78.082	344.31	31.4618	406.534	329.168	58.7824	413.065	178.722	129.989	27.2274	20.9133	683.631	121.075	142.566	141.117	184.837	247.534	202.554	138.608	66.8846	364.246	136.841	32.8682	78.1731	199.229	122.241	345.711	162.079	145.472	210.917	88.9299	105.22	139.199	118.173	26.9282	135.172	15.0069	164.427	59.255
TMEM127	70.1402	48.4935	48.8667	47.9957	75.6875	75.1113	71.1206	74.1489	69.3765	59.9211	53.7014	86.5051	22.7927	93.4637	45.6766	89.9983	76.2383	58.194	79.8991	33.6789	48.4192	35.1879	53.1964	56.6808	47.4628	61.5364	71.3786	65.4392	39.2007	38.1073	70.7114	49.9038	54.5925	23.4305	66.5303	41.8441	48.4136	47.3541	41.1756	81.2281	42.7492	51.2861	115.923	50.6756	49.1159	73.9913	60.1737	38.2842	66.5356
HTR2B	1.61822	0.739225	1.10874	14.2479	1.0117	0.842642	62.8721	2.32634	5.8819	2.70474	1.61188	0.726193	0.398386	29.7871	3.50925	3.62303	3.60018	3.66333	1.50134	0.130965	1.33651	1.0617	0.934917	0.597433	2.58936	1.61012	0.750419	1.88536	4.01361	1.07477	1.53387	1.06137	3.02029	0.0711758	0.354914	0.871795	0.76877	2.35251	1.00427	5.13748	1.90073	1.0956	1.49531	1.09837	6.88773	0.52119	0.635034	0.870785	0.776412
B3GNT7	68.8171	69.5715	83.7239	6.14813	20.3774	72.48	120.276	34.2973	153.214	17.8946	42.4608	146.668	4.5256	780.689	28.7022	238.837	261.206	85.415	12.6191	43.2798	53.5792	14.7519	7.84354	50.3452	9.64847	36.3641	19.3584	51.1118	19.5156	9.33128	75.2531	28.0406	14.5439	58.5848	36.2544	29.6066	56.7516	61.0115	128.045	25.9756	35.6215	10.4578	111.287	35.1217	27.8027	73.0732	9.51195	242.426	45.4511
RNPEPL1	38.6403	33.4503	59.5051	8.92417	78.1816	46.1962	46.2264	54.0792	39.997	35.141	43.2837	71.8051	48.6513	51.5712	31.3935	28.9817	42.2253	47.8888	34.2858	30.6532	19.221	37.4277	44.2206	45.462	24.2246	54.7147	49.5846	65.1672	17.0285	34.564	87.4893	34.0089	54.0013	46.5854	40.8472	55.7789	50.8236	38.2233	44.4324	82.846	38.4225	63.831	54.4971	68.2876	33.2286	55.6237	39.5299	40.2723	74.8464
MAB21L4	8.00642	2.45777	15.6175	1.18637	13.5902	67.9686	4.61836	76.6422	22.9282	6.14238	11.5002	52.2936	11.6205	30.0758	10.2143	7.91914	6.73358	5.83961	2.43291	24.4487	2.77945	29.2089	5.52984	13.1424	1.91819	10.6044	10.5536	13.2855	13.9057	1.99201	16.0033	8.79814	8.93219	20.369	36.061	46.9621	20.7927	4.0902	33.4783	20.4534	5.5604	16.2451	27.4218	24.2976	9.99308	8.92637	2.89047	18.6735	97.2145
CNPPD1	72.7914	48.8091	98.9531	15.0316	134.673	90.0415	101.378	135.661	114.942	94.3034	64.9656	116.418	40.4027	104.355	90.8555	140.867	137.464	93.7428	107.678	76.4998	52.6403	97.9435	138.631	73.1689	123.739	128.387	106.692	93.3799	45.607	58.8503	138.535	76.953	111.388	112.968	83.9305	93.0509	83.9794	103.836	73.8557	122.944	62.5213	135.63	77.553	79.695	71.3365	98.9534	44.0319	114.56	115.876
RETREG2	59.2789	47.2586	71.9976	20.1212	88.271	64.1943	93.4054	97.2915	79.6316	84.9747	50.3084	102.907	36.3714	89.8273	50.3436	132.125	127.551	66.0727	82.2285	56.2133	40.8578	79.7919	96.2312	66.62	66.6717	100.254	71.9708	49.5208	44.7061	45.4281	115.058	50.7665	69.1593	68.9293	82.1938	57.4895	66.4393	68.2739	46.4226	103.867	44.6212	55.8735	80.5524	54.8292	49.3211	65.951	33.2632	63.9093	93.9704
MZT2B	40.3907	136.268	95.4349	5.92356	65.1999	36.7836	75.0235	53.6719	77.0887	57.1351	58.2327	167.765	79.0631	83.6451	52.9684	87.113	77.346	68.6886	68.8913	69.2341	68.085	77.5748	59.1769	92.3019	188.654	43.0372	63.4114	46.9089	84.9255	47.7797	141.474	70.1915	89.9617	123.467	80.3286	67.165	59.6164	77.7824	69.1326	67.6166	102.477	44.7405	103.961	56.9279	90.352	91.8504	118.73	89.6176	80.3215
DPY30	45.5249	63.4253	74.0054	24.2834	48.992	56.8212	55.9301	51.0059	55.3539	32.8218	37.661	53.5135	24.0603	52.6191	64.1201	46.1553	71.1904	32.5478	60.0929	36.155	69.4042	120.709	73.3727	52.4513	140.981	40.0119	45.6995	21.7137	92.1058	26.1948	84.7752	41.1167	42.11	66.2156	22.3024	39.8536	53.7661	32.3617	30.2155	65.8039	44.5115	32.8097	53.1808	26.6266	48.3299	38.2183	26.8966	42.2744	52.6005
SLC16A14	11.3353	11.2512	2.38186	6.54676	13.2506	5.18553	1.72558	8.57654	3.06568	2.57756	24.2768	7.21366	10.3231	13.1449	2.42588	13.5445	1.90853	2.73037	45.2544	110.332	39.6114	3.19953	11.4204	2.2382	2.58685	114.385	6.25554	3.6581	1.85108	36.354	7.14667	84.3729	275.156	67.1829	2.88491	2.40086	6.41682	2.85989	3.59624	5.28514	4.74266	4.46523	52.0927	15.2648	26.504	6.67585	2.17127	3.16342	12.7396
CCL20	63.4535	4.98768	148.766	13.7505	35.7534	13.6548	155.769	1.7804	30.6257	1.59273	314.271	21.0255	107.558	10.921	11.8871	122.59	24.0038	8.19082	12.4862	6.13264	109.373	13.3167	122.529	57.2503	35.7154	10.1554	5.46814	2.53198	50.6216	73.7388	46.3495	69.4983	251.24	2.97582	13.4142	1.74016	71.8751	2.17205	25.4328	470.586	149.266	15.5742	59.017	15.2931	90.9451	629.704	2.31144	7.81536	27.0511
TRIP12	49.1834	27.5712	37.1544	81.7726	58.5338	82.2786	43.1714	53.4066	51.5438	48.2021	51.5595	54.2317	16.0301	110.201	20.2899	63.7863	57.96	43.8786	43.5777	36.487	27.045	25.7849	47.8799	52.7294	27.6279	57.2734	35.3786	34.4945	20.2358	34.2399	42.5275	44.9948	63.6721	18.3115	37.2301	27.5441	36.4298	37.4313	31.0408	48.4574	26.9002	43.6939	67.7924	31.9013	28.5058	52.503	31.6138	26.2189	57.9704
MDH1	66.3429	61.3591	62.7643	22.1033	83.0205	69.0016	48.9009	62.4524	69.6342	47.2216	60.9025	66.2708	43.3379	75.2693	81.7123	70.4625	72.8699	46.473	67.4475	48.7142	65.5705	142.753	89.9333	80.1874	112.485	59.1884	52.4017	54.3619	91.5777	43.7554	93.5818	54.7635	51.5769	75.298	55.3204	60.8086	71.5774	43.6452	42.0511	80.0626	57.6078	37.8109	103.267	53.059	57.1439	59.7309	67.2707	45.4782	59.7116
SNX17	75.9747	90.371	93.1195	30.7731	104.982	108.214	103.503	110.104	108.002	93.356	88.1969	126.659	36.1237	129.535	147.7	91.1268	125.369	102.783	93.096	86.5334	88.3931	204.112	139.57	99.9337	141.448	100.277	87.038	94.1175	232.048	72.9066	181.213	74.8098	60.7729	95.9165	93.5392	105.053	82.7459	86.7906	89.6419	102.291	81.0898	80.8478	104.218	91.1984	72.6124	99.3854	124.601	79.201	95.0572
PPM1G	101.973	142.094	88.9082	26.212	143.121	208.67	100.256	81.222	113.616	65.6555	76.0126	110.908	63.6314	139.871	45.749	81.4861	126.119	92.2088	132.182	76.7574	201.416	65.7967	93.8216	101.884	111.263	102.667	100.059	58.4992	91.4119	83.9593	111.108	76.7858	89.1711	69.9215	104.804	64.228	98.1557	59.2221	64.0519	106.005	88.6443	70.9294	127.119	69.9045	110.239	112.129	161.381	77.0938	142.875
NRBP1	61.6147	95.3264	67.3896	30.0964	85.3134	108.038	80.6969	53.2448	73.6894	42.1143	62.5008	81.0503	22.6464	83.0032	41.8464	50.0533	80.0323	62.8499	94.6925	47.6134	91.3291	46.9641	56.1175	76.8363	82.7438	53.6103	88.3769	59.488	57.9287	46.0226	79.9506	48.6302	48.9451	28.3424	77.7242	56.2173	63.5371	49.9059	49.6313	78.0971	68.1436	46.0607	58.0332	51.5247	45.1677	66.1796	69.281	56.3846	95.7046
KRTCAP3	95.8499	124.664	110.899	13.0723	149.385	65.1216	160.375	164.682	74.0666	122.274	34.8353	124.681	80.9156	52.27	136.473	110.266	151.193	37.6728	101.983	59.3328	58.5527	140.528	264.536	161.058	235.605	105.938	85.6364	33.0629	146.207	27.3566	162.803	53.8483	34.3772	262.318	190.677	73.4725	123.714	95.4847	36.5636	173.676	43.2716	72.7871	75.1645	66.203	86.6913	109.329	90.5071	178.571	58.8317
FNDC4	53.4133	9.38789	21.8665	4.65864	20.6664	11.6891	9.34623	8.08734	25.2642	7.20925	8.01668	7.71488	2.37012	14.0212	11.93	10.9801	6.3622	7.85134	100.378	6.79716	7.97654	9.62492	36.1625	101.179	77.7161	6.02112	33.1039	6.66844	44.3925	4.15616	15.1912	8.9743	4.6205	15.2279	6.99808	4.33409	3.65061	6.05374	3.25155	12.9373	40.3119	5.68004	1.46855	4.77605	24.6196	4.80636	8.44495	5.75617	64.0516
NIFK	74.0437	49.25	37.771	32.2029	58.5017	70.9952	44.8662	31.124	48.4404	44.5114	49.6037	57.4476	44.4279	55.0312	39.37	71.7674	38.8674	33.9532	39.6273	37.1922	39.8278	33.797	47.6687	49.9007	93.2786	46.6792	35.4721	25.2495	56.8322	40.2978	62.448	56.2405	55.8875	48.9055	50.2649	34.6402	56.4833	31.4444	23.6766	50.2984	33.5146	35.4226	50.7132	27.2902	43.47	35.9774	77.0419	38.8173	74.6843
TSN	125.445	52.6529	45.4005	71.1785	76.8797	78.3667	55.8761	53.4125	72.7065	54.0509	53.9671	68.6304	47.8909	86.3555	64.7608	104.217	67.4918	50.1248	61.5221	45.8008	53.5153	68.2262	74.1553	56.7851	95.0276	67.2059	52.6137	34.8531	73.6278	37.3084	92.4795	39.4767	61.0629	42.1435	52.0029	53.1876	45.3554	41.3136	37.5385	61.4165	36.4228	41.752	82.4311	36.6197	48.5832	51.2832	61.6251	37.7665	67.8878
MALL	20.877	16.5591	28.2918	12.7005	4.3238	15.2077	79.5299	61.882	61.8826	84.3725	20.1953	47.6382	1.11247	81.0592	40.6438	6.69242	71.231	25.274	9.03584	4.12383	15.6393	88.8132	31.7924	13.9395	21.0218	42.1026	20.8314	13.8975	6.95294	5.45934	7.59973	35.1313	36.9916	49.2252	51.5484	34.7426	5.68568	53.4923	8.70942	8.36642	3.33446	68.2198	6.75157	22.2453	9.66174	22.2283	0.225179	28.3867	21.2173
ACTR2	338.46	172.374	233.496	305.578	227.357	383.49	239.284	235.708	268.512	205.626	219.172	221.396	95.5857	483.81	178.809	251.994	273.554	290.395	321.961	59.8987	243.533	177.084	227.783	276.578	276.773	219.494	198.986	188.936	188.398	186.722	224.641	210.591	188.058	101.984	206.812	133.01	153.738	171.321	137.712	212.223	187.285	174.181	331.275	160.339	194.309	215.253	212.952	130.475	247.553
AAMP	91.5158	65.8577	115.269	12.5277	207.023	155.151	140.845	139.466	113.205	111.611	93.1015	151.286	109.496	142.616	76.231	199.064	150.278	92.0535	122.626	85.3966	67.9389	149.295	172.678	103.266	107.794	165.104	115.443	72.3735	82.2986	62.0586	158.637	94.4014	96.0934	147.734	136.503	112.064	114.77	101.174	83.9846	152.73	84.5648	104.326	158.921	90.3676	76.3435	110.632	88.5484	103.914	160.498
DYNC1I2	86.801	18.9985	48.7254	33.918	26.9627	59.7845	58.9349	58.6995	56.4499	46.9448	47.7222	60.2083	20.5112	86.1735	46.9091	107.458	65.4534	44.9547	56.1953	20.5622	31.0943	43.656	56.1518	45.1136	52.4148	64.4589	46.0016	34.806	48.0309	24.0685	60.1093	40.7363	48.5614	33.913	51.937	32.799	36.1636	45.2152	36.1829	45.3001	33.7579	42.7679	60.6479	26.4918	42.4986	77.0336	40.9667	31.7841	49.1142
IDH1	70.9421	35.1199	103.132	54.5487	412.65	73.0853	73.5249	135.867	90.2186	70.9899	71.3169	98.8948	232.365	130.538	140.548	204.573	116.997	62.3815	122.872	38.0567	70.1332	108.413	218.485	88.3945	63.2483	201.821	76.1705	100.038	82.3058	95.5138	154.934	71.2066	60.4788	209.407	126.063	72.1136	66.3556	55.0973	42.1129	70.2011	56.1119	63.3946	262.787	113.331	47.4642	54.4046	53.1723	98.7903	106.774
SERPINE2	10.4284	2.14428	5.93024	6.25954	11.5276	70.9791	12.73	3.40648	9.053	4.9849	6.54891	2.01792	4.61678	11.8851	15.6406	18.2514	11.3342	64.7186	16.4415	1.13147	15.9921	1.85302	11.238	12.2774	4.70338	5.00289	8.12431	3.00916	4.5731	19.9588	10.5575	6.78544	6.76755	0.816295	5.58561	1.86839	3.70835	7.78755	10.7422	22.4953	6.95967	9.44465	1.73759	2.12292	21.6031	2.47431	9.46944	7.9557	5.89054
BABAM2	44.1367	28.609	33.9119	21.8143	29.8279	28.8404	34.6254	32.8178	32.7367	31.9593	27.0087	31.1648	18.4488	37.955	23.8136	30.4614	35.1276	33.6429	40.4628	32.2418	24.1301	36.8436	52.0107	41.7741	26.5018	44.3663	54.8706	32.685	27.0327	21.4741	54.1493	25.0433	17.8989	41.2565	56.0722	40.3334	31.1968	25.978	28.86	45.3778	24.681	26.08	37.6903	29.0404	25.7308	25.2402	26.3916	32.3465	55.8482
UNC50	44.0055	37.7399	38.2897	34.5424	59.1264	40.0346	57.104	37.2105	56.737	45.735	40.8568	54.1238	27.3599	45.9628	72.6922	115.029	57.9043	31.7628	52.6787	23.2416	26.6528	98.3284	95.1512	61.7966	64.2051	44.758	35.7387	39.1862	99.2495	26.1012	77.9634	37.99	50.6791	61.8511	43.2527	54.0992	60.2099	38.2805	36.5866	59.1855	29.6625	48.9939	72.1392	40.751	36.9599	44.8905	51.5623	37.9755	67.7979
UGP2	51.3392	60.8746	52.9027	50.8084	62.1169	70.1947	67.3149	60.5525	82.3031	49.1763	53.6959	47.7286	27.5786	71.7603	55.7599	74.9531	57.268	50.6443	95.3589	34.1927	46.2018	111.26	120.439	110.694	100.278	58.359	68.5632	33.922	66.1722	44.0462	79.6792	54.1575	59.0312	49.2504	62.5068	40.3679	61.5872	42.8109	38.5186	73.3545	45.3246	54.6134	120.472	40.7114	46.6782	68.68	41.4523	46.2723	72.9657
IL1R1	73.7166	75.0423	77.0834	106.146	38.2521	66.1825	65.2868	70.5293	69.2407	133.337	129.826	112.489	9.44295	117.862	92.4808	27.8931	40.1071	86.3144	72.5943	37.0353	41.3774	29.9476	45.4374	81.0917	61.8469	66.8181	63.1773	79.9208	32.7721	42.4899	35.6661	62.1465	156.1	14.2053	83.3488	52.2122	42.5677	76.7733	65.4101	107.157	69.5533	47.0137	34.4634	54.9972	51.9907	45.9673	32.053	58.3265	113.776
TFCP2L1	54.9861	15.944	36.8671	12.6863	6.45693	2.99427	47.3958	3.62852	17.4383	14.1598	55.8079	3.05644	10.4245	9.17936	4.61207	21.9993	25.9443	9.85749	19.2831	33.2313	58.8062	31.3188	15.1422	35.5074	0.401874	25.6986	16.802	13.8286	1.94877	19.8971	7.58348	42.1205	85.5257	26.6401	13.8895	23.6153	5.2551	14.3294	14.0829	16.7504	5.64352	37.9664	37.161	58.656	68.113	5.8403	91.8889	13.4949	15.6296
SF3B1	72.706	54.1842	82.9225	122.883	178.777	158.766	92.7416	110.582	89.4877	109.258	125.222	112.941	29.5057	188.625	86.5395	156.871	119.403	74.726	125.425	55.9472	74.9468	69.4763	76.1885	115.661	80.7123	92.7475	72.9242	98.3465	34.7162	67.2001	75.3365	85.7479	121.955	49.8143	102.104	90.2712	104.177	103.892	96.134	107.828	72.3731	121.889	142.324	92.3912	96.9663	95.7287	63.5286	70.0445	112.316
HSPE1	67.9036	55.4852	156.457	23.672	267.921	259.691	108.955	107.82	96.1229	48.9911	105.701	96.1643	126.613	107.898	124.046	220.876	117.512	66.6338	114.737	174.197	96.6691	172.426	227.808	121.423	201.912	116.703	105.348	52.6386	254.157	85.3328	146.997	103.512	174.65	173.187	78.3831	68.4665	129.633	98.3575	50.1027	88.3042	98.8526	75.0541	139.469	62.0425	197.929	72.5023	95.1452	83.3623	126.34
SSB	84.106	27.2766	54.3609	21.72	44.0319	96.9664	56.8293	52.8268	43.5066	41.9523	61.9943	55.1665	51.3516	69.248	33.069	130.41	59.3082	42.6963	47.8046	39.5802	37.8088	38.4123	58.8099	63.4963	57.0993	57.5321	47.8447	31.1951	34.3339	36.6951	60.3548	50.3707	72.7844	32.4724	46.3814	41.6927	59.8532	40.41	32.4308	54.5939	40.1209	40.3303	56.697	33.0107	61.7537	46.6415	51.2945	40.7885	45.2468
HSPD1	191.768	120.276	178.853	51.8754	564.541	549.67	241.95	209.995	141.348	198.756	200.772	158.084	290.446	259.537	113.615	313.416	211.914	125.859	206.896	341.904	161.958	127.361	235.837	192.251	201.523	231.705	195.033	93.7378	242.419	211.687	342.29	239.798	457.32	198.958	146.546	103.352	259.933	144.087	79.3084	142.873	112.158	125.848	231.73	136.621	330.251	163.553	236.667	178.654	211.011
GCG	0	0.0239848	0	0.370925	0	0	109.744	0	0	0	0	0	0	0.0359328	0	0	0.0298459	0	0	0	0	0	0.0586461	0	0.0232039	0.0432859	0	0.0268787	0.196694	0	0	0	0	0	0	0	0	0	0.0269986	0	0.0188258	0	0	0	0	0	0	0.0273116	0
NFE2L2	153.134	31.2447	81.1045	71.0383	94.5908	86.3381	63.2457	80.1012	74.4481	63.323	74.2244	67.414	23.7106	100.017	68.9097	87.1979	66.1365	69.7336	57.2206	17.5436	37.5874	66.7125	66.3943	71.3109	45.4663	81.411	60.4259	51.98	34.2296	34.6908	59.3324	60.1962	70.2297	32.5818	89.6996	45.9751	90.3215	50.8414	48.8274	77.0881	48.9281	51.2806	118.437	54.1272	38.4255	65.8037	77.746	42.1098	72.9436
DPP4	789.838	64.2696	147.252	138.758	7.32985	102.067	196.12	151.817	97.3392	205.952	30.3157	28.0033	13.8218	130.31	106.108	3.30575	300.7	59.6161	20.5232	1.53857	12.3652	135.568	17.1736	121.338	93.6693	50.8985	154.59	79.2739	140.506	14.7286	43.264	12.1723	7.38081	23.2786	229.561	84.1332	162.047	250.527	17.0603	109.72	96.5848	10.2182	7.61002	17.0199	78.8608	88.1847	2.75532	170.303	342.289
DDX1	85.9047	69.3503	67.3169	38.2129	105.818	92.7073	84.9161	83.4063	71.7268	81.7664	73.3567	88.429	26.6705	97.721	58.611	88.5721	102.217	59.1477	104.379	52.767	78.2626	57.0368	107.402	64.0111	97.4523	93.4844	70.1351	48.1238	71.5716	61.2691	98.9658	63.5558	62.0485	81.9782	39.5345	74.6321	83.0369	57.0637	47.296	72.565	51.608	65.3541	89.3576	47.2374	64.7088	80.9306	89.3714	31.4993	81.6938
NCL	223.621	139.233	228.801	52.0801	310.842	527.326	277.743	286.163	198.279	253.658	233.217	244.366	201.483	333.369	63.3453	179.162	266.58	244.421	212.772	189.997	221.507	86.8025	195.32	206.3	121.543	326.314	232.802	127.615	88.752	187.154	242.523	238.887	406.358	144.883	251.175	185.651	228.866	209.194	150.051	256.362	146.537	195.271	309.35	150.609	248.602	236.075	168.107	204.366	283.447
HNRNPA3	227.582	67.0926	137.507	191.458	173.88	239.551	135.937	137.161	145.562	139.681	145.186	125.223	91.4445	199.878	66.3291	154.328	212.812	142.236	167.376	77.5033	126.199	73.5893	100.559	152.844	68.3694	146.071	108.974	92.2671	54.9589	83.8151	103.155	100.25	173.542	63.1176	110.936	128.022	128.982	111.583	119.779	151.545	106.485	139.331	165.158	104.09	143.292	145.189	131.564	119.86	183.429
COPS9	21.7693	21.3114	44.7887	7.00973	61.5271	48.0417	45.8529	41.7819	56.7305	30.9682	41.9714	68.5428	33.8448	40.6353	63.227	38.6091	39.0452	37.3698	29.3653	70.6878	25.518	191.37	67.0591	34.0559	94.2596	49.8121	25.3885	34.4554	101.523	41.2433	81.8642	39.6151	56.6906	74.6226	36.0842	44.1428	35.0017	27.506	42.0366	50.1279	43.4826	34.7869	42.9897	37.2247	49.6602	39.1379	40.4477	31.4933	43.5029
NDUFA10	20.7688	13.0421	22.9003	19.9091	41.7013	28.0053	30.2258	21.0114	20.7503	24.4538	25.0854	31.5662	20.4138	29.7772	13.272	19.4768	25.8073	15.8061	15.4366	38.3131	14.835	26.696	27.8741	27.5078	24.0535	29.9917	13.8136	21.4584	19.1464	20.6275	27.9725	21.6474	34.9122	36.8871	27.473	28.3792	29.953	23.5435	20.5316	27.3248	19.9117	23.0249	30.478	23.0036	20.4732	20.8422	16.2738	22.4479	32.8169
SNRPG	40.4099	65.6082	76.3822	29.4545	64.7271	113.434	61.9194	51.4577	81.5895	31.7458	55.184	70.3069	74.3673	62.8833	122.472	74.5363	62.8678	49.3252	72.0959	44.6711	85.6783	206.031	110.626	57.0373	269.502	41.5884	44.6679	26.3786	287.538	42.2605	95.4899	47.2221	59.9751	93.7257	59.7298	37.1236	49.1498	39.6158	41.8268	50.3152	66.8925	37.7677	85.9418	30.8106	82.2655	62.5155	77.9398	50.7014	60.6856
FAM136A	33.2275	78.735	40.3782	24.4282	95.6439	81.6505	32.3704	33.1736	45.1477	26.173	39.1371	50.1769	43.1839	46.5268	30.372	43.4467	30.2191	20.0833	60.7471	34.3522	50.0949	38.249	36.6641	48.2208	114.311	29.3129	32.4964	30.0838	60.2024	32.7456	50.1902	33.7954	35.3906	29.2785	50.0083	42.3884	34.1036	26.057	30.0719	57.6094	35.574	40.9058	62.6493	37.0138	62.3507	39.3581	68.8104	25.4771	59.8414
PSMD1	74.2145	34.2274	58.2755	34.2854	94.8656	112.317	72.9214	79.4586	66.9632	36.1907	63.8629	62.9677	43.3415	89.6245	25.9965	87.3051	82.8413	55.9668	77.9403	38.1309	50.1169	43.4854	82.9553	70.209	38.655	84.091	69.7451	39.9157	41.3389	55.3801	84.1501	49.8024	92.2262	38.6785	46.1808	39.4053	56.8752	34.6342	36.0682	74.1656	43.3517	44.8074	91.3914	39.5632	73.6158	65.1276	42.7907	49.922	60.279
RRM2	31.3847	53.4619	12.7382	19.5025	49.0925	138.556	5.51966	18.5339	35.173	3.21178	27.1146	21.1079	21.0037	43.985	14.3059	20.5281	17.426	12.3997	34.8724	13.345	40.9732	12.403	6.70277	33.3766	63.8272	8.27839	5.87973	4.79092	62.6328	22.3367	36.859	7.38298	32.3777	3.12301	25.547	3.5565	11.682	2.64365	7.41353	16.991	12.7057	5.01581	31.122	3.76295	16.307	35.3227	26.8968	11.5255	50.0799
HPCAL1	29.422	26.6293	69.1653	10.9714	23.8056	37.1561	70.6904	37.7975	45.5215	57.2466	28.4906	37.0525	12.1226	35.8654	30.1762	20.966	38.4139	30.2556	73.8493	24.6467	28.6688	165.86	46.3878	63.9937	32.4583	48.8289	36.0375	48.3279	39.0166	20.0628	26.8614	26.9604	13.7912	33.7715	33.3834	49.2381	46.0742	37.6104	71.658	56.5979	36.7379	40.3414	12.708	53.314	35.3191	50.6556	68.1874	38.4864	37.6239
ODC1	139.679	114.118	71.6882	43.1278	90.1586	127.884	62.3151	163.541	74.4597	115.513	308.23	94.6236	58.5237	94.0367	113.378	97.1067	239.711	89.2523	69.0578	90.2661	418.985	271.084	272.878	77.6935	280.97	967.212	74.8779	99.9789	210.441	86.0794	139.909	109.047	101.388	624.319	59.6241	84.423	194.418	71.5989	54.9786	67.1713	64.423	381.483	101.878	122.647	672.002	74.42	59.3061	149.166	68.5856
CHPF	209.212	92.4664	145.466	10.0691	189.018	131.378	149.179	169.539	89.239	72.4235	113.606	195.794	92.7722	115.411	47.0442	199.086	85.8455	92.6062	137.111	172.016	77.924	117.503	127.425	146.086	48.4023	100.612	364.54	56.4121	43.2693	113.193	107.232	129.191	218.069	86.8606	192.582	94.8762	150.078	80.3924	67.7121	198.752	117.649	87.6185	77.8535	64.0243	182.296	238.834	101.234	130.677	239.459
OBSL1	25.0473	17.6562	22.9205	2.48733	26.5729	15.8281	32.9373	24.1507	17.1228	22.5498	14.4081	58.145	18.9107	31.9491	15.2315	4.78466	5.07762	12.5156	25.4413	60.5006	26.8187	22.3298	19.3757	16.1255	2.115	16.744	32.8936	20.5676	6.62911	13.0856	2.41095	54.8913	16.6148	46.8089	50.3363	37.2169	15.8352	40.8197	25.2391	36.4547	8.82752	21.1995	2.93529	26.5273	40.9937	57.1607	5.89677	33.6783	64.2238
INHA	0.529358	0.849141	0.464411	0.79369	20.8419	0.335054	1.05118	0.202073	0.129486	0.488085	2.29466	0.348908	2.80734	0.293571	0.486846	0.26988	0.0609603	0	9.20192	148.4	28.8822	0.556479	0.978241	0.382725	0.0947879	0.500998	1.37352	0.548997	0.0803495	25.079	0.0807635	12.5525	10.5256	3.11879	1.13682	1.51332	0.234517	0.188382	1.02937	1.70652	0.307613	0.736955	0	1.27635	45.85	7.52963	3.30236	0.446271	3.81326
SDC1	751.707	1131.05	850.159	96.4033	344.177	348.743	617.551	1162.35	1552.39	665.664	238.528	1237.36	82.2285	1335.77	566.08	617.175	2207.15	565.979	324.842	510.418	611.8	1119.47	778.677	1000.35	311.188	362.667	449.005	357.544	244.576	162.201	2098.84	278.246	263.38	318.414	1072.42	407.3	655.487	719.916	306.489	504.533	616.158	385.451	678.217	292.47	233.437	959.424	135.662	419.827	1239.46
RHOB	462.45	205.281	644.643	308.108	98.7454	446.126	691.246	420.728	417.977	295.1	1008.82	604.975	91.524	470.406	319.776	83.1715	1141.95	459.608	795.206	248.166	619.259	451.837	711.848	724.602	464.538	367.142	756.033	395.506	370.955	216.917	167.045	603.438	323.335	614.251	670.24	282.849	609.106	619.351	1567.94	234.581	390.51	521.634	174.649	221.113	480.3	343.479	1011.76	160.563	309.825
OLA1	89.9187	26.5329	33.1925	22.3319	36.8682	68.7917	39.8912	33.8991	39.5928	36.7492	32.4771	39.0043	33.0132	31.4683	45.0917	69.0416	44.1644	26.9619	38.0378	26.454	30.9366	61.2313	48.4738	42.0698	86.65	40.0759	30.9853	16.9549	99.7206	33.879	56.4767	46.9777	35.2301	40.5732	40.0529	30.0179	33.347	21.6457	16.4178	30.5225	30.8077	19.5346	45.0732	16.1672	34.5055	49.464	64.4029	30.7688	50.6566
EFHD1	20.5995	3.24526	20.5709	1.40908	14.9688	1.79618	15.5711	32.7307	4.03106	5.27048	10.1157	2.23786	2.38206	20.8246	2.86213	3.06926	2.6144	9.28909	2.29929	38.2238	74.7828	4.86546	1.97231	2.70389	1.21592	11.3243	13.3721	2.54367	1.16916	10.8358	3.98943	2.38828	7.31257	2.61895	1.93277	7.42972	3.96022	7.44794	43.4776	19.7905	2.56195	3.72899	34.2596	3.53396	7.19121	1.41516	0.975892	10.8726	7.31354
MOB1A	71.2544	74.4983	78.6227	197.29	86.204	114.511	76.3384	72.1945	101.659	68.6084	95.0202	82.5487	45.9979	140.697	85.8041	79.81	92.9524	96.0851	137.524	31.799	70.2596	86.2573	87.2753	98.3456	131.924	70.5375	70.5882	74.9191	120.308	72.413	87.0209	71.1349	76.3046	42.5319	71.569	45.6656	76.9744	58.8422	56.4	79.0576	72.7507	72.6278	118.233	62.9293	65.2286	72.5634	98.9268	42.1323	93.6266
MTHFD2	30.0588	63.9173	23.8363	50.9058	88.9094	118.649	22.6034	27.986	41.958	15.3202	54.99	18.3784	64.1569	41.5297	32.0491	74.88	22.0749	29.4193	54.2508	32.8938	33.0794	60.3154	14.6384	45.6141	110.753	25.0883	28.6016	18.8789	106.31	69.8712	100.907	37.4933	44.337	15.2377	17.956	10.6871	40.368	18.5573	14.1463	40.4546	35.1654	22.1314	74.1	26.4823	62.026	26.6063	41.0193	16.0371	29.9589
CYP27A1	88.1924	35.7751	94.5257	16.1128	35.1003	24.6562	220.306	82.2351	71.3915	81.0293	76.5943	129.859	150.673	122.001	108.214	104.834	90.6828	90.5124	65.8081	10.275	58.3656	86.3339	75.6842	87.4689	23.5997	57.6713	96.4966	424.403	63.6662	67.621	223.102	66.4823	27.9711	27.6849	35.0334	151.672	162.266	141.574	129.129	150.525	121.675	39.6785	35.1083	246.118	27.1586	60.5952	21.8256	53.5442	128.297
ATP5MC3	85.1546	25.4508	47.557	16.1185	85.3913	67.6194	57.1041	51.1367	57.9056	39.714	47.3005	67.3732	58.4474	61.3938	78.258	122.085	69.5663	41.9861	55.2458	104.245	46.4439	113.505	80.4365	59.5909	109.86	62.436	50.5704	42.5175	150.326	43.3296	110.952	56.925	55.4592	95.1714	64.4059	42.3881	51.6129	38.4055	31.5385	49.029	43.373	35.7405	69.0186	40.9293	73.938	61.0658	78.3307	52.8369	52.5375
PTMA	460.708	491.215	963.889	172.953	551.341	1250.22	640.914	963.737	833.099	716.05	526.426	885.949	727.617	611.066	481.709	647.103	870.271	944.608	780.1	355.172	882.295	825.34	613.92	567.717	1053.51	715.632	659.002	341.557	756.19	452.119	684.296	584.233	960.986	422.718	797.798	369.647	443.895	705.747	567.61	492.221	605.561	516.203	741.388	362.038	677.955	871.055	367.984	1341.1	522.131
NRP2	14.8806	9.31535	10.8936	26.8426	9.68643	82.0038	11.0763	15.9961	18.8275	56.7576	29.3817	12.7938	3.7065	23.4613	10.336	14.2243	13.1375	13.4381	36.6483	4.44524	9.20242	4.18084	13.1692	27.4769	53.9209	18.9084	48.5332	25.7543	9.44694	18.0163	6.79229	15.6241	7.34204	4.76499	38.8587	10.4635	41.4836	14.0885	14.312	7.90899	25.9385	7.45514	21.4093	11.2875	26.5894	27.7497	21.5212	10.3353	24.6673
IMMT	60.2385	75.3493	48.2254	41.4108	81.2042	92.145	73.4812	65.4525	57.4135	61.0477	68.8253	68.7183	40.5606	96.0143	43.0235	63.0721	61.555	45.1204	68.8202	60.9844	48.8502	61.5369	56.8856	59.0966	74.647	60.9416	52.9759	49.2544	45.9379	49.7576	81.362	55.8143	75.6472	34.7555	51.6959	53.7662	49.6095	42.7912	42.4895	58.1109	43.776	61.7652	73.4155	51.1671	65.0155	63.8695	74.2906	46.8747	54.7441
PUM2	74.3271	62.0022	66.6726	161.179	51.4931	77.3632	92.788	77.4666	66.3856	95.7874	64.3475	80.4938	20.5646	105.758	43.4325	75.5686	111.019	61.2626	78.7411	33.5374	70.1052	43.7256	65.0641	57.7654	48.6171	71.2292	47.2894	49.1907	29.5579	46.8999	57.3375	65.381	65.5706	35.0145	60.6135	55.0073	74.987	76.7849	51.3404	71.5536	42.007	78.251	111.925	52.2484	55.4603	70.4165	58.1752	28.9621	81.2434
CTDSP1	57.6338	68.6124	99.7898	31.3872	126.285	100.798	128.89	84.3433	100.447	134.596	82.6294	183.241	65.2223	91.8865	68.119	120.642	77.7456	101.617	98.5581	64.0567	52.5596	63.7222	89.7989	83.3714	65.6052	134.395	92.017	105.136	36.1543	60.1949	99.657	87.0308	92.892	83.6674	142.631	114.581	79.1082	106.888	108.046	146.643	70.5952	118.872	109.64	114.437	73.2155	149.284	60.7901	86.7904	147.636
FN1	370.869	248.985	366.243	473.822	333.56	601.383	501.731	926.027	455.393	300.924	543.607	387.146	79.9368	696.635	203.268	512.67	350.834	258.878	787.87	197.044	451.874	232.254	174.361	2164.63	265.01	312.166	1274.71	303.43	179.324	392.282	240.731	223.721	322.074	29.3594	165.679	187.493	953.706	321.607	309.916	419.571	574.118	190.641	179.015	310.413	547.324	334.019	214.705	251.513	159.688
GKN2	1.5438	0.311715	1.70929	1.2243	0.289398	0.315843	0.176017	9.00051	2.33443	2.69158	5.04948	4.0085	4.22894	2.49065	27.3942	0.515173	0.517185	3.51673	2.3156	0.106769	2.2397	10.4914	99.2748	4.42408	0.234552	182.269	0.436983	35.5148	8.60624	6.8818	2.62658	10.7605	35.4157	911.101	1.06092	33.2819	4.62591	0.0332964	5.88705	1.16342	2.01171	59.9924	7.51744	30.6809	10.3899	5.64088	0.126889	2.87905	3.12966
ANTXR1	61.7698	35.5331	64.084	117.662	28.2656	77.1334	45.3705	172.454	72.2981	78.2125	58.8393	40.5266	4.92618	99.7927	55.2809	56.8529	31.9568	58.0086	108.171	15.2806	58.5813	29.7823	21.1051	38.1238	44.6553	45.6277	100.047	30.61	26.5013	32.4376	21.8292	32.5073	72.4935	17.1443	22.312	34.1551	26.992	47.3867	42.9034	58.9135	69.7528	38.572	46.92	26.0182	92.835	52.5118	27.6298	35.4837	22.9385
IFIH1	26.5738	9.68525	43.2037	30.9509	28.2344	73.1594	31.1219	19.7145	42.1293	23.1854	29.4717	43.9231	5.13784	51.0121	23.8484	20.416	23.1679	19.3166	34.9808	3.17015	11.3805	32.0525	15.0793	29.8268	42.6784	15.1174	22.3336	14.2687	26.9491	22.0308	18.4581	18.9932	16.2548	5.47933	18.9426	17.5902	77.2281	17.7953	17.1931	43.3371	107.014	17.0507	50.4858	16.3318	7.62356	22.3934	49.3149	18.5586	42.3888
GCA	27.8381	19.1256	27.4081	33.1058	18.1316	49.0884	35.8137	23.5657	33.4288	18.518	24.7567	41.4546	10.7756	49.3	33.4592	44.3402	31.7907	24.1889	33.2555	8.23678	20.0721	37.4808	24.9965	32.5571	42.9466	24.2235	33.2843	22.1511	64.5575	21.0494	34.9438	21.6953	22.6613	14.5376	23.5617	33.6157	28.4769	20.9401	21.1242	37.9268	54.5648	20.4837	49.2679	32.2552	20.9129	29.3485	17.3569	23.5399	40.1371
FRZB	28.467	6.78981	21.6878	7.44032	3.97132	9.88618	35.365	75.6753	26.6184	46.9207	15.2976	16.1839	4.4569	52.5426	31.6742	143.636	32.2077	51.4198	10.7506	1.02328	19.2083	14.5342	19.3248	15.9136	7.6723	35.1927	19.7602	15.3195	11.2403	6.98526	14.716	15.252	14.0305	4.60068	9.65539	8.98903	29.2015	38.7989	22.501	28.1349	15.6044	20.7784	10.7275	10.3238	10.5531	5.9233	1.57875	31.3799	9.94526
KIF1A	0.0250321	0.718137	1.40679	0.0204719	58.829	0.068657	2.84905	14.6057	0.110216	0.0830893	5.78626	0.0247486	0.62454	21.4967	0.0528147	51.9311	0.0317094	0.39806	0.0221256	59.3437	9.99225	0.017543	0.0396503	0.0651534	0.0179292	0.0627115	1.3737	0.0623058	0.680117	0.0219767	0.290253	0.0741975	53.376	0.0129369	0.0580581	2.03438	0.126423	0.351872	0.0834451	13.6033	0.0363657	0.154331	0.0860657	0.264637	18.2924	0.0326659	0.0101844	0.0158273	0.0940801
SEMA4C	42.2887	71.1996	21.9339	26.3366	33.0208	48.4503	30.37	22.9847	47.89	24.9166	38.7588	90.8133	6.44886	64.2347	14.5299	30.3669	32.983	23.996	21.4184	14.275	33.413	13.1328	19.866	36.7877	40.5265	21.3712	42.1566	20.8516	14.7479	13.4232	30.2534	32.9024	28.4696	5.54074	39.7986	30.6838	23.3965	39.4043	28.125	41.577	35.2009	34.0014	35.4102	29.9292	31.6389	89.3254	28.4524	22.6274	89.6787
RAMP1	112.11	32.987	140.562	3.58751	203.086	106.459	97.0641	77.0761	96.7922	39.1058	44.4958	19.0826	124.853	120.873	56.7117	30.1343	59.9844	71.0972	54.2824	44.0983	25.2988	281.778	19.8525	75.6277	114.142	18.4626	115.511	10.2946	87.5097	28.0711	117.255	58.6968	26.2767	74.9558	193.277	58.0956	30.3834	41.48	24.0235	288.429	36.0881	48.3571	37.785	78.4311	115.624	52.272	88.3525	53.3059	86.5316
ACSL3	36.8387	11.9406	39.7002	39.221	92.2391	68.9028	53.9582	48.1201	38.4313	40.3934	49.2679	35.8759	16.3445	65.4186	16.5585	166.33	55.257	28.6952	39.9158	27.4809	30.2392	28.6993	39.333	26.5957	17.1595	100.098	27.0708	33.2672	14.3641	32.9539	35.0166	33.882	64.5657	58.7952	23.1104	27.9784	45.5059	31.1001	24.0247	31.9538	26.354	64.7386	71.955	37.5761	36.1064	41.6141	23.5358	12.7684	29.2162
DCTN1	47.536	34.453	25.612	12.1166	37.0043	55.3398	38.7329	49.4584	47.2939	69.603	45.2869	49.7539	17.5929	62.5848	25.522	52.0007	40.6304	43.5643	42.6212	16.1346	14.3587	28.1799	48.1155	43.903	31.3682	89.5358	27.1016	40.2879	15.5438	21.0545	48.3637	30.8459	31.1203	42.9246	43.7627	35.2573	38.9094	52.619	40.6343	44.5689	18.8461	51.111	57.4168	46.3019	37.0972	53.81	28.0334	30.7509	52.2138
XPO1	28.5729	59.9852	34.0311	100.471	64.0563	102.323	42.7439	53.1442	42.3074	33.9892	47.2756	52.0667	19.3831	83.3394	31.7388	43.2934	40.7051	31.9677	50.2381	17.3052	49.0814	60.3883	53.0097	52.6854	68.6622	38.8522	36.9762	35.1266	32.4221	32.1353	41.4288	36.0698	41.6354	32.9389	33.0143	37.0734	47.7754	26.6451	31.9476	45.9435	28.0186	47.9882	89.2923	41.793	30.8632	38.6276	41.2366	27.056	86.8038
GALNT3	28.3512	22.8103	32.7844	48.424	26.7975	81.0542	24.7741	84.6844	41.6485	92.4448	17.9409	15.7282	21.7798	72.0804	38.0214	43.0495	54.1387	21.4517	132.385	0.213424	14.8617	99.4382	22.8235	44.1408	43.6861	27.4735	55.236	18.5934	44.9069	12.6015	25.52	18.0593	2.72154	20.4824	73.5557	23.0357	21.8451	16.4436	12.5976	20.8391	23.4371	17.7623	153.195	14.6058	9.03989	36.2736	64.3478	31.9147	36.6924
IL1RN	30.4239	1.79351	7.30983	6.95359	24.7011	12.1663	17.0976	8.40436	29.5727	1.34018	24.3688	8.67236	41.1697	13.4611	17.1761	12.3215	16.9025	9.2839	24.0434	12.0333	9.18857	13.2824	23.1845	22.5631	13.7789	5.01385	21.704	73.6375	30.4835	11.1577	8.43557	17.7402	4.04181	4.29111	34.3729	9.62187	29.4443	3.80337	6.67021	12.4035	30.6942	4.93128	10.0053	22.2363	4.6072	16.2775	142.108	4.50503	5.08793
PAX8	1.79741	0.317205	0.634205	12.9733	5.51908	0.555602	1.55963	0.586401	0.435573	3.32995	1.61717	1.15715	4.72326	3.54677	3.22245	4.83329	2.98929	1.51069	6.18243	0.198749	0.310998	0.351534	0.274301	4.87775	1.30236	2.20609	0.764631	5.06339	1.02784	1.42715	1.39028	0.885884	3.20845	0.0734496	3.91028	1.76686	3.26665	0.126441	0.478988	4.06186	2.02217	4.39772	0.900129	3.44998	0.863851	0.436381	1.712	1.13647	2.45078
RPS27A	345.318	375.008	302.649	119.373	333.678	528.303	473.525	305.428	442.824	681.838	384.166	499.242	343.974	397.454	638.742	362.035	372.565	575.258	411.099	213.967	505.639	587.902	509.727	382.894	1085.72	375.051	305.049	282.937	973.188	476.914	502.129	696.066	249.757	682.744	450.955	425.553	291.033	442.018	441.278	368.492	443.988	368.579	399.207	294.789	465.175	354.634	779.619	366.891	420.857
CAVIN2	24.6672	5.26595	97.3351	18.7632	7.66673	22.131	32.4086	106.742	29.1592	56.7052	43.4146	19.1945	6.3388	45.2101	29.2135	44.3357	72.5771	102.866	41.7998	4.73697	14.9362	27.0555	61.4969	26.9489	7.34157	109.563	48.7669	80.3135	6.96484	14.5497	23.3114	24.5755	17.4789	47.3493	136.321	93.1306	34.7832	80.0273	456.628	43.72	80.6614	44.6955	25.3263	73.4498	18.8337	20.5139	6.49576	167.656	25.6704
ACTG2	5.13371	11.4473	24.9686	2.19051	7.06076	5.06883	3.3338	19.9379	16.3079	6.0169	7.62606	7.54314	4.41694	13.7064	12.8701	7.02636	7.62709	20.0409	8.5133	1.40475	6.61642	7.84979	23.8395	9.6122	6.72908	18.5852	44.9839	6.22907	13.7489	9.32695	3.17013	7.1092	4.094	0.889281	1.10859	28.4076	5.26426	9.87843	81.6098	15.1014	7.0159	20.5975	4.17128	19.0131	16.7291	17.0739	1.92631	7.90319	5.04859
DGUOK	62.9272	105.729	88.3724	38.076	103.237	94.6399	83.5208	69.8122	63.9625	45.8091	66.0057	94.3026	93.3595	72.0364	88.0872	104.375	58.5117	62.6339	79.5477	64.7732	59.9673	141.763	110.451	79.6339	182.151	64.0534	78.6871	47.1825	168.087	56.8018	91.8233	80.9104	59.397	81.2818	66.5651	70.8033	74.3104	66.5008	53.594	92.0811	92.4995	52.7661	92.8291	55.0441	83.5345	98.236	99.0645	53.7224	97.8777
GFPT1	128.442	88.764	43.1087	119.438	55.9929	63.8037	92.3145	98.3873	33.8051	35.5717	38.8825	36.5514	93.7251	74.1239	24.8294	68.6652	73.8176	41.4382	98.1458	31.9362	42.367	75.5647	60.1811	57.118	34.8781	60.1924	80.9833	21.7459	32.8487	40.738	68.527	47.0115	64.0101	36.6818	44.4063	27.25	115.348	29.4998	21.4795	51.7211	37.2939	43.8593	78.2543	28.1287	54.6672	39.391	35.7324	54.2513	39.3504
MMADHC	126.284	68.5662	72.6094	52.938	83.5682	138.445	85.2109	88.5182	94.7945	107.352	93.2199	157.631	62.2279	105.58	140.663	269.522	91.3859	81.3919	131.483	41.4573	74.8967	132.383	152.815	88.343	185.098	124.427	90.1679	66.6485	213.968	71.5859	137.077	109.533	84.8333	117.995	95.8675	76.5105	77.5309	74.8842	52.7684	102.696	64.0524	76.3994	129.883	69.2321	62.048	95.3033	112.542	71.1437	116.414
RND3	19.9673	16.6944	12.8583	40.8596	31.5289	132.828	7.98767	30.998	27.4231	12.4033	42.2793	22.2372	19.5748	45.9167	18.3964	28.5914	9.6635	50.9376	44.0716	3.2574	42.2625	14.1745	13.5743	28.5056	19.2794	11.7439	29.578	15.5311	40.8632	20.5778	19.1975	10.3701	7.71976	3.23814	14.0619	13.2688	49.2324	10.3217	23.0419	27.5673	35.7972	16.6034	65.9888	15.3563	11.834	29.9089	14.0999	8.6706	71.9395
MARCO	90.6093	8.42666	69.7949	12.2287	39.1455	5.87005	49.4957	221.034	25.0681	4.23896	61.77	172.841	2.95891	43.484	113.589	86.1092	109.502	36.3927	42.7402	10.9793	33.4978	82.0613	101.254	100.396	24.4303	48.8537	114.54	893.387	154.154	81.5817	40.3375	76.5593	12.0727	9.4271	109.276	247.912	147.398	23.9588	152.791	200.251	160.252	45.5395	47.3588	485.151	23.8194	174.237	6.77973	35.0266	14.4829
STARD7	95.9008	123.168	91.3839	127.947	125.758	154.962	111.531	169.132	121.733	99.9248	104.482	117.297	76.6382	180.657	111.46	407.848	148.884	120.271	135.278	59.9091	131.638	180.535	131.838	84.3586	141.882	136.586	95.6509	110.746	110.772	101.05	198.843	91.6028	142.372	90.4695	92.0663	112.617	70.9894	89.0674	97.2379	147.763	69.3299	103.664	169.09	120.148	74.4777	84.8823	123.159	69.535	110.908
CLK1	10.6647	25.8131	37.0051	80.9066	62.457	71.9009	27.3885	17.1978	31.2779	25.387	75.9382	36.6351	9.63787	47.5643	45.1336	57.4675	45.4462	18.544	35.5728	17.023	28.431	42.056	21.4992	90.6192	30.9828	22.883	42.6833	58.6494	14.5303	32.8471	21.6156	35.9739	26.2945	17.4517	43.9582	86.058	67.2564	42.6153	85.5744	71.9434	54.7503	58.6743	25.0965	69.2884	50.6371	49.3049	22.7761	21.4997	55.9012
NDUFB3	65.4118	32.96	89.3522	16.9717	167.626	125.789	80.5428	80.6903	81.7407	54.1448	65.4621	63.9547	71.3873	75.1182	109.644	134.252	84.0633	65.8383	138.314	116.272	66.4044	179.438	147.032	95.3761	169.277	85.8531	92.2289	55.2597	174.097	75.312	109.703	79.1757	81.981	98.7572	66.9942	63.4493	85.278	52.5939	63.4524	68.644	91.6262	59.0642	131.893	51.0249	66.7261	74.0335	55.2609	60.4053	69.3523
LRPPRC	46.5408	56.9936	35.4849	40.4598	65.1883	84.7192	47.7176	48.0267	36.1787	55.2641	38.3914	32.6394	46.7671	67.2991	31.6234	62.0459	59.0815	35.1868	40.4693	89.6066	52.3368	41.8233	40.6339	40.2619	62.7936	38.8045	40.2365	23.5076	40.9906	41.5017	65.5187	51.8927	42.4043	38.5959	36.7042	37.3671	44.489	36.4352	25.1906	31.5997	28.1133	31.8748	93.4073	31.0659	40.6212	33.3344	73.0808	25.7832	50.7423
ST3GAL5	67.84	50.989	59.0392	65.3056	5.4635	23.3689	110.478	48.6761	90.7464	77.3119	27.4924	90.182	10.9751	58.1343	44.4937	15.0396	92.606	37.0046	17.2778	25.7731	17.6174	166.911	70.5618	115.588	17.0685	71.5574	31.9142	57.6151	12.4717	20.4187	28.6015	53.6666	25.0243	38.1142	91.7519	45.2237	126.2	68.1417	28.2915	36.7623	56.4529	62.4495	6.79884	38.2952	20.0603	74.4164	6.07812	50.9418	87.5106
RPIA	32.8905	63.7576	42.0842	29.6365	47.5333	68.1923	42.09	39.1517	55.2241	37.9655	45.2754	39.1098	36.2534	59.9195	34.6636	51.4061	43.2928	43.5551	44.0389	23.3026	50.5715	28.7397	40.7542	38.9553	66.4173	46.3781	24.625	31.6631	36.9408	29.8801	56.0798	36.8877	76.3519	52.6295	35.8022	34.4867	36.4837	34.4887	39.8252	43.9387	33.5326	39.0481	103.922	30.2064	37.6585	26.5607	33.0739	37.1824	42.3059
PCBP1	382.984	295.124	251.431	44.7397	364.521	378.664	333.685	315.117	270.986	336.622	277.096	398.321	137.316	389.256	229.267	347.12	303.289	322.879	304.34	134.3	220.99	243.598	279.977	217.185	321.154	357.381	258.733	204.1	225.391	178.251	429.94	256.249	284.406	219.914	295.897	238.359	214.34	312.968	231.636	364.112	189.763	270.434	388.782	251.643	268.558	390.39	260.255	247.211	373.942
TIA1	17.0766	74.227	24.1583	122.14	37.1343	62.3769	25.9381	21.9687	41.0346	21.264	47.9302	37.045	5.23092	45.4497	60.0955	27.4107	30.6772	14.6731	32.2912	13.1692	29.3199	52.9891	19.3869	44.0407	51.238	15.2006	25.8379	43.7958	21.07	24.7302	17.9357	23.3274	33.1427	12.635	31.0916	56.1555	39.3251	30.2061	37.2999	68.7367	27.3622	46.9743	34.8114	44.6408	45.7127	54.3193	31.3781	17.8597	80.5091
CYBRD1	82.4249	17.775	65.5327	72.431	30.915	35.9088	97.1916	318.219	96.9965	422.946	68.0592	43.1312	14.6615	93.2286	89.9202	86.6132	130.407	123.005	116.455	7.53555	53.3938	234.537	136.378	39.5862	39.5611	154.616	93.1059	188.512	41.6807	40.7373	40.3181	95.3615	44.0093	97.4052	107.05	169.171	81.0145	271.176	174.374	81.9468	77.4766	65.8801	45.5711	130.79	43.6788	51.4938	94.8891	86.8313	40.7768
EIF5B	64.7935	38.3252	76.4413	28.7853	52.6285	95.4371	80.6469	59.642	56.7256	46.0205	46.308	42.8551	97.8288	81.3106	20.7611	111.664	62.5889	65.6085	83.6901	20.3736	104.211	22.0547	57.3236	63.0405	45.9093	63.2091	69.075	22.4554	16.8733	61.4313	57.4899	55.0022	106.078	33.7162	58.8322	27.8116	35.9427	36.9068	19.9722	34.2356	69.5349	35.3907	79.6267	22.9467	74.821	60.4839	124.013	40.6969	40.3124
TUBA4A	41.7269	43.7634	51.4228	4.27923	70.3078	119.051	112.987	52.6488	104.14	46.6087	35.3292	118.059	86.4147	64.8912	48.6763	115.219	54.8159	59.1763	87.6499	39.287	24.3588	73.8985	115.201	91.9119	157.256	54.8407	139.543	28.6743	147.575	59.4752	163.422	42.1679	31.4649	34.7783	78.1894	49.1026	76.4366	43.6372	34.2373	75.0861	82.7355	34.1751	16.3162	28.9032	29.2016	149.042	35.5939	64.6174	150.627
DNAJB2	48.8734	29.2386	53.4052	9.36929	83.041	51.8342	53.9797	58.2115	66.1762	39.3355	45.8909	63.2488	36.2657	45.1736	38.6966	78.8018	54.1216	39.7784	56.0654	54.9316	26.0775	65.4463	71.98	58.52	28.042	64.3094	69.5416	47.0786	26.0519	23.4584	55.6276	44.8616	36.7184	45.8181	38.7599	75.7827	66.5485	53.4026	51.4383	82.2753	52.3809	59.7728	66.2069	44.2998	42.146	73.3035	17.9387	56.2656	72.1506
ASNSD1	28.9989	28.5801	43.2225	49.402	68.3222	64.1144	61.8941	62.1395	58.397	44.3524	58.7157	51.0104	21.1723	69.8093	79.0728	74.8572	56.8032	51.1097	52.2645	30.472	26.9731	81.4221	71.881	44.9868	78.6576	60.6778	46.2516	39.7409	111.696	45.8997	68.7726	53.1112	52.7732	40.8462	46.0009	38.0895	68.9231	44.5763	30.9617	51.4006	22.1814	47.8584	58.2769	34.9172	38.3448	51.0691	21.9297	31.581	46.5669
UBXN4	115.587	101.534	81.7072	144.746	58.0188	137.505	108.729	128.438	96.488	107.152	107.547	111.79	54.0856	147.181	93.3439	145.095	152.623	72.6907	149.699	58.0931	80.2713	98.6787	122.812	112.738	129.422	104.526	75.2665	59.98	70.3437	63.5532	97.4044	85.1753	113.391	61.7428	100.281	70.9471	85.5833	88.028	60.7645	121.178	72.2405	77.8485	125.165	74.6983	97.8465	100.163	82.7996	75.2293	102.11
MFF	21.6148	17.3803	27.4408	27.9708	39.6701	23.6532	29.5372	22.3196	26.4119	20.2008	25.2799	33.151	29.6531	26.8193	19.0279	73.619	27.0141	19.1227	92.0097	25.7511	24.291	27.8465	28.6748	24.3167	23.3439	96.1076	19.7516	20.0616	21.9486	22.8145	35.7438	23.6743	41.9478	22.3701	23.3179	23.3857	25.8029	25.3895	21.8696	29.8574	25.3767	21.9865	27.614	18.5265	23.5119	24.462	23.7919	19.579	29.9899
TM4SF20	0	0.0207659	0	0.87168	1.06277	0.0473422	0	0.192728	0.0164664	0.0620684	0	0	0.202842	0	0.0182091	0.10296	0.0129203	0	0.16528	0	0	0	0.0253878	0	0	0.149907	0.0873331	0.0232715	0.0170297	0.0328336	0.0342349	0.0332557	0.0246049	0	0	0.18328	0.0894687	0	0.0467506	0.025835	0.0162993	0.0446269	0.0203027	0.041618	0.0154576	0.029282	0.0608627	0	0
TNS1	58.5519	40.4929	66.7436	44.8356	13.911	18.5259	96.4506	171.637	74.2724	120.625	54.6378	21.4533	8.47368	83.9346	31.3673	35.3968	55.1254	55.6785	54.8624	8.47644	30.4319	35.0642	48.9577	41.8382	8.90394	146.75	93.1768	122.539	6.54512	44.0024	28.9966	76.2677	33.6503	21.4016	25.813	92.1138	41.4457	94.0834	140.313	69.2037	25.098	53.108	61.7208	98.249	31.2977	60.7433	8.96826	40.8087	18.3682
RAB10	155.662	137.24	115.179	313.2	153.733	259.751	118.594	144.606	151.859	102.787	120.671	126.084	62.3767	179.575	127.255	193.41	169.639	116.009	345.19	321.999	245.039	139.405	141.781	150.074	203.841	122.104	105.27	106.726	178.856	105.214	216.351	125.888	132.253	98.7342	111.064	77.2011	135.345	95.5263	75.6629	110.126	92.6218	97.6905	170.806	74.3872	122.251	116.427	129.095	79.9513	189.494
COL6A3	151.242	73.6956	56.0993	144.898	101.152	152.408	80.2688	132.827	89.3943	50.6447	271.675	103.565	16.276	293.016	46.5331	69.9975	102.106	176.324	211.603	61.4695	196.15	14.6301	36.6762	172.888	73.1384	111.618	221.578	81.7475	30.0148	92.2342	25.6528	138.748	106.226	4.96201	52.478	26.5225	65.8846	107.905	81.0421	105.377	223.55	91.1195	75.4898	59.9127	168.908	122.508	116.229	96.9042	63.1902
DES	14.0287	2.57911	48.7635	1.43733	1.38329	2.17184	4.52651	40.2539	15.5686	19.9319	12.5705	8.52253	2.70085	25.1328	10.6762	10.7523	15.1505	32.2671	5.43705	0.0716269	5.03549	20.1471	59.4268	14.7308	2.83233	37.5512	46.0252	18.5396	6.53578	8.85383	1.11087	15.3306	3.66159	2.12802	1.03524	90.6686	19.3875	28.9268	157.662	27.2883	7.38618	37.0757	6.61062	52.9233	9.52994	4.68525	0.71505	19.2086	5.14276
ITGA6	175.92	9.72744	16.9184	30.6485	28.5026	159.692	21.5705	33.0078	15.7186	49.2832	26.7995	27.0881	20.5187	39.085	22.4078	43.7833	25.654	35.0313	61.0313	2.48538	18.4406	17.7525	26.1741	19.4507	53.2004	47.5101	27.9549	39.5386	48.2014	22.4423	12.88	22.4408	17.3198	7.26262	19.3275	28.4344	15.9963	22.6963	35.71	14.0753	21.3852	19.1061	58.8447	22.077	24.7037	42.8305	57.4696	22.1134	12.3408
NEUROD1	0.0700456	0	0	0	0	0	1.99125	0	0.616817	0.0258337	0	0	0	0.181281	0.0151577	0.171413	0.0322655	0	0	0	0	0	0	0	0.0836167	0.0155983	0	0	1.72947	0.0455526	0.0569962	0.0830488	0.143373	0	0.336954	0.266993	0	0.0166181	0.0194582	0	0.013568	0	0	0	1.23526	0	0.0379978	0.0196838	0.0351011
DBI	87.902	80.0018	179.283	43.1532	145.977	89.1131	166.912	129.396	127.273	208.225	114.712	104.377	80.4415	164.398	203.291	192.596	100.29	111.39	115.399	49.2865	125.544	247.84	170.438	116.909	176.737	158.506	95.5336	204.778	225.398	100.263	148.425	104.348	118.557	132.26	106.179	127.61	133.868	75.3523	150.981	145.037	125.731	91.2598	205.247	104.886	95.4416	99.795	85.6213	130.593	73.2094
HDLBP	128.742	148.882	123.728	77.6023	233.361	236.252	157.611	207.548	151.577	208.172	173.654	179.854	113.164	250.119	59.2234	146.396	170.708	151.512	156.251	186.273	69.0942	94.3672	105.284	157.695	80.2172	212.783	120.982	88.3232	62.5755	163.438	196.411	197.1	258.775	74.7417	141.125	114.681	133.295	148.87	88.0401	129.626	112.125	159.29	312.243	129.222	139.178	143.621	141.328	143.261	214.912
TRIB2	51.8626	8.07364	17.974	49.4859	23.1211	100.395	20.23	33.4894	42.9141	26.985	42.5445	109.427	5.97264	55.1496	25.2982	13.6939	12.8649	20.8963	61.3594	11.5402	31.4487	6.35502	16.2552	21.8326	8.58341	37.0122	27.5257	34.3312	7.09175	38.1713	28.0092	35.5513	31.8923	4.06969	27.521	30.9482	15.3942	23.7047	50.5677	108.998	24.6136	28.6674	23.2047	27.4973	53.7167	95.3792	27.1191	26.941	47.0923
IL37	1258.85	2.72952	13.5847	1.80909	0.427629	0.777845	231.424	0.949973	59.0874	8.87226	0.83903	77.0316	7.13207	14.7212	33.6877	2.70665	127.073	1.59892	0.325871	0.701187	0.238522	9.81838	4.00443	79.2466	3.89496	0.0615753	24.2499	1.83531	1.56689	0.107893	8.60608	0.60104	0.0808531	3.08671	108.312	12.8735	586.92	5.70726	1.68987	8.48951	259.5	0.366616	0.266863	1.02569	0.355562	54.6062	0.149999	32.3244	0.346409
KCNE4	4.91284	1.38826	6.0616	4.23254	3.65393	7.80159	2.65746	4.35921	2.97221	2.38592	19.3373	2.22467	8.52955	8.58964	6.4153	21.613	6.97912	8.89127	15.5133	40.9696	10.5058	4.73088	256.275	6.03565	4.82158	7.8169	5.86764	2.25585	4.83854	6.81916	6.477	35.894	35.6121	5.8533	2.80274	1.27122	3.20992	3.34985	5.57883	5.09505	6.60328	84.595	1.19441	6.53834	17.8465	2.07503	1.21048	5.39057	4.77817
WNT7A	4.07002	1.85046	0.366044	0.138115	0.718241	5.77217	0.635415	0.116041	1.29878	0.261598	0.461201	1.38027	0.0488521	7.67992	0.570108	0.0619917	0.505651	0.273436	0.278641	0	0.196668	0.331395	1.57445	0.175825	1.06445	2.67391	5.41605	3.30675	2.56338	0.217459	0.144289	0.280324	0.0148145	0.0349117	1.46232	2.99331	0.879857	0.384636	3.8141	0.48221	3.9942	0.900135	0.244483	2.11741	0.0651488	19.7815	0.412259	0.882715	4.54457
STT3B	127.706	71.4275	129.621	129.388	134.459	108.543	110.125	197.313	114.409	124.108	125.604	105.946	49.1729	161.429	93.5736	172.872	146.045	114.718	132.048	50.3784	135.756	127.183	192.184	92.2043	119.296	221.521	88.442	103.805	81.602	112.647	264.419	125.684	92.7936	134.402	108.755	72.8415	141.017	77.1557	77.4454	96.3668	71.8349	159.307	102.244	100.742	142.594	94.3493	87.5903	89.1002	79.5134
CMTM6	157.482	48.8319	89.9071	86.7312	83.7941	132.282	65.4701	78.1836	126.173	82.4203	103.686	110.163	28.7157	116.403	114.784	109.865	130.102	88.1969	74.7587	33.5541	75.1188	144.47	142.106	97.0572	121.933	99.9753	85.2242	86.7817	116.882	65.4557	76.4517	76.9555	43.4714	53.4319	96.1695	50.0666	99.158	53.7419	49.7544	76.7308	75.3535	94.0268	77.0679	70.2278	99.8541	84.7551	61.5508	69.3735	81.1913
RPL14	142.962	89.4483	145.593	23.6372	95.3796	121.292	158.937	116.391	136.43	332.137	112.747	237.169	116.722	114.955	149.036	85.9983	190.325	164.206	110.829	88.8241	199.796	141.349	200.773	118.581	320.435	211.276	114.764	91.0996	235.587	167.419	145.151	303.065	135.404	427.254	291.409	140.59	160.602	181.598	146.15	97.8897	195.466	137.129	86.8947	114.501	220.336	157.371	234.292	223.005	202.341
RFTN1	31.0876	33.8523	66.6094	37.7655	14.3482	26.1673	79.1154	71.7777	52.9736	87.2094	66.8951	47.7894	17.4234	97.5886	32.1649	23.0607	87.6059	63.6668	27.6307	10.1129	64.3603	25.1003	66.3523	40.2606	18.451	115.265	37.8357	46.8568	15.6503	37.6607	30.0192	42.1283	29.4864	154.064	62.0552	49.4221	48.9612	80.9567	63.5416	43.2045	54.459	124.878	17.4979	64.9502	64.3533	27.3581	21.6863	42.9431	44.5692
CMTM8	47.2282	44.3774	30.7566	12.7132	29.6947	51.9755	41.1403	62.3833	57.7333	68.653	20.8151	130.246	16.0053	33.0228	42.206	49.6473	61.0171	28.7953	22.4345	15.3839	27.2736	40.6231	54.0755	34.003	41.5644	53.994	29.123	29.8391	35.1932	21.2812	64.7997	41.3524	8.72504	56.6185	53.4367	39.5441	50.8458	30.7543	41.1157	43.7433	24.191	29.2919	32.612	29.125	32.6703	59.0694	13.5425	54.3088	35.9459
CSRNP1	85.7996	19.9152	70.0156	26.7217	47.964	57.2406	41.9144	43.4802	33.8294	44.4311	105.539	40.1224	9.63957	64.1553	22.3521	22.4333	81.1395	122.212	23.7905	28.4264	34.6506	56.3532	56.5681	28.3898	45.9611	53.3495	105.181	63.7402	32.7517	25.4236	21.7757	33.9186	17.1383	101.736	57.8135	30.0486	158.636	58.2413	370.773	40.8658	51.0471	43.3537	25.8625	23.116	32.7117	67.5685	12.8303	38.3976	64.0956
MRPS25	25.5421	37.0865	18.3353	56.8397	32.7699	22.1013	27.2417	17.9322	52.5241	33.3153	26.7522	54.634	16.2171	22.8331	20.163	26.9464	74.1804	17.4613	11.0385	56.9826	24.4806	29.9416	26.4347	40.594	15.5575	41.1336	24.9813	26.9367	12.4638	22.0686	23.1537	34.9421	72.0825	89.2881	33.6299	29.2523	50.8788	47.2683	31.5584	25.7359	25.2109	45.8387	28.3668	60.8129	43.5587	21.5061	23.1451	39.3603	64.0988
LRRN1	19.7678	0.469937	12.4776	2.72905	6.60514	92.841	2.04707	23.3858	10.881	2.8293	27.2399	12.1447	1.73121	4.66675	4.4975	4.21618	1.42017	2.26519	1.7526	0.0413904	6.14816	6.65997	7.09134	16.2537	0.168865	3.79224	3.95273	1.45954	10.009	4.4794	1.28386	3.92417	1.12953	3.20921	9.83335	4.36986	0.404938	4.02725	1.6323	13.4135	1.27519	3.0586	1.26021	2.24692	12.6231	1.68504	1.07235	23.3465	1.06331
GNAI2	115.156	91.0714	165.74	40.4257	96.097	182.091	109.017	146.035	173.977	106.868	135.649	189.914	50.9305	189.897	123.301	114.682	157.855	182.993	127.971	46.2177	147.108	98.4859	136.855	150.785	167.481	182.909	176.067	184.578	147.051	111.088	111.431	119.737	71.9502	50.3489	183.112	136.96	124.375	120.582	180.532	149.493	183.608	129.22	80.7934	158.335	76.2977	187.875	174.247	150.48	132.059
HYAL1	10.765	3.03441	22.4766	5.89619	11.799	3.68813	6.71962	13.1763	3.33381	15.6261	8.44452	6.60718	1.16061	5.55927	2.64476	52.1437	5.14073	14.2202	28.4289	2.08496	5.39916	19.38	36.6285	14.5451	2.08677	38.004	19.7573	42.5067	11.273	9.69192	32.5166	8.25524	4.24515	6.54347	1.60344	31.7831	9.37202	5.23679	41.2148	41.7538	6.88692	22.7649	6.50533	29.3996	6.09587	71.3223	32.1721	6.64	7.88765
GLB1	82.3451	31.4858	87.6245	21.6219	55.1791	70.0615	56.849	90.9532	78.2498	60.9163	49.2449	69.33	19.4271	117.592	77.823	60.3842	76.4663	47.9545	62.0656	24.3865	74.8846	78.5105	99.57	84.9716	71.9	96.0548	85.1604	72.7895	55.6869	59.5253	80.4571	61.201	91.6031	64.1055	87.1115	48.0091	80.8087	45.2394	33.2713	46.5816	38.5529	89.3875	41.8141	52.8481	92.4207	43.8524	50.8221	82.6711	78.0804
FBLN2	75.0162	25.5681	24.5615	12.3016	36.8076	50.6547	34.4044	75.9152	36.5107	68.4561	90.5742	35.1661	6.71732	84.9873	29.9524	25.5427	49.4565	91.6634	54.9426	10.4162	60.5102	15.4521	24.5459	56.3141	36.764	28.9336	65.4482	37.4663	26.4416	36.7707	23.2237	33.8963	29.6182	2.87032	20.9224	18.5997	60.1114	63.423	31.6871	41.3715	64.1186	39.3502	26.9519	23.8567	38.2505	33.2099	27.9228	44.3966	18.2161
ZDHHC3	44.7884	19.5855	30.6756	30.1211	32.5586	30.7051	26.2316	39.7809	38.262	71.8089	28.2963	49.0338	8.90042	31.8107	30.7852	25.5545	43.294	54.1488	24.793	11.7211	31.771	27.8916	60.993	27.3428	16.997	78.9082	25.8213	111.143	32.1357	26.7597	31.6934	29.5397	25.1052	27.3207	27.9925	39.7041	34.5139	22.4091	31.8544	25.1995	22.0227	44.7258	31.7353	36.7415	18.0794	40.0788	28.7511	78.0959	31.8788
UBA7	30.0304	32.008	46.0134	24.6848	63.3096	74.1206	28.1034	37.937	69.3202	58.9045	65.8034	71.7725	7.96094	63.3332	51.6825	19.1114	39.5712	30.7752	37.0356	6.58839	35.0706	41.9011	44.1294	85.5143	28.6749	39.5562	45.8775	54.6732	14.4107	32.7898	21.5768	33.3055	20.597	23.1016	78.7491	79.8952	106.879	64.6179	85.3745	66.0711	58.3936	86.5857	52.8586	87.9428	16.1746	78.5368	83.4285	55.984	101.278
MST1R	31.9805	30.3046	13.1758	11.6804	49.88	91.2936	9.14086	29.4577	35.2585	41.4936	13.3076	52.503	3.56709	23.0597	20.8285	15.6559	16.7525	7.56061	17.3352	5.85831	3.7151	10.938	33.3112	38.694	14.4691	10.171	21.4325	13.7432	6.81199	6.23359	9.91121	14.2015	7.05223	5.79541	56.4765	33.5658	23.3264	17.4171	14.0622	24.208	16.0429	37.7402	25.4187	22.5025	10.3296	69.4325	69.2184	30.1262	44.658
SMARCC1	97.9855	38.4099	48.4151	48.0462	45.7256	77.2207	44.097	53.7838	66.5557	60.9729	52.9193	53.8165	16.0126	80.8015	23.8043	50.5465	104.222	47.6587	44.1789	26.0866	83.5296	15.6665	38.7463	38.4735	23.1114	68.1908	49.1476	24.6567	20.3771	45.5748	40.5506	57.0563	57.6226	26.4978	50.0596	27.4216	44.7944	57.4364	25.9131	32.6275	25.2224	48.2972	46.4635	34.7825	36.0945	41.8542	49.2421	42.9445	47.1862
CRTAP	81.038	46.4598	82.0299	24.1446	51.294	67.5811	94.291	115.834	66.5947	113.805	53.7141	101.193	26.6044	96.6484	87.365	63.8244	114.924	81.2846	77.836	20.8957	66.1787	82.3568	103.784	102.316	71.5366	88.6467	70.9385	90.0149	111.301	63.7824	74.5287	61.9136	43.7918	64.7037	73.8438	71.1538	91.3589	90.9562	76.9594	68.4716	74.6178	52.6971	44.0772	67.0879	42.8458	57.1263	122.854	89.0594	59.5165
NUP210	60.8757	103.161	16.64	35.973	47.4311	123.192	22.3794	20.1102	36.6145	26.1745	50.6137	32.9042	9.28184	123.206	16.5603	26.8294	61.5425	46.4764	43.3511	15.1568	71.3947	9.60432	13.0715	42.8528	22.6574	19.6304	30.7372	21.9641	14.363	58.7402	36.6318	27.1405	70.8453	6.13888	32.5012	18.0951	45.3114	33.318	28.4894	29.3805	26.2911	43.0597	42.0732	29.5757	72.1493	28.2586	36.1714	23.6565	39.6846
MAPKAPK3	108.57	25.2602	38.448	13.9357	35.4877	88.18	36.8302	60.8007	70.5107	81.2188	34.6497	64.7618	20.4382	76.7154	90.2261	41.5546	78.2284	39.4591	26.218	25.5363	37.5895	64.7132	107.026	58.8614	66.2929	53.2428	83.4216	67.792	122.424	40.2167	69.6037	40.2193	30.1031	50.1313	117.304	68.35	88.4287	44.1463	31.0805	46.9034	45.2466	42.1732	25.3391	51.1813	17.4118	74.6876	47.0422	125.763	60.6179
CTNNB1	720.479	158.156	239.713	159.493	180.765	311.13	289.153	255.593	550.985	411.312	240.751	419.332	65.4357	363.706	160.71	210.785	366.789	206.424	165.047	192.766	147.7	208.028	349.733	439.119	543.669	172.115	267.28	155.927	160.019	115.098	166.081	175.186	289.209	122.035	397.291	142.876	311.073	258.702	137.817	189.924	234.49	209.928	151.006	140.52	239.54	562.416	169.378	314.766	456.573
GNL3	58.4522	56.8376	47.8601	33.4321	88.5779	117.384	35.0177	49.5373	62.0491	57.4276	77.6201	88.2675	35.8834	71.4764	51.3675	105.77	69.0092	43.7193	48.3418	66.8792	85.9166	42.696	111.077	79.3454	59.8615	62.1716	50.6881	37.0493	56.4458	77.0811	50.137	95.1814	99.8931	92.621	92.2065	41.1949	116.295	55.8187	37.4865	49.245	59.537	65.5416	76.5726	55.5549	106.079	55.0734	104.444	49.3563	80.3762
TOMM70	32.3274	53.6701	31.523	47.7108	67.3782	43.2005	39.608	43.4655	44.5887	48.3158	38.9598	46.2294	42.0853	70.996	29.1038	104.649	39.6944	31.9416	54.1872	51.3162	52.2311	27.0019	47.4835	36.3045	41.9495	50.0794	35.7792	22.7958	34.0954	44.0988	34.0608	46.4642	45.5848	33.0286	37.2747	25.3613	42.7211	34.0226	26.4267	35.8052	28.1869	32.1809	99.3034	28.7651	25.6554	27.1025	39.0294	30.3636	44.4668
DCBLD2	68.7769	41.5956	24.8662	72.5546	16.665	240.709	14.0566	42.7475	23.0291	26.866	14.0668	41.1862	3.58636	61.723	11.1234	14.7881	17.5736	17.6026	20.5002	7.42023	25.6851	12.9118	29.2294	95.6268	283.094	18.5953	19.0824	18.3305	93.6311	7.79643	12.491	8.72618	21.7876	7.77893	17.7401	13.4181	25.0224	17.3016	12.3358	18.2016	93.2743	10.8096	26.9893	10.3607	9.1478	149.47	23.4194	19.9268	68.4649
NFKBIZ	32.4153	52.1687	11.0594	116.327	30.79	61.2252	17.5829	14.7948	42.1133	13.0473	57.7619	34.2158	3.29742	32.2625	29.5413	19.4787	21.4861	14.9409	24.135	4.26619	11.5284	10.7251	15.5121	71.491	19.5668	3.10741	55.7884	53.767	18.3205	16.4009	5.72519	23.8069	21.7001	1.95018	29.6732	19.1565	72.4003	17.0004	48.4817	26.7071	45.4321	30.7591	41.5114	26.4106	16.9253	73.8707	13.1137	16.5357	30.2258
COL8A1	55.0469	40.9793	61.4595	82.0649	16.1886	48.273	50.5236	239.394	48.6067	54.1215	44.6914	29.0822	2.22315	148.596	28.8098	29.3274	79.3108	49.4221	72.0132	6.73464	29.7585	25.9108	27.5981	32.6901	41.0463	29.1586	166.315	34.9167	13.4844	18.2205	14.7377	21.2063	23.6142	11.3541	84.6365	16.8784	45.9875	62.3635	24.1123	70.2579	85.1981	26.8227	16.5936	16.666	52.8676	56.7937	54.4703	107.033	31.7266
ALCAM	46.1677	72.8585	114.056	122.134	73.3321	116.55	82.4491	285.697	126.524	123.437	73.4301	72.0349	19.9888	194.279	78.5029	308.112	91.7397	58.7625	57.5325	21.3389	184.287	250.177	210.319	54.5967	66.5362	121.523	43.8524	68.5565	56.4535	82.8262	59.6698	64.8212	168.044	184.164	76.8267	98.1978	85.3255	79.511	62.3451	74.134	32.5871	180.09	280.956	93.7474	68.5107	97.3512	43.5974	60.7067	26.0395
CLEC3B	17.7755	6.52825	25.0496	1.25913	4.97856	11.5167	12.1122	31.0155	19.104	34.7665	34.856	48.156	7.03471	25.3046	22.8069	10.1042	19.1484	51.7174	16.9075	10.222	5.79534	42.7673	65.5918	11.2933	11.2279	121.837	16.6692	133.545	16.061	20.0978	12.599	18.5446	19.7061	31.3646	5.84327	158.622	31.1029	25.054	349.756	26.2347	40.8704	31.9004	19.9583	100.827	12.1101	20.4931	4.74543	42.2425	24.8817
NT5DC2	26.0717	51.0886	24.1525	7.18332	19.4888	21.7675	12.1052	39.6909	50.1502	44.1858	26.8298	49.3603	24.6732	27.8817	40.6917	25.7052	50.2123	21.3017	25.7435	32.8119	44.3157	25.7021	26.9505	27.1836	60.3525	35.1527	45.3594	18.844	64.989	39.9507	24.0314	36.7501	27.7007	41.2203	24.2063	37.946	46.4686	31.7708	25.0463	30.0062	44.8895	42.9415	24.1856	49.9909	51.205	35.5751	48.4389	32.5342	64.7174
MANF	108.504	64.9268	106.259	30.6776	158.911	119.238	108.379	173.216	106.709	53.6227	154.633	128.788	109.092	87.1531	108.966	100.402	81.1473	78.7571	92.2147	140.483	99.207	109.981	309.735	79.8681	63.8887	150.874	100.029	63.0957	114.03	116.408	121.347	161.134	175.711	106.125	103.39	73.0668	186.722	55.1694	64.2014	99.7718	117.271	192.656	85.7514	98.9511	162.432	142.473	55.8202	155.925	114.327
TIMMDC1	56.7656	55.0287	55.6073	35.4437	131.772	53.7867	35.8455	49.3722	64.4715	39.8032	50.1345	67.7355	60.5325	60.7628	59.8016	50.36	39.379	40.0975	72.6078	76.5215	70.8851	101.164	102.825	51.3878	103.106	64.984	47.0971	46.7212	122.863	43.2605	55.8708	49.7052	62.0212	76.417	48.8502	60.0395	68.6386	39.2329	52.1939	43.9103	56.5253	44.9556	124.948	61.2162	50.1097	40.9567	72.1902	49.8617	62.258
HEG1	32.9657	10.0255	18.6682	56.0231	12.8992	30.076	14.6675	28.9277	19.2798	22.0606	38.655	19.597	6.27131	69.3346	11.6692	19.639	21.0066	43.5046	28.9246	6.09338	17.8747	4.85979	14.4678	20.1782	10.9604	70.0465	22.3068	44.4688	7.57364	21.023	9.24361	23.321	30.6337	3.06675	8.74642	20.734	18.8137	20.6126	74.6985	18.214	23.4443	26.9626	34.0133	32.509	25.8534	20.0545	10.1102	25.0721	15.4733
PLA1A	13.6259	1.11799	42.6694	2.98694	38.5882	6.19418	10.6147	8.16412	10.6382	3.84676	11.463	6.20339	16.2793	19.5927	13.7475	48.9429	8.84867	19.7386	4.51124	2.4312	8.36107	16.2437	5.13354	15.2952	8.14969	18.7925	16.5111	9.03244	14.5629	7.13927	89.8421	5.78762	7.14709	2.62805	2.60644	19.9356	131.473	7.69846	12.5262	18.7286	11.3669	6.1183	7.65136	8.93645	2.6708	2.87799	8.72521	16.5498	8.13044
RPSA	286.767	194.417	223.348	69.2842	235.025	368.039	249.314	247.361	455.339	768.899	291.803	622.177	229.462	272.504	721.022	460.335	269.014	421.513	219.92	185.158	339.559	600.439	481.45	235.741	1444.47	333.727	245.365	300.112	1110.86	592.089	439.052	626.019	214.658	1278.42	455.944	301.565	328.929	281.264	242.834	184.655	314.035	371.266	219.475	263.108	519.412	344.879	722.16	409.492	343.965
CDCP1	58.4345	16.9371	26.3032	45.2719	85.0223	121.907	20.7773	39.2777	41.7699	24.957	26.9375	26.3661	7.27942	40.6911	18.7092	36.0769	21.8424	13.4967	37.7035	5.75006	23.066	23.3537	24.6491	37.7578	9.59305	24.5328	38.4274	16.9593	32.2963	33.3783	28.967	29.4277	4.20129	11.0013	56.4623	14.3857	35.57	25.333	6.22965	34.8418	16.6572	29.1661	52.3873	20.5253	13.7929	48.8204	68.8523	30.4173	53.3839
ARL6IP5	270.043	102.336	253.762	269.521	149.99	287.335	163.668	237.514	343.795	292.984	205.274	365.842	86.6348	291.256	381.634	172.995	282.54	296.207	264.155	46.6065	161.08	401.626	508.387	333.65	686.746	274.88	254.096	182.43	705.008	182.3	289.033	252.754	148.34	234.365	439.563	158.283	235.581	186.788	171.898	219.245	324.538	247.512	153.031	180.346	112.946	328.268	158.733	217.189	396.935
TGFBR2	106.411	48.087	137.406	123.259	61.7926	119.645	105.954	252.196	122.682	270.871	126.218	126.449	17.1551	204.419	95.3035	139.939	194.091	204	125.544	27.2637	63.3246	158.667	165.864	109.381	121.137	271.751	117.522	190.732	68.2504	71.1887	122.737	85.1954	65.9177	58.9487	124.959	171.187	242.121	173.881	217.052	100.542	83.8368	177.205	87.8884	140.316	75.7388	83.485	65.1984	75.4346	75.872
IFT57	67.2688	77.4099	148.118	34.896	25.0238	49.8383	82.7699	374.998	117.376	103.987	65.6361	51.0509	36.5002	166.601	70.438	69.3445	172.279	89.3381	41.2844	22.229	125.46	315.211	79.7703	107.14	39.3862	95.5454	62.8157	96.0177	70.3515	34.717	19.4611	55.8003	28.8563	181.968	95.1654	87.0294	263.913	69.946	71.4104	45.1457	75.0543	20.6313	68.7864	94.7542	22.5078	35.049	21.1864	69.105	57.0315
CSTA	27.1473	1.87642	14.8585	6.26439	46.3828	11.978	14.4807	12.1905	12.5315	8.22584	26.148	17.522	40.8938	23.9886	36.0156	13.5073	22.8048	20.0622	15.9968	2.27092	16.4702	13.6573	14.8094	17.6403	30.2958	8.61656	27.2694	38.7854	52.6616	21.9767	24.3698	17.7629	12.5988	1.39718	13.5275	29.8563	14.4921	9.86132	20.2771	16.1337	27.0998	13.2177	157.691	19.3881	5.92846	9.37838	7.69942	29.8662	5.63069
SNX4	48.699	50.1084	46.7576	52.6205	50.5481	35.9912	41.8158	41.5496	58.1172	47.6604	37.716	51.9292	29.9332	72.0304	40.6771	42.1581	53.7276	35.9845	70.5466	34.8113	70.5112	35.2897	39.9191	35.4652	55.2037	45.3494	35.8189	37.2783	43.6926	30.9092	52.1055	41.1047	70.3899	45.7099	45.1682	32.8522	47.6212	39.9637	35.8983	31.1569	31.252	47.3025	83.4967	38.5435	42.8998	36.2378	25.5042	60.1631	49.3729
HHLA2	60.1245	1.51535	23.7398	0.697466	1.43433	1.25952	74.0961	170.5	85.4134	3.96313	2.32902	1.40528	8.35691	44.7895	1.59175	0.0260877	230.865	19.2822	3.79417	0.0810995	0.275876	421.426	1.15788	102.09	1.22168	1.86592	121.185	1.22057	62.7047	0.58235	0.195173	3.52638	0.0748119	0.387862	1.31867	25.3906	163.491	1.21398	0.515281	20.3842	56.5214	0.678447	0.833366	27.6175	0.129248	0.656617	0.0925274	0.988586	0.43271
HCLS1	25.9185	13.467	30.3525	34.943	24.4917	61.5579	39.6854	25.8564	52.1633	24.0405	78.6462	41.0519	12.8911	157.397	23.5487	54.0447	47.2734	106.466	57.8879	9.44877	92.9677	17.3023	25.8647	77.7621	35.8992	34.2755	42.1467	70.0551	41.475	62.9253	41.0864	52.5578	74.2823	4.82753	40.7412	38.9916	38.6973	49.3546	64.4457	107.169	70.8248	63.9823	176.43	66.8214	21.5886	26.646	38.9432	39.3102	27.8824
UPK1B	0.614275	0	1.05668	1.50711	0.60694	0.604803	0	0	0.0400686	0.0755174	5.63618	0.0449865	0.197435	0.340664	0.132928	1.12742	0	0	0.0402186	0.0519237	0.0441572	0.0478331	0.633221	0.29608	0	0.0455973	0.159385	0.453023	0.145038	0.119844	0.083306	0.0606923	0.508918	0.028219	0.0703563	0.0557484	0	0.558648	0.142201	0	0.356959	1.03164	105.65	1.06335	0.037614	0.0356269	0.888606	0.776789	0.0513039
UBE2E1	70.1608	38.3478	56.3482	66.6167	54.4474	70.2502	56.1279	69.948	77.637	72.6742	55.0908	76.4379	26.6519	66.1563	109.681	96.1283	81.2194	53.561	59.6797	33.6251	69.5278	88.2562	100.585	78.1136	184.343	68.2997	52.8708	52.5757	117.118	53.3493	83.6544	84.9153	82.6431	77.9127	81.6845	40.2525	86.3408	60.5895	55.2421	50.0026	67.5665	63.6796	44.958	54.1604	69.3595	83.4355	62.8016	52.5741	79.0789
SEMA3F	20.4943	16.1458	21.5332	6.99784	33.6651	28.1816	14.6302	11.8726	17.5721	13.6692	26.61	20.7639	9.72229	20.2077	15.4165	21.2728	7.92729	12.8979	22.0568	28.2689	16.11	6.91754	33.3292	8.54981	5.7729	28.5713	9.77878	22.0158	7.45221	14.2304	64.8535	20.7652	22.2511	6.78398	6.09498	18.9777	16.2706	13.161	28.3636	17.6961	22.7852	19.0954	27.2449	17.8198	38.2808	11.325	295.942	10.8474	22.7643
FAM3D	42.8146	0.977468	21.696	0.231376	4.19307	4.69562	0.295687	1.78197	5.45327	3.33897	23.6079	2.29985	3.06897	4.55008	4.65291	50.3679	0.390964	2.29036	1.00027	0.286974	1.28126	23.2641	1.28038	1.55456	0.540368	5.26067	0.293631	1.9952	0.8016	0.699155	12.3737	8.46976	5.99767	9.96206	3.40241	3.08112	5.71541	0.87257	3.0258	25.4941	4.54852	0.750222	35.3936	10.4946	0.571687	1.67368	0.306948	1.39131	2.80004
RNF7	50.3741	52.0668	65.9824	47.7485	68.2903	91.0172	40.1255	57.3225	47.3885	43.9361	59.9803	62.0317	36.3227	59.7158	60.1408	65.7259	38.5301	40.0417	50.5632	51.2586	68.5509	90.7897	74.0977	47.5206	125.084	43.1253	49.4638	42.1613	109.075	40.3567	74.3658	42.4634	59.1272	64.5133	55.9541	43.1523	58.9426	32.0055	46.7932	53.392	61.2585	38.2558	84.1128	38.3746	49.6585	33.1952	44.9355	40.7481	48.4672
IL20RB	4.81556	1.52795	0.6584	4.75663	30.6601	21.7185	1.56871	0.465532	33.2085	0.311383	1.46393	1.15419	59.9487	1.90758	0.730808	4.62961	0.388909	0.361638	18.0944	1.66521	3.88426	4.9527	5.5333	1.57352	1.03026	0.814722	77.8413	1.08965	11.676	1.87901	3.79756	1.57568	0.49375	1.46092	24.3041	1.14935	6.08434	2.47041	1.71994	1.38249	0.8177	0.820906	2.33132	4.36136	0.93057	2.20352	1.49275	2.08258	6.15826
PODXL2	62.6496	219.526	195.718	18.4578	141.751	47.5577	89.2213	167.394	46.3115	44.1897	37.9069	2.65807	20.0823	213.056	64.7166	37.4844	88.3847	23.4834	77.044	13.6444	129.767	142.553	58.6433	25.1671	87.4903	79.9504	112.513	5.72328	34.0641	72.8815	75.3444	97.5997	107.277	25.9609	6.70966	52.7899	13.8415	121.71	24.3809	51.3512	80.4387	63.9384	17.6937	37.0835	104.3	69.836	52.485	3.36998	31.3771
ATP6V1A	55.0809	41.9623	48.2343	79.2198	45.2731	66.1898	46.1106	79.6509	54.6366	70.9841	60.1422	50.3735	30.3818	89.3329	49.9774	140.141	57.0563	49.2492	78.451	40.8711	57.6955	57.5754	79.5723	58.8785	56.1975	85.2871	36.6798	54.3041	37.1214	52.5428	53.5496	56.8703	52.2454	44.2375	61.176	35.4599	53.4041	33.7744	36.8584	39.8621	46.1547	48.543	104.933	51.7564	40.8389	37.9968	40.0933	38.9504	69.5262
HACD2	43.7738	46.1459	53.1513	67.462	69.4631	41.1861	46.5624	57.0145	43.3616	55.1647	28.8667	65.1528	15.9274	72.0187	35.5292	30.0429	42.6974	36.8864	42.8682	41.6348	36.8377	41.1601	45.128	24.3742	42.9045	38.8887	27.5605	31.69	53.1806	19.7533	32.3938	29.7452	51.2793	25.2623	43.1863	22.6046	38.0454	22.5258	23.9789	30.4289	21.4986	47.8028	78.9667	27.8329	29.7146	23.9506	26.2548	36.0382	42.7021
FSTL1	100.325	29.1605	104.827	81.9466	62.5787	80.0004	52.9103	230.078	84.4179	89.2084	114.599	53.8607	18.7629	150.933	90.9764	69.0433	58.5196	85.252	100.753	20.9311	78.6654	54.5985	46.3099	80.2302	75.5639	63.294	162.077	58.7264	90.3241	46.511	26.0704	54.5419	59.946	7.59096	25.7309	51.4018	52.657	47.3322	63.4709	113.97	112.515	63.7246	77.4355	34.8154	80.1351	50.2773	42.5072	32.8018	36.2006
FAM162A	20.3061	37.2672	31.5388	13.0054	35.5817	21.0426	20.2511	22.3673	40.6342	25.5353	22.9867	22.8712	33.8372	27.882	36.4375	46.3746	22.8584	18.8864	30.7549	71.4082	53.1825	42.2071	49.1878	36.774	102.277	17.6655	31.2954	18.8436	85.8806	23.611	25.6805	28.4026	25.6463	38.547	42.5784	23.3135	21.9374	23.3042	20.4398	20.3184	42.1649	19.1707	60.8738	21.4175	28.8418	26.9031	15.6385	33.2925	34.5423
EIF2A	65.537	53.0385	46.266	69.1368	66.1514	100.775	65.8543	61.0113	53.9806	112.445	100.515	57.0278	35.9015	73.2723	75.2004	135.826	52.9704	53.6252	76.8837	62.9452	74.3851	60.269	86.0143	54.4562	75.1106	75.3978	41.5867	39.1542	85.7754	59.6907	94.7284	76.2162	89.3638	82.2949	63.331	59.9826	54.6553	56.6245	36.3336	40.0189	58.0234	59.2547	133.615	44.4965	73.4417	52.4133	37.2073	59.8744	50.4305
SUCNR1	2.27497	1.12285	3.11547	13.1296	1.48741	8.94395	5.70639	3.09245	3.91978	2.78314	5.26751	3.48656	0.789161	7.8571	16.7021	4.54882	4.63475	2.28877	2.26694	0.0984949	1.65132	3.88865	2.65345	3.17727	9.12752	3.41034	8.03359	14.0258	14.3514	2.79296	84.5656	2.17099	1.444	0.405292	3.37463	2.13011	2.57619	6.93747	1.95757	3.76493	9.30772	3.06046	1.61992	5.5024	0.846013	2.3943	2.70901	2.37008	1.34857
NDUFB4	92.9683	143.084	155.1	42.318	132.066	93.3832	125.737	111.718	120.139	95.2089	85.3913	138.527	196.576	129.906	131.499	122.22	99.5657	78.4019	154.192	148.429	201.974	173.228	214.003	86.0933	179.24	105.648	112.422	67.2502	221.258	93.621	112.748	96.9764	103.423	246.959	125.12	104.257	104.159	82.6896	88.0541	72.2451	128.032	82.5236	184.458	82.0923	93.8514	93.7226	87.0748	111.059	93.053
SEC61A1	337.277	272.424	232.909	144.959	414.109	409.616	265.456	410.703	308.97	296.395	302.911	385.164	226.682	367.136	173.224	301.829	217.132	282.485	473.139	388.36	346.621	141.204	278.032	229.6	199.582	232.934	293.68	206.452	213.673	265.393	423.389	313.014	299.78	174.741	392.73	198.203	323.618	178.089	173.277	254.716	241.323	304.16	546.838	217.512	393.621	280.589	361.131	410.421	329.162
CP	33.3021	94.1483	252.48	46.9466	275.151	83.276	109.534	42.8349	411.722	202.07	157.296	302.549	6.21627	97.6922	78.9161	499.142	16.2629	29.6762	657.883	78.6168	102.186	28.9247	20.4725	204.181	3.26435	18.7571	386.957	3.54389	24.1125	262.261	132.697	244.439	457.389	37.9713	463.762	10.7436	43.083	246.393	31.5427	169.281	52.6053	70.262	288.265	34.4805	231.5	203.835	62.1999	20.8642	29.3027
CLDN18	11.5398	8.02704	250.393	18.5164	0.169527	0.655976	15.8476	4.63335	12.1568	92.3753	44.3206	19.3369	3.4736	34.3308	271.74	2.09725	5.93992	35.9807	19.6129	0.0303245	9.28393	31.595	96.4314	13.4875	0.199853	441.015	7.01233	556.302	11.8103	25.9357	3.77056	22.9097	5.45483	7.69639	1.70522	134.531	50.1595	0.255336	339.17	19.6058	14.813	15.7284	44.1448	148.513	5.81036	29.348	0.129741	41.4344	15.985
PARP14	28.589	81.1398	56.1343	237.677	65.6882	101.986	47.6472	38.2165	72.4072	32.4554	72.7566	53.8205	13.3747	95.4644	30.6381	31.0411	63.6802	32.7055	74.5148	21.71	44.6958	30.0847	45.1377	62.0542	42.9591	34.5068	53.8795	62.3682	17.1475	55.4317	40.6681	51.3817	39.984	15.1803	49.8866	49.435	118.338	40.1924	41.3815	70.114	53.1924	69.1091	121.453	77.897	46.5352	39.3922	80.1819	32.0218	133.917
NAA50	67.6821	48.2049	44.1165	94.6479	89.4536	93.0144	40.6718	57.8741	62.496	48.8029	48.4224	41.4663	63.6394	92.7282	38.6893	111.468	46.7956	50.4972	100.778	46.4165	84.9174	38.5157	69.5537	59.7112	53.7526	53.5962	45.4357	37.9414	64.2109	56.3442	44.0471	47.5596	68.7949	34.2275	52.131	29.2065	49.4787	36.5844	29.3991	34.2855	35.1482	46.6644	134.057	36.1641	51.3969	33.7046	65.0753	31.391	60.6291
MRPL3	80.0362	97.2752	85.3005	111.298	137.83	181.553	72.5516	70.7816	95.5276	73.0501	100.934	102.277	105.997	103.052	70.1725	82.3874	84.979	83.7344	103.589	123.271	121.694	80.4839	117.714	77.4211	116.875	61.5945	86.334	37.5977	167.398	75.4184	168.173	97.7645	163.056	116.325	90.489	54.5551	110.114	60.6747	41.682	40.4013	79.2317	56.556	179.675	55.9969	83.9461	75.5269	98.5313	72.6845	92.8753
AADAC	4.86792	0.549177	17.6856	1.28912	6.0944	0.234752	2.03507	2.01752	0.462687	54.1683	7.65683	1.46675	15.3555	0.977015	118.794	0.737446	2.26369	24.8247	1.69376	0.705391	2.33954	0.974728	18.2119	2.33293	0.0332061	42.1842	1.15481	16.2706	1.26666	6.94654	18.1076	5.05702	1.99278	1.05424	0.04779	17.0782	4.18996	0.164985	17.1546	0.597829	1.05069	6.41737	1.47654	12.4853	0.178847	1.42779	1.88622	13.6014	3.27576
RARRES1	31.6792	11.4964	28.3564	54.8707	202.469	48.654	20.1692	9.42618	44.6669	10.3699	104.297	35.2411	13.2806	98.3152	60.9793	364.431	25.8237	106.672	150.846	11.9711	89.6335	19.3415	28.3295	65.0214	33.5893	29.7124	10.6605	61.2614	70.1953	75.1382	33.8961	50.0664	19.5073	3.00275	11.9428	11.1863	25.4461	21.2919	39.4859	38.9582	62.2207	19.6715	46.3366	33.7654	39.4528	20.6159	846.928	14.0823	23.5785
TM4SF1	451.501	188.831	463.836	103.761	260.022	523.673	133.553	216.64	206.32	310.054	111.996	360.845	93.6276	261.267	228.552	87.5519	105.183	149.291	888.843	59.5032	175.924	357.556	660.832	890.118	316.335	419.125	362.577	190.012	482.078	102.105	132.353	65.24	93.6347	464.843	467.786	147.575	710.496	141.079	195.322	207.914	206.603	150.995	84.3431	60.1389	89.23	761.525	411.101	104.792	268.53
RBP1	8.31722	2.96155	12.9135	2.68842	7.91676	6.04982	6.01037	7.25704	23.9486	3.33042	8.70436	10.6508	4.95506	17.5936	18.9368	8.28683	5.87452	13.6726	6.34797	3.04317	7.50771	6.99468	8.12864	8.53895	12.4392	12.5417	10.2662	20.1761	15.7385	4.4044	12.6653	7.58375	4.30813	2.57906	6.18521	11.0151	7.22204	7.23048	14.49	8.28094	12.8655	5.9549	55.3581	11.2978	7.74848	9.59256	2.33113	12.2372	4.21256
TNFSF10	91.024	88.4409	150.989	72.2566	66.4428	313.321	198.551	83.6372	254.139	141.436	145.474	254.276	17.4388	280.085	288.032	59.6381	36.893	67.4675	114.779	25.1207	53.9051	223.833	106.362	159.761	278.597	110.672	190.965	94.3825	374.079	128.02	78.3241	136.671	80.1801	20.8974	157.637	135.783	103.055	108.05	204.897	179.37	89.9649	88.1767	122.022	95.8762	33.438	151.268	114.652	103.28	369.167
LXN	35.3745	23.2204	35.5983	61.3084	37.5718	62.3539	25.3426	18.2534	35.0444	49.266	102.102	34.635	12.4935	85.2584	67.7266	42.7803	23.8264	53.4577	55.8689	12.0867	43.4437	17.8007	60.4072	40.148	41.8722	25.9683	19.291	39.6731	45.9207	30.3345	38.1873	52.884	32.2039	26.5726	32.4897	29.9016	20.9381	28.7637	24.8527	44.7537	65.374	26.587	60.4777	20.2933	28.3922	29.1736	75.4758	25.0975	20.3291
FNDC3B	45.0054	28.3411	26.4093	95.6123	20.2282	48.068	19.1121	48.5971	27.591	26.6226	35.6861	28.9071	9.12391	57.306	16.4264	58.7899	26.226	20.0365	48.4109	12.1117	35.3114	18.5414	22.4619	35.2901	23.9749	21.8326	35.0461	21.7185	19.1094	31.1404	21.964	26.8217	32.3894	5.63067	27.4523	13.3704	26.8847	24.3549	17.0657	15.9415	23.4608	25.1729	27.228	15.9401	33.7657	33.0557	15.2561	18.5016	32.7739
RPL22L1	15.6256	42.2373	13.8973	15.6611	32.0065	25.1112	31.8559	10.1275	21.0399	45.4291	53.3515	93.7	28.3464	23.932	33.2165	41.3708	13.982	28.4525	20.7268	27.1132	33.339	26.0023	44.792	30.0557	73.7471	35.0482	10.1963	16.3571	87.6645	35.869	97.2464	86.2462	38.7883	55.2846	71.146	12.1384	19.0178	21.8168	21.916	17.179	56.8573	19.8361	14.0056	20.9898	78.1427	32.9031	33.2747	18.106	23.9407
GPR160	57.1044	29.9486	104.254	19.1516	11.0392	8.84202	61.7853	44.6766	40.1329	49.3445	30.1826	18.9793	16.3706	36.9599	40.4728	38.2046	47.1273	17.5135	39.4143	9.23748	18.607	117.094	40.7907	18.466	9.80281	42.8428	20.0648	11.8446	64.9392	15.2495	37.9088	15.0342	17.4991	75.2257	26.5534	34.7552	28.5508	43.162	11.3626	28.5196	17.8821	34.9956	66.4335	38.5558	15.7351	6.89958	8.883	11.1433	12.2044
ATP1B3	87.3557	72.0299	115.108	81.4029	126.143	231.748	51.5704	64.8424	73.42	27.9796	98.4232	60.7139	57.9578	121.952	89.1948	85.8684	60.7103	75.0698	78.6501	106.754	114.891	99.7068	85.5288	130.341	125.351	67.0163	90.4313	122.012	132.495	109.451	115.9	54.6603	80.253	35.8945	65.8008	69.2984	194.322	31.3322	83.4501	63.757	122.099	44.0436	210.424	74.3329	98.955	49.3162	106.692	84.2914	83.2094
MFSD1	50.8029	33.617	43.9133	71.7819	56.0765	70.9012	33.6184	48.4828	53.9571	46.2432	61.4831	53.5914	15.1759	104.133	59.7815	97.4114	51.1683	54.3398	73.7976	20.1031	42.9721	39.1498	42.9654	57.2969	48.7156	48.6624	47.1264	144.055	43.941	51.6519	60.883	49.0506	36.1628	22.0323	46.8816	39.7874	69.223	41.8101	47.1521	42.2271	60.6074	39.4843	52.2379	58.2601	31.9222	42.8308	36.7059	29.1444	37.8575
SKIL	28.5492	24.3294	37.2859	166.242	27.8852	39.2389	22.0093	32.3873	29.4951	31.467	37.3463	56.7596	19.2232	42.5331	21.4499	63.3718	17.568	32.2589	38.8338	18.4986	34.3434	18.2042	31.5387	33.9338	35.1814	22.9696	45.9618	23.7774	20.1209	28.7898	23.8087	28.1761	39.2701	14.8439	28.8453	17.5561	42.2625	17.4623	21.3411	22.3511	29.4153	32.2611	58.3121	20.996	29.1121	32.9945	20.1339	11.1419	25.1273
SERP1	106.233	88.0941	149.625	165.859	104.621	111.774	100.327	188.967	146.715	198.769	157.644	100.698	92.9203	123.382	184.92	185.536	92.0807	120.448	147.447	131.008	141.533	221.815	149.92	104.729	118.707	243.242	97.9952	102.485	200.319	115.971	179.27	133.373	163.776	328.172	108.675	107.213	152.926	101.928	87.6134	82.2823	131.84	120.146	260.519	98.519	143.148	67.6032	61.147	121.685	70.5883
PRKCI	30.2384	30.7969	30.6142	70.3779	40.6528	41.6639	26.5336	37.7522	31.672	98.4665	37.5328	55.0972	26.8846	51.2192	37.4735	47.1399	27.0284	20.4712	56.669	13.8689	36.7966	28.2804	54.4638	22.72	30.5244	41.7115	26.0729	23.2758	22.5953	21.8776	33.0859	30.6169	42.5062	26.6736	34.0636	22.0708	34.4033	19.298	19.7717	17.8037	20.3337	29.3215	74.5846	25.6846	19.2618	22.591	23.7937	18.2598	25.6752
PLOD2	10.9229	30.5502	28.6357	105.327	21.2331	42.0536	23.1111	20.0606	68.3282	13.9879	64.9731	23.2517	10.7956	21.3476	13.3549	173.016	5.72566	11.2289	81.2661	46.9498	60.5648	33.9657	12.07	51.227	134.442	10.7972	56.7461	10.2205	44.8569	51.5161	25.5468	47.6237	107.858	7.61879	32.1941	6.39395	13.3237	8.84684	9.10297	22.05	25.9596	10.009	71.3919	7.70592	42.2822	59.8616	24.6014	22.8166	20.0701
MCCC1	14.7645	30.4212	48.0109	20.5784	32.2994	22.9116	19.2579	52.7539	22.5676	62.1561	19.2237	20.2416	5.39692	22.1724	15.1502	38.6714	18.9358	11.2386	14.0468	22.2466	25.1482	70.7129	33.8065	21.3805	20.0349	23.6369	22.0662	28.2266	8.10584	15.4536	25.12	23.7861	38.7767	44.5361	20.6802	39.2777	21.407	41.1678	24.1019	16.5499	12.0325	39.3369	39.9244	58.9903	13.6302	11.6303	7.56277	32.3927	28.4651
SEC62	85.0848	37.7249	109.834	73.3417	37.9839	76.8514	76.7761	94.2778	84.5253	117.323	71.9599	96.346	63.8662	105.981	64.3868	132.549	86.0515	76.686	81.1344	41.4657	50.9262	69.6986	106.395	52.0282	54.8637	102.02	59.4655	43.3691	50.9424	58.1368	76.0574	61.415	82.6812	72.4536	75.1388	49.364	56.0763	66.5911	41.9287	53.5371	76.9339	68.1682	102.714	46.3277	78.4871	71.0211	54.3101	47.4802	49.5417
GOLGB1	42.9244	46.1729	31.4376	85.2404	32.1739	34.1019	30.7672	56.2028	34.9829	57.3725	44.5904	37.9061	15.026	70.5113	15.0332	22.7598	33.6157	25.1302	78.093	28.0538	39.6699	10.3228	29.5403	35.443	10.0039	29.7953	41.7226	33.2126	5.32229	31.5727	13.074	43.4088	42.0965	16.9494	44.731	30.6791	37.7534	31.5297	29.5315	29.2292	26.4661	43.8171	117.082	31.5163	32.9224	40.0591	43.4734	29.4892	34.5237
SOX2	8.73928	1.68588	22.1055	1.15765	36.0494	57.4963	8.9151	3.20686	22.9789	42.1167	30.8134	8.6403	3.00424	17.0997	12.4258	121.203	0.978058	16.4062	0.689046	4.42451	24.6069	0.8195	1.6851	1.17471	0.0220405	2.65195	1.19766	0.25531	0.93416	35.205	34.4791	18.0964	162.692	0.114504	4.21883	4.12205	0.719808	2.29968	4.92382	6.37727	4.64929	3.03552	487.688	10.707	31.2036	22.9855	0.0333861	2.43857	1.29532
MECOM	18.842	7.55348	29.1974	23.1072	5.59671	10.6032	29.1926	35.4993	20.5569	62.6271	25.1658	19.9892	14.6152	23.7255	21.1443	28.8756	4.42965	11.6912	34.0594	12.4923	25.5894	12.7882	60.9633	14.4605	2.93276	80.4806	14.4551	27.1707	6.96294	19.9249	21.0172	50.5315	94.4543	25.2673	35.2376	21.1145	30.4481	15.8533	16.8495	8.59137	7.61705	86.3404	34.3053	37.0138	7.63101	6.28338	40.203	18.9068	18.7734
MCM2	18.3466	86.2396	21.17	7.92146	84.8036	77.1498	14.0473	21.7693	61.4379	14.5569	22.4227	26.0983	24.756	74.1184	10.19	20.9044	22.7374	22.8965	46.3671	21.038	59.9912	12.0728	13.8789	18.4359	34.4168	12.7099	13.1882	6.85833	40.0644	21.2733	66.7458	15.7579	27.8013	8.08109	30.6041	10.5658	11.4896	16.112	11.2537	11.9583	16.0791	8.53374	124.658	11.0715	17.8743	26.5643	38.5094	12.7141	34.9808
DVL3	46.5252	78.6482	48.8404	39.9602	58.324	90.3154	31.3252	57.1923	51.9204	40.0269	37.6495	60.7953	24.6559	53.4488	25.332	103.989	40.6046	36.1257	65.9796	59.9695	74.7905	21.8381	29.5205	49.9387	33.6965	41.3633	38.6272	43.4577	17.5468	40.9307	54.7173	36.155	41.4477	19.3408	42.9328	35.4708	53.5049	38.0935	41.8209	39.7538	34.8503	49.8409	100.892	46.5181	35.3249	46.9403	36.7007	36.4715	91.1903
CHST2	11.9489	4.43569	20.2969	7.64654	6.26418	4.68593	20.193	6.70664	24.4228	137.436	23.3302	35.5742	14.6582	16.0237	12.7533	9.18942	8.65262	14.8535	10.5217	3.8903	19.7849	11.7095	4.60568	8.66833	18.0113	8.12922	5.72779	6.81922	9.85743	19.3543	11.0309	13.6768	20.1642	1.39556	7.16762	7.52662	4.28874	21.6817	11.0691	9.15598	14.4462	9.80103	22.1968	7.23704	11.5982	5.03905	5.09035	36.566	6.06392
LAMP3	38.5841	57.4317	227.347	148.726	28.4724	41.6091	230.696	109.979	87.6072	182.647	192.589	26.8739	28.4307	100.561	86.394	43.0204	61.4502	172.82	41.7226	0.693745	96.1794	45.2476	139.264	57.58	17.6933	560.508	27.1001	516.335	36.4804	84.7182	49.3942	103.411	108.313	59.6713	116.019	130.613	160.673	35.0917	260.316	46.8874	67.4057	329.661	109.719	184.875	35.8601	86.0195	25.0422	559.913	82.3623
SELENOT	59.1339	50.5227	71.5034	81.5502	62.5733	121.621	47.8712	79.1566	92.8705	73.9117	81.059	61.6567	31.0385	100.043	186.702	168.76	63.0068	64.3875	81.1072	52.3135	67.2472	279.087	174.554	83.2684	253.832	83.4209	62.4216	65.1835	460.527	49.8766	136.055	56.7743	80.2873	86.3674	73.005	44.0689	76.9325	46.1875	46.8653	51.8657	68.8891	63.3035	102.27	54.8176	53.1497	49.4828	30.9017	51.1609	60.8123
TM4SF4	720.401	0.240778	18.1038	0.413737	248.213	2.47017	1.04237	0.703503	32.2451	17.752	0.281954	0.714528	0.548782	0.400802	1.92364	0.132645	0.166454	0.626868	19.0362	0.109962	0.187028	4.55845	16.501	3.44864	0.0258821	9.17358	4.27549	1.85882	12.5056	0.0141	1.43343	0.66408	0.126796	3.46614	1.30373	3.57136	92.1729	0.231473	0.481837	3.59463	0.209987	76.869	0.183094	0.0804259	34.87	0.320659	2.9796	0.578814	0.298786
DTX3L	51.6326	68.0815	80.3127	154.636	110.81	124.372	72.9374	46.694	92.513	60.2778	71.4297	92.2283	23.7494	153.17	45.4286	44.6494	49.577	51.7121	106.837	23.7303	48.5977	24.142	62.2886	58.5623	80.6935	42.8489	50.6749	44.8394	39.5418	64.7035	52.4365	64.5692	61.8359	32.5606	79.4013	32.152	127.648	56.052	35.8581	58.8218	48.1152	66.7705	139.058	45.9511	47.9619	53.9029	76.4787	37.818	88.9048
TIPARP	18.1683	13.6551	64.6804	80.6069	10.3531	95.0863	28.55	26.6483	33.9224	47.3231	60.0035	20.921	4.32055	45.1456	21.6901	24.6672	60.7493	54.3898	28.5972	11.957	20.8525	78.9733	39.9194	169.165	123.69	23.5282	40.853	25.9663	89.1118	14.041	34.9646	24.6197	9.09762	48.6676	99.2	13.3633	146.201	25.4697	46.0873	16.7062	57.5779	16.0376	24.5498	17.2634	12.0978	33.0726	5.23539	84.8616	114.723
SST	0.25026	0	0.0774902	0	0	0	0	0	0	0.138449	0.162724	0	0	0.138789	0.0812337	992.133	0.634033	0.578855	0	1.4279	17.3243	0	0	0	0	0	0	0	0	0.0976506	0.152728	0.148359	0	0.310409	0	0	0	0.0890599	0	0.230508	0.218142	0	0	0.74266	1648.6	0	0	0	0
HGD	26.5199	13.3389	5.92391	13.3143	133.145	0.85323	3.15373	1.30626	10.7293	1.40546	8.5292	0.341734	44.2251	2.87535	7.3545	4.31389	1.36132	1.04933	66.6941	0.49304	7.04413	27.7606	18.6072	10.7284	3.73213	45.9639	1.25111	1.33352	6.34301	26.0166	33.7611	7.82235	2.06941	55.2519	4.54285	8.38502	2.8666	1.14396	0.734547	19.7707	1.3558	9.7134	11.7278	7.76992	13.6008	0.649525	0.126566	2.86297	4.89104
GOLIM4	43.3163	38.2664	34.7187	46.7073	23.7411	66.483	28.6135	66.7572	45.896	86.3898	43.8438	42.535	15.1151	66.4836	23.8318	67.7021	30.1097	32.5439	55.5598	17.7615	44.7655	42.7774	37.8514	28.4999	30.7034	59.2992	42.1503	41.1024	15.3977	28.4663	24.8303	29.319	30.3341	12.4394	30.6538	33.7766	26.8234	45.7652	33.9633	23.0679	38.0037	24.0275	115.972	32.1852	30.9055	36.8299	22.2883	20.9172	22.6155
MUC4	2.39697	2.34645	4.60138	38.0316	40.6955	76.4191	10.7287	0.751658	20.5541	7.60723	37.2687	0.616655	77.7421	3.48717	1.32539	52.6899	8.0062	1.3546	129.431	48.8817	22.8789	0.167731	31.5441	17.1623	0.0545436	3.00401	4.33569	2.31967	0.495379	34.3835	3.07611	30.496	8.63971	13.3706	2.21666	1.06333	21.7459	11.9705	0.957996	1.18907	6.5957	93.7846	82.4248	26.1469	16.3992	33.4487	2.32518	10.174	6.46556
HES1	72.8675	253.94	64.6106	38.5222	39.8742	128.971	85.8383	56.7771	140.31	71.8266	74.1791	198.292	43.4207	68.6755	39.8795	18.5386	38.3506	47.5791	60.3739	12.5248	31.2021	46.678	27.3934	41.8103	110.534	51.7118	43.8467	30.1817	39.0498	37.242	57.3546	47.288	65.7302	11.505	75.5773	101.82	39.476	54.6386	70.6652	56.1664	51.1264	163.223	74.6507	36.4756	84.9646	173.696	23.0296	11.0657	147.884
BCL6	28.8719	30.4192	62.0024	84.9058	30.8047	43.2034	32.3394	29.4996	32.7983	55.3309	37.9358	63.9825	13.251	46.1069	19.3353	92.3892	47.5108	38.6921	64.7678	23.1236	34.1566	30.812	29.7929	45.466	19.1777	21.7331	32.9457	33.9814	11.3068	29.3508	24.0733	37.9605	29.3711	16.8099	48.0189	27.433	51.4405	54.5478	40.0262	45.7734	42.5079	50.0289	60.1032	38.8975	31.5426	45.2257	17.3436	50.1736	39.489
NCBP2	45.4244	49.7398	41.3714	70.7863	70.9985	75.1001	41.4189	44.2793	56.2634	46.5116	34.1964	62.85	30.4441	44.5798	31.1483	126.314	45.2334	38.1236	49.6843	53.8255	74.331	31.3046	62.1106	54.1037	50.0374	36.741	34.8171	33.673	28.3046	43.1429	56.0703	43.1806	81.3127	39.0368	48.6949	35.4473	67.9286	32.1366	30.9753	37.5773	42.0989	44.1959	94.2065	39.5333	34.8833	37.4053	26.2164	39.136	57.9114
MELTF	19.2842	8.78591	3.38355	2.93872	7.98668	49.4377	1.90666	1.30838	9.86061	7.07488	2.3125	6.583	2.55863	6.88789	1.26807	7.74502	2.5762	1.81147	13.5297	4.95562	5.62712	1.78217	2.09741	13.6614	14.426	0.800193	6.08183	1.72763	15.0704	1.5531	10.1662	1.40921	4.72013	1.91612	6.46789	2.24265	12.0594	2.03945	2.01945	1.60394	8.65226	1.77379	15.0657	1.60635	2.37634	16.0249	2.33914	5.39842	19.4266
P3H2	5.40829	9.0806	16.4728	4.62614	0.810804	4.52928	4.44697	28.7401	3.41799	79.4094	6.69228	2.78264	37.2457	4.46839	4.63063	19.4642	15.958	12.0787	29.5113	0.314877	4.33802	56.351	15.4224	14.0049	6.2058	73.3126	25.7746	42.7653	4.05428	5.28651	4.23515	5.48807	1.68228	34.1854	6.61318	50.7107	40.8688	3.94749	32.493	4.99415	8.01733	6.8817	5.00324	21.3514	2.69158	5.60288	1.87856	19.552	5.24754
RPL35A	342.181	425.205	375.503	212.82	298.602	551.026	379.211	320.501	438.682	728.722	259.601	538.084	364.094	312.921	501.367	925.605	288.858	464.319	414.349	571.38	900.273	535.104	631.205	280.379	973.518	368.053	289.305	230.603	1006.34	504.029	575.968	853.415	597.26	917.882	700.019	361.283	364.571	403.317	373.122	245.072	526.883	320.01	385.297	266.097	366.185	339.884	336.865	411.72	301.317
APOD	47.5879	3.59615	455.021	0.806006	115.511	57.835	232.465	139.227	1118.58	20.407	27.6928	35.9131	20.3636	453.024	232.275	63.2236	47.4408	143.451	9.9971	5.89099	11.4315	649.5	476.371	116.441	9.83214	106.663	361.057	23.9174	46.6303	8.68001	93.8057	26.2705	54.5279	97.6774	58.7421	63.7092	52.7686	262.895	13.1414	108.478	43.5258	229.076	249.324	53.4796	37.5926	6.7796	27.1135	13.9169	18.2822
MUC20	57.6747	23.1756	22.406	3.33405	39.9677	32.9608	23.3733	21.2382	31.4333	3.80585	14.1296	49.5182	87.3138	30.7639	21.3972	143.589	10.7224	20.8586	16.6013	12.5302	17.8031	18.0607	29.6186	11.8741	0.703916	21.8854	61.4552	5.17926	19.9008	2.9329	206.342	13.3569	150.95	12.8671	66.7689	20.871	75.9714	6.91712	17.4878	59.0234	7.68871	14.6665	237.44	15.9865	31.985	11.6849	2.42871	25.0553	51.8755
NCBP2AS2	30.1571	39.2904	42.1506	12.9517	59.8619	63.9815	32.0115	31.256	38.0293	36.1631	21.6902	54.0789	39.0489	32.795	25.1012	116.574	24.3683	23.4786	30.1799	131.245	55.589	26.0938	24.8563	36.9808	51.9486	21.2162	34.4904	26.8379	52.7302	47.4304	46.5759	37.6032	58.3771	44.5799	45.2406	32.7512	41.5587	26.0806	37.6284	23.5096	38.1329	25.9341	55.9134	38.6844	26.4613	29.8122	60.7766	39.627	47.4897
ATP13A4	23.6762	21.3658	38.2841	14.0726	1.80992	0.911681	21.7423	126.188	18.2406	54.6123	11.3559	8.08666	3.68297	36.745	65.3308	5.33447	61.8468	13.847	9.23024	0.381566	3.21164	71.725	13.2294	19.7381	1.4646	23.1975	29.5916	56.6904	2.15507	6.99026	6.42789	19.22	2.44809	8.07679	10.7116	60.6734	45.0832	12.6041	25.5618	15.0912	14.6702	15.1212	21.2801	32.4969	1.4671	5.12873	0.111624	40.4622	12.2287
PFN2	45.9486	65.2237	65.555	80.7447	124.252	138.376	31.6331	70.2548	49.0929	35.6173	96.7341	9.51236	39.439	98.2634	57.4847	322.698	10.3239	19.5765	120.119	39.1456	111.317	193.684	203.431	95.1571	224.24	78.3486	16.4135	10.8362	270.022	34.937	279.755	28.8251	137.052	101.019	5.79315	14.3953	76.5809	12.1918	15.8679	45.0759	47.0664	14.396	34.5935	39.8591	122.015	23.9375	5.57295	9.64625	27.0867
ETV5	31.4279	30.629	34.658	20.6449	12.3469	34.1153	27.2301	75.4931	27.6127	52.9707	12.0808	20.9079	7.45068	22.8547	21.3287	24.5112	52.9712	19.0674	23.3415	18.8393	11.8479	14.8704	30.8833	21.8898	11.2551	32.3576	27.8874	20.6566	13.781	10.9005	24.3285	13.5743	20.8114	1.8295	32.1768	28.7292	27.3506	42.0714	31.9563	29.5367	24.7224	34.1626	7.26452	18.1545	19.2884	25.8666	7.90983	21.1466	11.9421
RAP2B	27.7058	47.8304	67.1656	85.2951	28.0938	72.088	39.4547	31.205	47.601	16.4353	35.3326	40.1189	19.2379	69.2959	32.8507	17.1914	44.2359	37.969	39.9182	5.67422	46.5818	22.9201	28.9311	50.7019	54.5858	28.7489	45.5386	49.9774	62.5373	26.1377	39.677	23.8282	37.4037	16.9054	42.2951	17.697	53.149	20.9876	29.45	30.2541	51.8188	26.0675	27.9301	34.4878	14.1042	37.6572	18.9304	45.9433	46.9499
EPHB3	28.9221	26.4909	9.57356	10.0474	11.1492	21.2113	20.4585	22.4328	22.1079	127.266	11.4055	51.1946	5.78731	16.0301	10.025	36.8709	6.86171	18.451	9.71279	23.0022	13.0926	8.29904	16.9271	4.13032	11.5249	18.0907	26.1391	7.7014	3.56379	4.92692	119.804	18.7539	12.6631	5.98949	16.8679	28.6826	13.8427	7.78464	13.95	13.6576	8.65625	31.2749	5.19974	9.70943	12.1305	55.1504	1.17555	5.16421	38.2856
ARF4	295.196	212.703	354.341	261.549	277.9	242.761	179.432	367.032	325.202	264.894	243.446	301.536	119.002	199.44	399.956	301.216	290.789	250.275	345.823	209.996	315.758	395.8	533.709	281.294	542.117	305.013	399.115	184.468	378.592	279.31	218.669	287.247	238.928	303.138	337.839	215.29	475.46	166.75	142.501	227.46	564.58	271.771	265.442	184.005	320.306	265.042	312.496	253.134	371.097
LIPH	136.351	48.807	71.3106	12.7651	125.454	57.2025	23.9523	140.486	52.942	94.383	9.63674	43.8225	13.9741	103.396	51.8101	106.947	60.9414	31.1562	38.9569	4.60989	18.5944	62.2938	51.4853	32.553	23.7837	43.6154	55.3753	25.8381	26.3914	7.02743	43.781	10.5988	3.39014	23.6107	61.9029	52.4979	63.6909	51.3938	32.473	61.2739	35.4526	66.1448	75.298	27.7249	4.48705	74.8255	15.7133	47.1627	25.2139
AP2M1	126.223	165.857	159.465	46.1954	203.87	395.862	107.018	185.031	202.858	171.986	120.355	174.064	89.1883	164.852	134.901	269.038	113.162	150.979	226.765	204.345	195.239	162.949	183.455	181.427	313.635	200.249	177.267	176.182	217.044	139.825	218.093	144.604	115.432	138.665	232.772	154.468	132.028	115.517	143.146	157.026	144.713	149.217	255.016	157.009	109.92	119.279	123.626	145.642	271.106
CPA3	33.3926	7.93097	19.7723	44.352	3.17104	25.1792	29.0222	191.973	109.711	258.767	41.7383	35.5243	3.60113	70.5481	292.956	17.5621	34.6188	118.518	80.7791	0.795855	5.36037	93.0228	17.4228	48.2857	100.046	135.137	32.8984	70.2699	42.1491	47.0898	132.947	56.4106	7.6719	0.761242	60.3892	98.2307	37.4625	111.478	48.9271	44.9409	8.43787	22.9362	18.9913	109.494	48.7047	16.9062	5.6296	166.933	5.94484
HLTF	3.54302	56.5389	15.2714	62.5708	34.1469	53.0843	14.5221	17.0237	24.3418	22.1005	23.9724	19.7821	9.67335	44.9646	10.7005	47.42	22.074	12.2629	20.4994	38.6631	30.729	13.8186	17.5624	29.826	33.3117	17.5379	17.9464	9.57492	17.7936	19.2595	33.1932	17.3661	23.6366	9.69674	11.4198	11.3869	17.9485	14.509	12.0354	9.68375	20.4172	14.6647	86.6005	12.295	19.7873	19.6399	10.571	10.3785	24.075
RPN1	311.859	288.74	382.74	149.362	359.695	387.807	250.141	371.893	335.252	210.109	269.421	309.827	243.726	372.049	253.339	259.731	209.738	235.188	365.249	353.862	477.166	251.968	403.895	206.401	340.374	404.778	249.01	188.605	488.28	245.807	490.028	218.133	363.682	262.665	288.343	192.669	316.385	170.922	194.112	189.273	241.188	282.518	551.626	223.144	347.765	179.48	273.744	325.458	272.61
PCNP	98.8193	124.027	123.783	175.864	120.48	135.529	98.7363	134.836	135.286	143.816	92.5562	122.544	56.0136	112.731	153.035	200.496	115.281	103.012	145.488	70.2845	117.963	221.532	191.705	132.518	204.642	119.944	90.9707	83.0019	169.656	80.9116	87.5091	99.3707	91.0818	135.268	111.63	85.7444	119.383	116.377	87.7142	84.7055	94.7563	104.097	167.887	87.0544	80.466	98.2195	70.0377	69.417	92.0631
RPL24	408.536	474.066	436.322	111.771	404.598	372.587	456.07	355.522	562.089	1119.28	353.248	794.724	495.679	320.348	990.571	806.07	390.73	491.015	423.531	375.812	836.185	921.757	874.183	423.438	1413.87	640.166	354.613	276.876	1290.97	366.96	456.866	750.272	304.047	1688.3	1100.77	486.275	431.25	490.344	466.642	302.675	652.728	374.935	472.736	325.634	418.38	511.73	437.436	677.28	438.881
[truncated: 3,797 more rows]
[truncated: 436 more columns]
