# Supplementary material for: High Expression of COA6 Is Related to Unfavorable Prognosis and Enhanced Oxidative Phosphorylation in Lung Adenocarcinoma
Source: Int J Mol Sci. 2023 Mar 16;24(6):5705. doi: 10.3390/ijms24065705 (PMC10056783; doi:10.3390/ijms24065705)
Supplement: Supplementary file 1 [file ijms-24-05705-s001.zip › Table S6.The genes in brown module.xlsx]

## Sheet: Sheet1
geneSymbol	moduleColor	GS.COA6	p.GS.COA6	MM.brown	p.MM.brown	MM.green	p.MM.green	MM.black	p.MM.black	MM.turquoise	p.MM.turquoise	MM.purple	p.MM.purple	MM.magenta	p.MM.magenta	MM.yellow	p.MM.yellow	MM.red	p.MM.red	MM.lightgreen	p.MM.lightgreen	MM.greenyellow	p.MM.greenyellow	MM.grey60	p.MM.grey60	MM.grey	p.MM.grey	MM.salmon	p.MM.salmon	MM.cyan	p.MM.cyan	MM.midnightblue	p.MM.midnightblue	MM.tan	p.MM.tan	MM.lightyellow	p.MM.lightyellow	MM.lightcyan	p.MM.lightcyan	MM.pink	p.MM.pink	MM.blue	p.MM.blue
NAA20	brown	0.57999	1.05752e-42	0.505631	3.16282e-31	0.413929	1.81294e-20	0.300345	4.8129e-11	0.424732	1.42597e-21	-0.189146	4.45331e-05	0.30163	3.94548e-11	-0.0745164	0.110473	-0.097405	0.0367627	0.0291249	0.533223	-0.0848337	0.0690936	0.169377	0.000263002	-0.038993	0.404085	-0.101259	0.0298978	-0.0164762	0.724511	0.211869	4.56462e-06	0.118332	0.0110865	0.0850396	0.0684191	0.0877018	0.0601765	-0.00994183	0.831597	0.106851	0.0219036
ATP5MK	brown	0.547031	2.92458e-37	0.658968	1.27106e-58	0.468764	1.659e-26	0.247357	7.67833e-08	0.389182	4.38143e-18	-0.308543	1.33062e-11	0.211297	4.84967e-06	-0.239675	1.96632e-07	-0.166413	0.000337752	0.0817831	0.0797368	-0.171639	0.000216699	0.101741	0.0291218	-0.166411	0.000337819	-0.167213	0.000315836	-0.0559343	0.231178	0.0681267	0.1446	-0.0201534	0.666389	0.0258401	0.580405	0.113049	0.0152744	-0.0271384	0.561526	-0.0403688	0.387692
NDUFB3	brown	0.514623	1.81554e-32	0.666463	2.17548e-60	0.479553	7.89562e-28	0.293096	1.45112e-10	0.433219	1.81225e-22	-0.227951	7.77607e-07	0.292103	1.68385e-10	-0.0340083	0.466844	-0.0842599	0.0710015	0.0583328	0.211753	-0.0944693	0.0428511	0.184277	7.01878e-05	-0.0513905	0.271362	-0.115233	0.0133989	-0.0306798	0.511584	0.0901216	0.0534131	0.141341	0.00237801	0.12984	0.00528732	0.114213	0.0142478	0.0743764	0.111146	0.0536109	0.251166
SNRPG	brown	0.508178	1.41971e-31	0.769087	4.45417e-91	0.615876	2.23677e-49	0.261349	1.27606e-08	0.484746	1.75403e-28	-0.345634	2.36153e-14	0.30113	4.26291e-11	-0.0849634	0.068668	-0.163741	0.000421697	0.121126	0.0093119	-0.135242	0.0036597	0.176463	0.000142203	-0.157129	0.000719828	-0.17914	0.000112015	0.00462913	0.921127	0.0512751	0.272441	0.102343	0.0281782	0.0762462	0.102421	0.0571661	0.22105	-0.0536879	0.250485	-0.0564541	0.226865
COX6A1	brown	0.507944	1.52849e-31	0.588096	3.8826e-44	0.6394	3.06142e-54	0.301229	4.19801e-11	0.3962	9.68119e-19	-0.35086	9.01339e-15	0.281146	8.37018e-10	-0.216484	2.78429e-06	-0.254024	3.30883e-08	0.124587	0.00746744	-0.110855	0.0173859	0.165886	0.000352962	-0.0303482	0.516161	-0.190036	4.09303e-05	-0.103275	0.0267673	0.154999	0.000851474	0.00879159	0.850838	-0.00685902	0.88336	0.0877239	0.0601115	0.00349462	0.940416	-0.0856668	0.0663984
NOP10	brown	0.501527	1.133e-30	0.645227	1.63902e-55	0.521965	1.65231e-33	0.176855	0.000137347	0.370362	2.10883e-16	-0.219614	1.97902e-06	0.214868	3.31454e-06	0.012655	0.786628	-0.0342281	0.463968	0.158107	0.000665949	-0.126777	0.00647584	0.0863163	0.0643574	-0.108021	0.0204885	-0.125769	0.00691652	-0.0300067	0.520895	0.00789505	0.865897	0.176702	0.000139228	0.0681088	0.144705	0.100274	0.0315379	0.246038	9.04437e-08	-0.0604341	0.195726
ATP5MJ	brown	0.491813	2.17031e-29	0.62234	1.13317e-50	0.555866	1.16561e-38	0.316352	3.7659e-12	0.45254	1.32448e-24	-0.290724	2.06834e-10	0.290608	2.10427e-10	-0.20061	1.4573e-05	-0.149279	0.00132281	0.126654	0.00652828	-0.111874	0.0163757	0.188471	4.74639e-05	-0.100562	0.0310511	-0.210158	5.46766e-06	0.0687604	0.140892	0.0414535	0.375057	0.0191254	0.682455	0.0241699	0.60512	0.0521668	0.264178	-0.0179943	0.7003	0.00848677	0.855952
ATP6V0B	brown	0.491423	2.43872e-29	0.593109	4.7985e-45	0.639314	3.19506e-54	0.210641	5.19698e-06	0.251544	4.53802e-08	-0.19358	2.9133e-05	0.236394	2.91011e-07	-0.0355831	0.446456	-0.155279	0.000833001	0.0186952	0.689221	-0.0674083	0.148892	0.237891	2.43517e-07	-0.0379096	0.41728	-0.110653	0.0175932	-0.0282556	0.545521	0.122914	0.00831394	0.00770568	0.869085	-0.026297	0.573727	-0.0282854	0.545096	-0.00311116	0.946943	-0.204284	1.00484e-05
CHCHD1	brown	0.490855	2.88899e-29	0.691134	1.38289e-66	0.594113	3.14265e-45	0.433433	1.71935e-22	0.326367	7.06188e-13	-0.225973	9.73747e-07	0.200883	1.41797e-05	-0.21799	2.36403e-06	-0.180652	9.77455e-05	0.0462505	0.322275	-0.0895568	0.0549321	0.046592	0.318712	0.0795343	0.0884037	-0.145375	0.0017715	-0.0706506	0.130266	0.0436893	0.349826	-0.0282487	0.545618	0.0523162	0.262811	-0.0529685	0.256898	-0.0392704	0.400746	-0.0231822	0.619953
MRPS15	brown	0.482749	3.13721e-28	0.64665	7.94145e-56	0.643056	4.91485e-55	0.318921	2.46567e-12	0.421328	3.20962e-21	-0.319262	2.33019e-12	0.252436	4.05241e-08	-0.22292	1.37235e-06	-0.191927	3.41645e-05	0.125862	0.00687468	-0.126538	0.00657818	0.178563	0.000117965	-0.0304024	0.515411	-0.166847	0.000325702	-0.0189503	0.685206	0.0429283	0.35829	-0.0411821	0.378194	0.0379849	0.416355	-0.00635661	0.891849	-0.0770527	0.0988294	-0.0270451	0.562873
COX7B	brown	0.481919	3.9908e-28	0.687154	1.52148e-65	0.537169	9.5469e-36	0.133841	0.00403117	0.218437	2.25133e-06	-0.230576	5.75168e-07	0.169448	0.000261417	-0.0332485	0.476863	-0.179999	0.00010369	0.143715	0.00200152	-0.0694835	0.136751	0.0889237	0.0566776	-0.137187	0.00319544	-0.151169	0.00114555	-0.0852941	0.0675932	0.0701022	0.133283	0.0863762	0.0641718	0.0291213	0.533275	0.100427	0.0312782	0.0512411	0.272759	-0.233573	4.05834e-07
COX7A2	brown	0.47673	1.76994e-27	0.667995	9.3332e-61	0.543785	9.32926e-37	0.234649	3.57657e-07	0.399608	4.59047e-19	-0.264681	8.19267e-09	0.168323	0.000287606	-0.149977	0.00125464	-0.193456	2.9484e-05	0.137671	0.00308858	-0.120277	0.00982254	0.257599	2.08607e-08	-0.112769	0.01553	-0.190776	3.81458e-05	0.0200579	0.667875	0.130843	0.0049431	-0.0440641	0.345704	-0.01222	0.793795	0.071803	0.124098	0.0138721	0.766675	-0.0499527	0.285016
COX5B	brown	0.469722	1.27155e-26	0.633601	5.29627e-53	0.624241	4.65114e-51	0.227691	8.01086e-07	0.310518	9.7033e-12	-0.306769	1.76343e-11	0.202775	1.17155e-05	-0.181322	9.19919e-05	-0.207191	7.45135e-06	0.0562384	0.228648	-0.0995707	0.0327568	0.15703	0.000725526	-0.0613765	0.188834	-0.147179	0.00154922	-0.0852446	0.0677531	0.152918	0.00100129	-0.0283675	0.543929	-0.0234411	0.61605	0.1137	0.0146925	-0.0165643	0.723097	-0.155302	0.000831475
COX5A	brown	0.468114	1.98648e-26	0.501066	1.30616e-30	0.423416	1.95342e-21	0.223499	1.28628e-06	0.435519	1.02578e-22	-0.250137	5.42156e-08	0.219576	1.98732e-06	-0.224722	1.12138e-06	-0.225031	1.08303e-06	0.212607	4.22064e-06	-0.114472	0.0140281	0.196261	2.24346e-05	-0.0542871	0.245228	-0.155045	0.000848413	-0.0637291	0.172409	0.156849	0.000735995	-0.0361556	0.439171	-0.0346167	0.458908	0.30098	4.36341e-11	0.208511	6.49632e-06	0.0848154	0.0691538
ATP5F1C	brown	0.463442	7.16338e-26	0.647991	3.99868e-56	0.494424	9.90665e-30	0.336882	1.13854e-13	0.471844	7.03227e-27	-0.309791	1.09027e-11	0.247799	7.26686e-08	-0.16943	0.000261819	-0.177925	0.000124883	0.151695	0.00110028	-0.165066	0.000377916	0.18961	4.26202e-05	-0.0879404	0.0594795	-0.186492	5.71516e-05	-0.0273488	0.558494	0.0763358	0.102017	0.0545015	0.243366	0.0642266	0.169076	0.16341	0.000433352	0.0185375	0.691709	0.0511721	0.273407
ARPC3	brown	0.461749	1.13476e-25	0.610177	2.93051e-48	0.473706	4.16804e-27	0.234679	3.56396e-07	0.420879	3.5694e-21	-0.277699	1.36671e-09	0.307401	1.5955e-11	0.0986644	0.0343855	-0.0167928	0.719438	0.045236	0.333014	-0.191849	3.44234e-05	0.0739613	0.11316	-0.0285104	0.541901	-0.133589	0.00410154	-0.0566143	0.225547	0.022336	0.632786	0.258297	1.90467e-08	0.192042	3.37901e-05	0.0540043	0.247699	0.127345	0.00623902	0.0206487	0.658701
ATP5MC2	brown	0.454738	7.41716e-25	0.57148	3.07871e-41	0.500836	1.40204e-30	0.338453	8.6159e-14	0.327111	6.22041e-13	-0.200251	1.51065e-05	0.181137	9.35478e-05	-0.206764	7.78811e-06	-0.201957	1.27262e-05	0.186908	5.49723e-05	-0.0492969	0.291395	0.155675	0.000807481	0.0861668	0.0648228	-0.102028	0.0286683	-0.0570367	0.222099	0.0315933	0.499088	-0.0257009	0.582447	-0.0181375	0.698031	0.0506357	0.278473	0.0697038	0.135508	0.0194685	0.677077
TRIAP1	brown	0.451646	1.67473e-24	0.668866	5.75535e-61	0.511607	4.78004e-32	0.36785	3.47034e-16	0.570561	4.40494e-41	-0.265783	7.06574e-09	0.187946	4.98699e-05	-0.122071	0.0087722	-0.028509	0.541921	0.126783	0.00647351	-0.119372	0.0103936	0.269376	4.34192e-09	-0.0250924	0.59141	-0.146369	0.00164563	0.0600644	0.19848	0.0912318	0.0505287	0.0641057	0.169881	0.0636142	0.173185	0.0461607	0.323217	-0.0227336	0.626743	0.185292	6.39e-05
CYC1	brown	0.450765	2.10899e-24	0.638063	5.93893e-54	0.554121	2.21984e-38	0.314161	5.38636e-12	0.491495	2.38687e-29	-0.328384	5.00263e-13	0.296768	8.32906e-11	-0.197813	1.92529e-05	-0.212766	4.15024e-06	0.215391	3.13318e-06	-0.140922	0.00245082	0.244124	1.14501e-07	-0.0837083	0.0728759	-0.200059	1.54003e-05	-0.0466822	0.317774	0.142479	0.00219013	0.000121608	0.997925	-0.0173698	0.710224	0.0640662	0.170145	-0.103603	0.0262846	0.0269639	0.564046
SMIM26	brown	0.448558	3.74554e-24	0.609897	3.3215e-48	0.496433	5.39316e-30	0.287587	3.28887e-10	0.311753	7.95588e-12	-0.143197	0.0020786	0.121855	0.00889283	-0.212809	4.13095e-06	-0.208632	6.4146e-06	0.0738487	0.113711	-0.0147008	0.753174	0.267883	5.32005e-09	0.0162674	0.727862	-0.0621229	0.183503	0.00317208	0.945906	0.0621115	0.183583	-0.0556389	0.233655	-0.00471727	0.91963	0.0556547	0.233522	0.0180669	0.699149	0.000757003	0.987081
UQCRQ	brown	0.448302	4.00298e-24	0.71004	8.97096e-72	0.609686	3.64957e-48	0.225394	1.03959e-06	0.117968	0.0113381	-0.226579	9.09113e-07	0.204453	9.87554e-06	-0.112726	0.01557	-0.209918	5.6076e-06	0.0656029	0.160107	-0.0599434	0.199387	0.0393241	0.400103	0.0267015	0.567845	-0.113848	0.0145631	-0.0625464	0.180527	0.0116101	0.803872	0.0206569	0.658573	-0.0425488	0.362559	-0.0533276	0.253683	0.0428848	0.358778	-0.274929	2.01648e-09
CIAO2A	brown	0.446741	5.99196e-24	0.574917	7.98597e-42	0.365765	5.23098e-16	0.147633	0.00149743	0.388374	5.20115e-18	-0.133877	0.00402121	0.104521	0.0249765	0.100514	0.0311313	-0.0888862	0.0567824	0.179899	0.000104627	-0.131218	0.00481944	0.176703	0.000139216	-0.104802	0.024587	-0.140941	0.00244751	-0.0187461	0.68842	0.127968	0.00598775	0.17951	0.000108359	0.120829	0.00948794	0.0879676	0.0594003	0.148565	0.00139614	0.0527223	0.259119
MRPL15	brown	0.445954	7.33826e-24	0.562813	8.63849e-40	0.446675	6.09596e-24	0.318608	2.59671e-12	0.583041	3.08257e-43	-0.369701	2.40493e-16	0.330597	3.41777e-13	-0.155008	0.000850851	-0.0593404	0.203954	0.115517	0.0131704	-0.16629	0.000341247	0.18246	8.29306e-05	-0.0653001	0.162049	-0.171792	0.000213852	0.013631	0.770616	0.0678635	0.146161	0.10546	0.0236962	0.121182	0.00927959	0.0717695	0.124274	-0.0434988	0.351932	0.178334	0.000120409
PSMA5	brown	0.445421	8.41488e-24	0.560678	1.9342e-39	0.452065	1.50038e-24	0.287295	3.43277e-10	0.532654	4.53326e-35	-0.285679	4.34829e-10	0.290688	2.07961e-10	0.0136327	0.770587	-0.0502721	0.281944	0.062792	0.178819	-0.134053	0.00397298	0.222322	1.46677e-06	-0.0168425	0.718643	-0.118106	0.0112425	0.0336398	0.471689	-0.0055323	0.905804	0.334975	1.59333e-13	0.282496	6.89604e-10	0.0662621	0.155941	0.121067	0.00934705	0.171367	0.000221826
ATP5ME	brown	0.442895	1.6053e-23	0.611508	1.61469e-48	0.632645	8.42659e-53	0.248662	6.5239e-08	0.282707	6.68909e-10	-0.238305	2.31772e-07	0.255591	2.70546e-08	-0.178512	0.000118503	-0.161678	0.000499351	0.0984234	0.0348299	-0.0326907	0.484292	0.172733	0.000197143	0.0345372	0.459941	-0.145347	0.00177511	-0.00987603	0.832695	0.0282525	0.545563	0.0273085	0.559074	0.0140762	0.763342	0.043116	0.356191	0.0061471	0.895393	-0.0951135	0.0414469
COPS9	brown	0.44035	3.06002e-23	0.719799	1.28254e-74	0.639665	2.6836e-54	0.207777	7.01228e-06	0.207023	7.5822e-06	-0.198233	1.84697e-05	0.216921	2.65562e-06	-0.0870696	0.0620556	-0.106922	0.021816	0.0155426	0.739538	-0.0548682	0.240205	0.077811	0.0955448	-0.0465057	0.319609	-0.112642	0.0156481	-0.00512289	0.912746	0.0192827	0.679987	-0.0168284	0.718867	-0.032836	0.48235	0.0113861	0.807581	-0.0419905	0.368896	-0.219202	2.07045e-06
POLE4	brown	0.437318	6.55279e-23	0.632509	8.99991e-53	0.637892	6.46158e-54	0.257279	2.17446e-08	0.422612	2.36611e-21	-0.220478	1.7993e-06	0.327952	5.38712e-13	0.0233689	0.617137	-0.0945463	0.0426812	0.00885844	0.849717	-0.0789082	0.0909468	0.168696	0.000278678	0.0141188	0.762648	-0.0950522	0.0415787	-0.000123278	0.997896	0.0328938	0.48158	0.105441	0.0237215	0.0695191	0.13655	0.00659942	0.887745	-0.0813071	0.0815113	-0.0189881	0.684612
ATP5MG	brown	0.437139	6.85274e-23	0.751173	1.19588e-84	0.617857	9.03356e-50	0.208857	6.2662e-06	0.327131	6.19922e-13	-0.204993	9.34541e-06	0.25653	2.39646e-08	-0.0593629	0.203782	-0.116333	0.0125338	0.0807065	0.083796	-0.0789603	0.0907331	0.15992	0.000575812	-0.0301503	0.518902	-0.165426	0.000366752	0.00421681	0.928132	0.035079	0.452926	0.0612269	0.189916	0.0126553	0.786623	-0.0202059	0.665572	-0.0476601	0.307732	-0.112007	0.0162473
TIMM8B	brown	0.434016	1.4886e-22	0.717658	5.52925e-74	0.610653	2.36839e-48	0.153832	0.000932686	0.365844	5.15049e-16	-0.230022	6.13144e-07	0.214256	3.53976e-06	-0.0338645	0.468732	-0.0731236	0.117312	0.0392072	0.401506	-0.0939807	0.0439425	0.294902	1.10555e-10	-0.116357	0.0125148	-0.190698	3.84303e-05	0.00804376	0.863396	0.041222	0.377732	0.0751784	0.107334	0.0329157	0.481288	0.0236337	0.613153	-0.0435	0.351919	-0.111409	0.0168298
NDUFB1	brown	0.432179	2.34114e-22	0.652356	4.17967e-57	0.558075	5.12868e-39	0.248314	6.81464e-08	0.225218	1.06038e-06	-0.211002	5.00281e-06	0.163313	0.000436798	-0.101125	0.0301173	-0.237955	2.41687e-07	0.123483	0.00801675	-0.0331478	0.478199	0.155141	0.00084206	-0.0679981	0.145361	-0.196321	2.23016e-05	-0.0445981	0.339883	0.0755367	0.105666	0.0232008	0.619673	-0.00333513	0.94313	-0.0291581	0.532757	-0.0556083	0.233912	-0.18387	7.28696e-05
NPM3	brown	0.429759	4.23218e-22	0.662083	2.37718e-59	0.572597	1.98957e-41	0.291048	1.97105e-10	0.508845	1.14984e-31	-0.283488	5.97595e-10	0.39022	3.51276e-18	-0.127301	0.00625686	-0.0521649	0.264196	0.066552	0.154135	-0.133427	0.00414721	0.188657	4.66414e-05	-0.0593532	0.203856	-0.17478	0.000164928	0.0664212	0.154948	0.0492929	0.291434	0.0478341	0.305967	0.0795918	0.0881729	0.154482	0.000886631	-0.105298	0.0239125	0.0788655	0.0911223
ATP5PD	brown	0.429114	4.95113e-22	0.612996	8.26125e-49	0.607472	9.75824e-48	0.391746	2.53438e-18	0.417695	7.5502e-21	-0.283811	5.7036e-10	0.372054	1.50367e-16	-0.0964172	0.0387238	-0.111778	0.0164679	0.097932	0.0357516	-0.134483	0.00385699	0.133343	0.00417129	0.14676	0.00159844	-0.141323	0.0023811	0.000859283	0.985336	0.0277384	0.552901	0.118188	0.0111852	0.16836	0.00028672	0.0573881	0.219259	-0.0372353	0.425618	0.0684593	0.142644
LAMTOR5	brown	0.42652	9.27902e-22	0.653213	2.67065e-57	0.479653	7.67297e-28	0.323647	1.11943e-12	0.174346	0.00017131	-0.184197	7.071e-05	0.120082	0.00994303	-0.175972	0.000148513	-0.213325	3.90995e-06	0.0193423	0.679052	-0.0946199	0.0425192	0.143113	0.0020914	0.0788199	0.0913101	-0.0324839	0.487062	-0.0735163	0.115351	0.0177915	0.703516	-0.0928306	0.0466045	-0.0904303	0.0525978	-0.0302459	0.517576	0.0795169	0.0884736	-0.0963191	0.0389232
NDUFA1	brown	0.424903	1.36875e-21	0.520838	2.39619e-33	0.531914	5.83857e-35	0.207754	7.02898e-06	0.21543	3.12029e-06	-0.221129	1.67441e-06	0.159822	0.000580406	-0.0884706	0.0579547	-0.170844	0.000232028	0.0654854	0.160859	-0.0528174	0.25826	0.119706	0.0101798	-0.0295522	0.527232	-0.147572	0.00150437	-0.0592236	0.204848	0.0948446	0.0420281	0.0318388	0.495757	0.0359271	0.44207	0.0696544	0.135786	0.0146258	0.754393	-0.164205	0.000405833
ROMO1	brown	0.423103	2.10483e-21	0.71545	2.45925e-73	0.738362	2.22791e-80	0.222769	1.39563e-06	0.289888	2.34198e-10	-0.286655	3.77039e-10	0.323912	1.07059e-12	-0.12181	0.00891829	-0.160409	0.000553539	0.104751	0.0246574	-0.0962788	0.0390055	0.139543	0.00270501	-0.0329416	0.480942	-0.193716	2.87519e-05	0.0112878	0.809209	0.0449411	0.336179	0.0355344	0.447078	0.0191914	0.681418	-0.0469064	0.315453	-0.0913997	0.0501041	-0.207091	7.52915e-06
NDUFA4	brown	0.42172	2.92432e-21	0.722991	1.41606e-75	0.566385	2.21248e-40	0.276739	1.56464e-09	0.190228	4.01872e-05	-0.149214	0.00132936	0.221504	1.60627e-06	-0.0599408	0.199407	-0.0753948	0.106324	0.0252826	0.588603	-0.0762175	0.102551	0.0706147	0.130462	0.0384336	0.410867	-0.115058	0.0135415	0.0816977	0.0800526	0.00508802	0.913338	-0.0319524	0.49422	-0.046671	0.317891	-0.0567532	0.224409	-0.0507063	0.277803	-0.165196	0.00037383
OST4	brown	0.420146	4.24472e-21	0.780942	1.16123e-95	0.639862	2.43217e-54	0.309892	1.07277e-11	0.241972	1.48925e-07	-0.217494	2.49539e-06	0.229524	6.4938e-07	-0.0785871	0.0922739	-0.0780075	0.0947078	0.0165329	0.723601	-0.116836	0.0121546	0.0726948	0.119483	0.071061	0.128042	-0.119064	0.010595	-0.0183921	0.694004	-0.025982	0.578327	-0.0367619	0.431531	-0.0359328	0.441998	-0.0417708	0.371409	-0.00554941	0.905514	-0.148926	0.00135864
ATP5PF	brown	0.41841	6.38527e-21	0.625808	2.22224e-51	0.579589	1.24222e-42	0.288235	2.98957e-10	0.398402	5.98395e-19	-0.168282	0.000288615	0.212064	4.47154e-06	-0.103427	0.0265428	-0.0821803	0.0782798	0.0399893	0.392173	-0.0682178	0.144062	0.236406	2.90624e-07	0.0370549	0.427865	-0.110789	0.0174537	0.0732002	0.116927	0.0707439	0.129758	0.0192667	0.680237	0.0490073	0.294243	-0.00329139	0.943875	-0.0431609	0.35569	0.0397894	0.394546
TMEM126A	brown	0.417373	8.14072e-21	0.575068	7.52123e-42	0.460441	1.61585e-25	0.194679	2.6186e-05	0.378031	4.48295e-17	-0.226014	9.69227e-07	0.258574	1.83723e-08	-0.0540125	0.247627	-0.0329773	0.480467	0.21414	3.58385e-06	-0.118992	0.0106423	0.164596	0.000392929	-0.0560456	0.230249	-0.131906	0.00460034	-0.00761447	0.870621	-0.0030063	0.948729	0.14255	0.00217881	0.110641	0.0176052	0.012404	0.790762	0.0105412	0.821611	0.027237	0.560104
TMEM14B	brown	0.416191	1.07277e-20	0.729491	1.44666e-77	0.50444	4.58831e-31	0.337408	1.03717e-13	0.419039	5.50824e-21	-0.206908	7.67249e-06	0.255888	2.60351e-08	-0.0802745	0.0854708	-0.104289	0.0253022	0.0644163	0.167818	-0.105045	0.0242549	0.172673	0.000198174	-0.00695995	0.881656	-0.13932	0.00274831	0.0281898	0.546457	0.0668846	0.152082	0.0638418	0.17165	-0.0117919	0.800865	-0.0449231	0.336373	-0.0944352	0.0429265	0.0440519	0.345837
MRPL57	brown	0.413474	2.01415e-20	0.56453	4.49643e-40	0.602899	7.26415e-47	0.229231	6.71608e-07	0.178567	0.000117919	-0.179354	0.000109892	0.168161	0.000291583	-0.174163	0.000174076	-0.222041	1.51332e-06	0.0583753	0.21142	-0.0510292	0.27475	0.0817507	0.0798564	0.084174	0.0712906	-0.126259	0.00669916	-0.117183	0.0118989	0.0898679	0.0540912	-0.0796404	0.0879785	-0.0593519	0.203867	-0.0410048	0.380252	0.0266576	0.568482	-0.171412	0.000220964
PRDX3	brown	0.404788	1.45228e-19	0.670429	2.40822e-61	0.387819	5.84989e-18	0.348899	1.29639e-14	0.4706	9.9559e-27	-0.143118	0.00209072	0.218862	2.14923e-06	-0.0185987	0.690744	-0.0703011	0.132182	0.0503581	0.28112	-0.120923	0.00943221	0.207186	7.45538e-06	0.0571962	0.220807	-0.102148	0.0284806	-0.0312005	0.504441	0.103062	0.0270834	0.0515493	0.269882	0.0811334	0.0821668	-0.00336371	0.942644	-0.0360046	0.441086	0.189384	4.35412e-05
EMC7	brown	0.402379	2.48654e-19	0.580413	8.92178e-43	0.386937	7.04774e-18	0.190358	3.96937e-05	0.222583	1.42475e-06	-0.0889887	0.0564963	0.0956725	0.0402602	-0.0421751	0.366794	0.0121621	0.79475	0.12218	0.00871155	-0.0806793	0.0839006	0.0562048	0.228926	0.0923163	0.0478379	-0.0670295	0.151194	-0.0538326	0.249208	-0.0242852	0.603399	0.0531428	0.255334	0.0350391	0.453441	0.0763783	0.101826	0.218294	2.28695e-06	-0.00352478	0.939902
PHF5A	brown	0.401966	2.7256e-19	0.685866	3.27933e-65	0.587983	4.06823e-44	0.217368	2.52982e-06	0.540336	3.15617e-36	-0.216944	2.64896e-06	0.290335	2.19151e-10	0.000690028	0.988224	0.0224733	0.630696	0.0746658	0.109758	-0.0740524	0.112716	0.341007	5.45736e-14	-0.0327916	0.482943	-0.154588	0.000879327	0.15981	0.000580944	0.0190603	0.683478	0.155251	0.000834799	0.147056	0.00156356	0.153588	0.000950551	0.031447	0.501079	0.104813	0.0245721
UQCRH	brown	0.401659	2.91759e-19	0.546853	3.1171e-37	0.456104	5.16234e-25	0.294497	1.17536e-10	0.454547	7.80258e-25	-0.290465	2.14951e-10	0.212163	4.42479e-06	-0.225194	1.06326e-06	-0.12319	0.00816867	0.0934504	0.0451536	-0.130487	0.0050626	0.278417	1.23472e-09	-0.0853562	0.067393	-0.173257	0.000188373	0.0783544	0.0932449	0.0665417	0.154199	-0.0276567	0.554072	-0.0159407	0.733117	0.100035	0.0319491	-0.0274411	0.557167	0.089866	0.0540963
DPY30	brown	0.400505	3.76622e-19	0.645095	1.75305e-55	0.527669	2.46434e-34	0.4998	1.92866e-30	0.457531	3.52953e-25	-0.282096	7.30445e-10	0.242757	1.35346e-07	-0.20249	1.20581e-05	-0.162275	0.000475595	0.0318494	0.495613	-0.0523284	0.2627	0.14395	0.00196739	0.118196	0.0111798	-0.102429	0.0280442	-0.0183205	0.695136	0.0164046	0.725658	-0.01857	0.691196	0.104207	0.0254177	-0.0223712	0.632249	-0.131426	0.00475225	0.143176	0.00208188
C1QBP	brown	0.399994	4.2162e-19	0.577261	3.15131e-42	0.383555	1.43246e-17	0.315779	4.13623e-12	0.489066	4.91827e-29	-0.215452	3.11292e-06	0.236354	2.92426e-07	-0.206164	8.28522e-06	-0.139288	0.0027546	0.103948	0.0257871	-0.115891	0.0128754	0.250208	5.37292e-08	-0.0747281	0.109462	-0.126149	0.00674742	-0.0127455	0.785139	0.0611803	0.190254	-0.0785908	0.0922582	-0.125473	0.00705072	0.0721679	0.122193	-0.0478775	0.305527	0.15363	0.000947449
RPS16	brown	0.396178	9.72843e-19	0.669917	3.2058e-61	0.410881	3.65467e-20	0.210896	5.05893e-06	0.172923	0.000193915	-0.184097	7.13646e-05	0.100638	0.0309229	-0.131149	0.00484192	-0.162372	0.00047186	0.0346296	0.458739	-0.104485	0.0250265	0.0233569	0.617318	-0.104713	0.0247104	-0.0483344	0.30093	-0.0170331	0.715595	-0.014015	0.764341	-0.0466936	0.317656	-0.0870064	0.0622459	-0.00954358	0.838248	-0.0568744	0.223419	-0.165293	0.000370834
RNF7	brown	0.39558	1.10802e-18	0.576652	4.01519e-42	0.534301	2.57465e-35	0.23737	2.59131e-07	0.522735	1.28048e-33	-0.269594	4.21416e-09	0.343443	3.5172e-14	-0.0122974	0.792518	0.0263471	0.572997	0.132521	0.00441219	-0.0933293	0.0454341	0.227598	8.0958e-07	-0.0266364	0.56879	-0.122392	0.00859518	0.0691961	0.138386	0.0116291	0.803557	0.195215	2.48523e-05	0.19382	2.84642e-05	0.195293	2.46644e-05	0.104312	0.0252688	0.121551	0.00906551
ORMDL2	brown	0.39475	1.32639e-18	0.546363	3.71708e-37	0.460781	1.47434e-25	0.287151	3.50596e-10	0.340661	5.80775e-14	-0.27979	1.01595e-09	0.299823	5.21677e-11	-0.141041	0.00242987	-0.139535	0.00270656	0.0717863	0.124186	-0.126068	0.0067833	0.0533213	0.253739	0.104101	0.0255673	-0.144027	0.00195634	-0.113579	0.0147987	0.0422236	0.366243	0.0848583	0.0690127	0.133241	0.0042005	0.0271835	0.560874	0.139428	0.00272729	0.0325512	0.486159
RPS21	brown	0.394031	1.54986e-18	0.766795	3.18783e-90	0.546858	3.11134e-37	0.191244	3.64749e-05	0.231601	5.10767e-07	-0.199582	1.61509e-05	0.235755	3.13905e-07	-0.0930222	0.046152	-0.160353	0.000556051	0.0413252	0.376538	-0.0768606	0.0996759	0.185016	6.55518e-05	-0.0938412	0.0442585	-0.143413	0.00204614	0.0388787	0.405465	0.00668249	0.886341	-0.0558177	0.232153	-0.123475	0.00802107	0.0133821	0.774689	-0.0952508	0.0411527	-0.165045	0.000378573
GTF2A2	brown	0.390674	3.18792e-18	0.420013	4.37989e-21	0.323815	1.08812e-12	0.198125	1.86681e-05	0.366756	4.30579e-16	-0.177773	0.000126582	0.111061	0.017177	-0.170045	0.000248453	-0.0937735	0.0444125	0.0217899	0.641126	-0.0741376	0.112301	0.296118	9.1945e-11	-0.0554515	0.235236	-0.0920304	0.0485355	0.00265551	0.954705	0.0752659	0.106925	-0.0262194	0.574859	-0.0219251	0.639057	0.121362	0.0091747	0.0847047	0.0695187	0.101612	0.0293274
GTF3A	brown	0.390666	3.194e-18	0.628826	5.29598e-52	0.452318	1.40398e-24	0.116415	0.0124707	0.278536	1.21399e-09	-0.273493	2.46286e-09	0.210083	5.51086e-06	-0.0737848	0.114025	-0.093883	0.0441636	0.0547071	0.24159	-0.15416	0.000909161	0.124037	0.00773684	-0.171215	0.000224749	-0.200513	1.47154e-05	-0.0382761	0.412787	0.0530927	0.255783	0.0371153	0.427112	-0.0271592	0.561225	-0.0323048	0.489468	-0.0510607	0.274453	-0.167281	0.000314029
RPS7	brown	0.386584	7.59343e-18	0.815413	8.41432e-111	0.482686	3.19588e-28	0.200838	1.42434e-05	0.294117	1.24458e-10	-0.207881	6.93671e-06	0.220525	1.79002e-06	-0.0910732	0.0509327	-0.166822	0.000326385	0.0837087	0.0728744	-0.0970851	0.0373884	0.152676	0.00102014	-0.1285	0.00578083	-0.133378	0.00416136	-0.0373806	0.423813	0.0220381	0.63733	-0.0379559	0.416711	-0.076138	0.102911	0.0475208	0.309149	-0.108649	0.0197629	-0.12898	0.00559942
GLRX3	brown	0.385607	9.32545e-18	0.609926	3.27784e-48	0.422669	2.33418e-21	0.290672	2.08449e-10	0.535354	1.79084e-35	-0.249477	5.89035e-08	0.327952	5.38715e-13	0.00428804	0.926922	-0.00543608	0.907435	-0.00891831	0.848714	-0.133932	0.00400615	0.163303	0.00043716	0.0115714	0.804512	-0.125382	0.00709253	0.0274529	0.556997	0.0112951	0.809089	0.158458	0.00064756	0.198411	1.81475e-05	0.224652	1.13027e-06	-0.0186539	0.689872	0.203145	1.12836e-05
ETFA	brown	0.383682	1.39526e-17	0.482979	2.93469e-28	0.347494	1.67969e-14	0.219069	2.1009e-06	0.440654	2.83384e-23	-0.158032	0.000669981	0.322934	1.26224e-12	-0.0805075	0.0845643	-0.0936937	0.0445947	0.217123	2.598e-06	-0.111775	0.0164712	0.180254	0.000101328	0.0678817	0.146053	-0.0854161	0.0672001	-0.0425094	0.363004	0.0112007	0.810654	0.0907288	0.051819	0.071184	0.127382	0.167747	0.000301952	0.368609	2.98657e-16	0.19382	2.84652e-05
SAP18	brown	0.383499	1.44941e-17	0.550451	8.49618e-38	0.411278	3.33704e-20	0.268571	4.84533e-09	0.260459	1.43487e-08	-0.0408905	0.381583	0.100022	0.0319707	-0.059254	0.204614	-0.104376	0.0251798	0.0193754	0.678534	-0.0319356	0.494447	0.129001	0.00559135	0.160222	0.000561955	-0.039907	0.393149	-0.00849982	0.855733	0.00353336	0.939756	0.00994164	0.8316	0.0181494	0.697843	0.0192173	0.681013	0.196392	2.21474e-05	0.0567682	0.224286
NDUFB5	brown	0.380428	2.74022e-17	0.65703	3.57165e-58	0.446248	6.80332e-24	0.214948	3.28637e-06	0.49111	2.67765e-29	-0.18063	9.79475e-05	0.214307	3.52027e-06	0.0298485	0.523096	-0.0679245	0.145798	0.0242845	0.603409	-0.0703416	0.131959	0.258553	1.84209e-08	-0.0767332	0.10024	-0.158499	0.000645455	0.00976828	0.834494	0.0475646	0.308703	0.139815	0.00265298	0.130172	0.00517102	0.271061	3.4467e-09	0.0284525	0.542723	0.0867378	0.0630609
MRPS12	brown	0.379937	3.03195e-17	0.523804	8.98172e-34	0.504917	3.95317e-31	0.177573	0.000128858	0.376664	5.92633e-17	-0.283598	5.88194e-10	0.23445	3.66152e-07	-0.0548902	0.240016	-0.0648342	0.165071	0.0422475	0.365971	-0.119384	0.0103858	0.130652	0.00500683	-0.0867863	0.0629132	-0.120745	0.00953804	0.011151	0.811478	0.0855129	0.0668897	0.0947047	0.0423333	0.0671275	0.150596	0.0971835	0.037195	-0.00847287	0.856186	-0.0392977	0.400419
TMEM14C	brown	0.37919	3.53522e-17	0.787457	2.6409e-98	0.559371	3.15985e-39	0.311483	8.30927e-12	0.338976	7.84967e-14	-0.13861	0.00289046	0.286651	3.77228e-10	-0.0104315	0.823436	-0.0471561	0.312881	0.0201543	0.666374	-0.0839815	0.0719426	0.132804	0.00432778	0.0543247	0.244901	-0.0890384	0.056358	0.0232447	0.619009	0.0217096	0.642356	0.102167	0.0284514	-6.7571e-05	0.998847	-0.0351008	0.452646	-0.00798603	0.864367	-0.0217238	0.642139
HINT1	brown	0.377903	4.60266e-17	0.77678	5.08777e-94	0.50378	5.63463e-31	0.216189	2.87468e-06	0.213829	3.70505e-06	-0.137262	0.0031787	0.180737	9.69998e-05	-0.000344733	0.994117	-0.184339	6.97894e-05	0.054031	0.247466	-0.0360519	0.440486	0.140072	0.00260473	0.00548239	0.90665	-0.0743603	0.111224	-0.0264888	0.570935	0.0352198	0.451114	0.0702706	0.132351	0.00327339	0.944181	0.0192481	0.68053	0.0126861	0.786116	-0.131931	0.00459258
NUDT2	brown	0.377419	5.08036e-17	0.523646	9.46514e-34	0.374396	9.3864e-17	0.0386775	0.407901	0.335043	1.57459e-13	-0.0787566	0.0915714	0.214607	3.40902e-06	0.142305	0.00221796	0.0719345	0.123409	0.103217	0.0268522	0.00660731	0.887612	0.24258	1.38307e-07	-0.214105	3.59735e-06	-0.107519	0.0210862	0.0494983	0.289426	0.0840562	0.0716889	0.204425	9.904e-06	0.12502	0.00726113	0.193732	2.87068e-05	0.131295	0.00479443	-0.0553317	0.23625
RPP25L	brown	0.376673	5.9152e-17	0.561072	1.66749e-39	0.564129	5.23915e-40	0.337832	9.62031e-14	0.340825	5.6393e-14	-0.218001	2.36107e-06	0.290371	2.17994e-10	-0.112001	0.016253	-0.168381	0.000286215	0.0314701	0.500764	-0.0187105	0.68898	0.215602	3.06287e-06	0.0330227	0.479862	-0.16746	0.00030933	-0.0671923	0.150202	0.158079	0.00066745	0.0472815	0.311595	0.00736182	0.874878	0.118463	0.0109968	-0.00833734	0.858462	-0.0158943	0.733865
RPL9	brown	0.375187	7.99835e-17	0.823425	8.82176e-115	0.446432	6.48935e-24	0.178965	0.000113788	0.108117	0.0203765	-0.143908	0.00197339	0.175256	0.000158172	-0.0419413	0.369459	-0.143414	0.002046	0.101505	0.0295001	-0.0826871	0.0764526	0.0450823	0.334661	-0.0610245	0.191387	-0.0887418	0.0571874	-0.0436793	0.349936	-0.0666258	0.153677	-0.0162008	0.728932	-0.0948757	0.0419605	-0.038459	0.410557	-0.0755083	0.105797	-0.232196	4.76644e-07
KRTCAP3	brown	0.375142	8.07222e-17	0.453838	9.41094e-25	0.387824	5.84455e-18	0.374859	8.5482e-17	0.0739572	0.11318	-0.185787	6.10294e-05	0.198658	1.77071e-05	-0.333411	2.09584e-13	-0.278062	1.29833e-09	0.0953171	0.0410113	-0.0671553	0.150427	0.00348504	0.940579	0.233985	3.86684e-07	-0.0839627	0.0720064	-0.180407	9.99383e-05	-0.0172203	0.712606	-0.184461	6.90065e-05	-0.0833212	0.0742151	-0.0811656	0.082045	0.088707	0.0572855	-0.0844232	0.070454
CNIH4	brown	0.374968	8.36125e-17	0.551887	5.0355e-38	0.413904	1.8236e-20	0.423225	2.04455e-21	0.0646048	0.166575	-0.10918	0.0191656	0.151066	0.00115459	-0.0340978	0.465673	-0.133793	0.00404446	-0.0366099	0.433438	-0.105981	0.0230099	0.064037	0.17034	0.259343	1.66133e-08	-0.0377423	0.419339	-0.0621452	0.183345	-0.0941976	0.0434552	-0.013236	0.777084	0.0639573	0.170874	-0.0962377	0.0390895	-0.0506904	0.277954	-0.0547865	0.240906
TMA7	brown	0.373329	1.16413e-16	0.753646	1.67176e-85	0.574145	1.08272e-41	0.235447	3.2555e-07	0.193673	2.88709e-05	-0.122288	0.00865173	0.166279	0.000341564	-0.0944351	0.0429267	-0.154648	0.000875199	0.0530933	0.255778	-0.0571657	0.221053	0.164391	0.000399659	0.0176779	0.705321	-0.0653295	0.16186	0.0246729	0.597628	0.0143753	0.758468	-0.0601974	0.197486	-0.0919396	0.0487587	-0.03616	0.439115	-0.0452479	0.332888	-0.157881	0.000678093
RSL24D1	brown	0.372393	1.40487e-16	0.809669	4.57261e-108	0.392185	2.3067e-18	0.150626	0.00119408	0.296706	8.40902e-11	-0.11992	0.0100447	0.0951167	0.04144	-0.0258678	0.579999	-0.0717814	0.124211	0.0442118	0.344087	-0.0911049	0.0508516	0.204133	1.02042e-05	-0.0775075	0.096849	-0.10485	0.0245206	-0.0149941	0.748414	0.0160487	0.731379	0.0286238	0.540295	-0.0469132	0.315382	0.0986276	0.034453	0.125428	0.00707141	-0.0270546	0.562735
BLOC1S1	brown	0.371804	1.58099e-16	0.508002	1.50093e-31	0.57951	1.28233e-42	0.16487	0.000384096	0.129706	0.00533487	-0.141364	0.00237404	0.159957	0.000574123	0.0130528	0.78009	-0.216545	2.76605e-06	0.0664713	0.154636	0.00986756	0.832837	0.203188	1.12347e-05	-0.000580138	0.9901	-0.143598	0.00201871	-0.0853165	0.0675209	0.0620219	0.184218	0.135787	0.00352396	0.0410293	0.379967	-0.0290145	0.534778	0.154994	0.000851828	-0.26129	1.28611e-08
RPL27	brown	0.37093	1.88269e-16	0.872784	9.33006e-145	0.579579	1.24721e-42	0.245675	9.45906e-08	0.280783	8.81762e-10	-0.19885	1.73735e-05	0.338912	7.93916e-14	-0.0138989	0.766236	-0.111224	0.0170135	0.0233338	0.617667	-0.105482	0.0236661	0.103748	0.0260742	-0.0431282	0.356055	-0.126826	0.00645526	-0.00758444	0.871127	-0.0672084	0.150103	0.0376946	0.419928	0.024696	0.597284	0.0291192	0.533304	-0.0782462	0.0936991	-0.148761	0.00137571
TMEM126B	brown	0.370057	2.24049e-16	0.644441	2.44191e-55	0.442504	1.77311e-23	0.215684	3.03602e-06	0.21865	2.19972e-06	-0.136328	0.0033935	0.209201	6.04508e-06	0.0747698	0.109264	-0.0883414	0.0583233	0.0929339	0.04636	-0.094388	0.043031	0.0963197	0.038922	-0.00154728	0.973599	-0.116939	0.0120784	-0.0610323	0.19133	0.0111836	0.810938	0.136202	0.0034235	0.0748404	0.108928	-0.072291	0.121556	-0.0823605	0.0776261	-0.0836674	0.0730165
VPS29	brown	0.369778	2.36838e-16	0.609963	3.22477e-48	0.413061	2.21509e-20	0.218466	2.24442e-06	0.434686	1.26123e-22	-0.238656	2.22238e-07	0.168585	0.000281303	0.0437625	0.349018	-0.112409	0.0158657	0.052588	0.260336	-0.0962418	0.039081	0.205551	8.82501e-06	-0.104882	0.0244771	-0.143536	0.00202787	-0.0399111	0.3931	0.113508	0.0148616	0.169859	0.000252423	0.161709	0.000498102	0.0342002	0.464333	-0.0102142	0.827055	0.0315966	0.499043
OSTC	brown	0.368798	2.87713e-16	0.653108	2.8217e-57	0.434915	1.19158e-22	0.213312	3.91547e-06	0.398342	6.06322e-19	-0.243701	1.20603e-07	0.107677	0.0208965	-0.0247477	0.596517	0.109251	0.0190875	0.0469476	0.315028	-0.163752	0.0004213	0.135475	0.00360104	-0.0496344	0.288101	-0.124512	0.00750327	0.122808	0.00837039	0.0109976	0.814025	0.0800581	0.08632	0.0678239	0.146397	-0.020049	0.668013	0.0462125	0.322673	0.0545943	0.242564
DAD1	brown	0.366343	4.6697e-16	0.569121	7.70662e-41	0.471152	8.5357e-27	0.25677	2.32293e-08	0.447698	4.68021e-24	-0.230623	5.7209e-07	0.235386	3.2789e-07	-0.0707601	0.12967	0.0664009	0.155074	0.027128	0.561676	-0.125179	0.00718677	0.198814	1.74347e-05	-0.0106616	0.819606	-0.145526	0.00175185	0.145264	0.00178615	0.0289943	0.535062	0.0379695	0.416544	0.0649939	0.164031	0.0169463	0.716983	0.0557136	0.233026	0.0925726	0.04722
CHMP5	brown	0.361192	1.27298e-15	0.567435	1.47782e-40	0.357724	2.47536e-15	0.308943	1.24844e-11	0.377618	4.87842e-17	-0.154007	0.00092007	0.213878	3.68576e-06	0.0297957	0.523832	-0.0411203	0.378911	-0.0136742	0.769908	-0.0928116	0.0466498	0.148254	0.00142921	0.100615	0.0309621	-0.0548045	0.240752	-0.0444847	0.341114	0.0124509	0.789988	0.184637	6.78951e-05	0.227111	8.55768e-07	0.0105955	0.820706	0.112876	0.0154321	0.169915	0.00025123
TMEM256	brown	0.359432	1.78574e-15	0.676186	9.2817e-63	0.593632	3.84986e-45	0.200208	1.51725e-05	0.136733	0.00329873	-0.20043	1.48382e-05	0.164369	0.000400386	-0.249148	6.1391e-08	-0.237924	2.42574e-07	0.049525	0.289166	-0.04002	0.391809	0.14955	0.00129595	-0.0763943	0.101754	-0.189924	4.13657e-05	-0.108494	0.0199396	0.0334295	0.474466	-0.159217	0.000609348	-0.200797	1.43021e-05	-0.0613664	0.188907	-0.0602044	0.197434	-0.299022	5.90105e-11
RPL26L1	brown	0.35924	1.85275e-15	0.624726	3.70379e-51	0.579614	1.23017e-42	0.26711	5.90742e-09	0.38734	6.47308e-18	-0.198046	1.88153e-05	0.280162	9.63498e-10	-0.0256952	0.58253	-0.0617708	0.186003	0.0824753	0.0772121	-0.0545816	0.242674	0.158769	0.00063165	0.0805123	0.0845457	-0.119515	0.0103013	0.0540972	0.246885	0.0064445	0.890363	0.122908	0.00831684	0.0923188	0.0478321	0.0159466	0.733022	-0.0684113	0.142925	0.0443515	0.342563
SMIM20	brown	0.359223	1.85881e-15	0.48692	9.26959e-29	0.326995	6.34462e-13	0.206795	7.76326e-06	0.237241	2.63145e-07	-0.11502	0.0135725	0.199751	1.58803e-05	-0.115497	0.0131865	-0.0863419	0.0642783	0.0659309	0.158024	-0.0172031	0.712882	0.177749	0.000126854	0.0523596	0.262414	-0.0890885	0.056219	-0.0348939	0.455316	0.0769188	0.099419	-0.0125682	0.788057	-0.02171	0.64235	-0.00662876	0.887249	0.0134376	0.773781	0.0343416	0.462486
SDHD	brown	0.358514	2.12895e-15	0.588486	3.30434e-44	0.389592	4.01538e-18	0.153328	0.000969988	0.365113	5.94312e-16	-0.0593222	0.204093	0.262969	1.02955e-08	0.123417	0.00805046	0.0181894	0.69721	0.103188	0.0268965	-0.0894817	0.0551369	0.202141	1.24921e-05	0.0494497	0.289901	-0.0998084	0.0323407	-0.0241398	0.605569	0.0162773	0.727703	0.188894	4.56074e-05	0.103052	0.0270983	0.0776595	0.0961942	0.0536856	0.250505	0.10494	0.0243976
RPLP1	brown	0.358228	2.24813e-15	0.667213	1.43839e-60	0.525603	4.92865e-34	0.172782	0.000196315	0.11805	0.0112813	-0.105794	0.0232547	0.244654	1.07281e-07	-0.149237	0.00132707	-0.168494	0.000283485	0.165251	0.000372135	-0.00456272	0.922255	0.0542486	0.245564	0.0554325	0.235396	-0.090682	0.0519404	-0.0964431	0.0386713	-0.0404244	0.387038	-0.0776295	0.0963228	-0.145493	0.00175605	0.157123	0.000720225	0.0521305	0.264511	-0.185215	6.43584e-05
ATP6V1G1	brown	0.357392	2.63678e-15	0.478972	9.32891e-28	0.411409	3.23835e-20	0.341389	5.09597e-14	0.282375	7.01664e-10	-0.127371	0.00622801	0.203081	1.13576e-05	-0.0580231	0.214194	-0.103675	0.0261801	-0.0479844	0.304447	-0.083034	0.075222	0.136336	0.0033915	0.143663	0.00200904	-0.0177178	0.704688	-0.0120557	0.796506	0.0222614	0.633923	0.0774591	0.0970579	0.0789631	0.0907214	0.102334	0.0281914	0.0554689	0.235089	0.128177	0.0059058
C19orf33	brown	0.355938	3.47519e-15	0.390093	3.60896e-18	0.348482	1.40024e-14	0.120568	0.00964513	0.0607783	0.193188	-0.165126	0.000376024	0.242639	1.37312e-07	-0.0650615	0.163592	-0.0553231	0.236323	-0.050217	0.282473	-0.0699811	0.133956	-0.123484	0.00801613	0.0514749	0.270574	0.0133466	0.775271	-0.0962087	0.0391489	-0.124182	0.00766495	0.155184	0.000839229	0.0475567	0.308783	0.024977	0.593118	0.300301	4.84581e-11	-0.157803	0.00068229
ATRAID	brown	0.355617	3.69256e-15	0.636728	1.14715e-53	0.516325	1.04729e-32	0.291128	1.94779e-10	0.222257	1.47751e-06	-0.169608	0.000257896	0.214885	3.30859e-06	-0.179924	0.000104392	-0.177232	0.000132827	0.0521784	0.264072	-0.059276	0.204446	0.113494	0.0148743	0.09881	0.0341193	-0.125322	0.00712057	-0.0725829	0.120054	-0.0015077	0.974274	-0.0809072	0.0830269	-0.0566303	0.225416	-0.0325588	0.486057	-0.0394911	0.398103	-0.116843	0.0121494
RPL35	brown	0.35479	4.31711e-15	0.779535	4.20486e-95	0.606674	1.38831e-47	0.174085	0.000175265	0.222241	1.48017e-06	-0.222671	1.41095e-06	0.360052	1.58547e-15	-0.010896	0.815711	-0.125805	0.00690043	0.0263914	0.572352	-0.0919931	0.0486271	0.0877836	0.0599368	-0.0873546	0.0612024	-0.101771	0.0290747	-0.0487348	0.296939	-0.0491405	0.29293	0.118735	0.010813	0.0225398	0.629685	0.0532465	0.254406	-0.0625876	0.18024	-0.22136	1.63223e-06
GSTO1	brown	0.354474	4.58246e-15	0.705674	1.54035e-70	0.463366	7.31212e-26	0.00335011	0.942875	0.222273	1.47489e-06	-0.111546	0.0166946	0.210724	5.1515e-06	0.300924	4.40133e-11	0.0674447	0.148672	0.00344118	0.941325	-0.0857482	0.0661397	0.0237377	0.611592	-0.203861	1.04909e-05	-0.103708	0.0261325	-0.0254027	0.586831	-0.0511349	0.273756	0.307655	1.5325e-11	0.1412	0.00240222	0.0754387	0.10612	0.0319524	0.494219	-0.245908	9.1913e-08
ATP5PO	brown	0.35259	6.52729e-15	0.694695	1.56536e-67	0.575818	5.59137e-42	0.2471	7.92827e-08	0.32866	4.77157e-13	-0.124255	0.00762867	0.155197	0.000838351	-0.0358413	0.443161	-0.0928608	0.046533	0.0121742	0.79455	-0.0167019	0.720893	0.249736	5.70174e-08	0.0342939	0.463109	-0.129964	0.00524346	0.0495892	0.28854	0.051281	0.272386	0.046896	0.31556	0.0451867	0.333542	0.0390663	0.403201	-0.00846682	0.856287	-0.0544118	0.244144
COX7A2L	brown	0.348943	1.28596e-14	0.772997	1.47149e-92	0.491558	2.34244e-29	0.360562	1.43712e-15	0.499434	2.15806e-30	-0.192226	3.31974e-05	0.28107	8.46276e-10	-0.0871016	0.0619591	-0.0738389	0.113759	0.0152543	0.744199	-0.125536	0.00702196	0.178778	0.000115721	0.0203349	0.663567	-0.098575	0.0345498	0.00267713	0.954337	0.0381335	0.414532	-0.0285224	0.541731	0.0173852	0.709979	0.0692348	0.138164	-0.0259208	0.579223	0.131245	0.00481075
SRP14	brown	0.348631	1.36216e-14	0.540255	3.24734e-36	0.446326	6.66947e-24	0.263204	9.97861e-09	0.292695	1.54106e-10	0.00081121	0.986156	0.0830101	0.0753063	-0.0841112	0.071503	-0.0476085	0.308256	0.0180434	0.699522	0.00702092	0.880627	0.228861	7.00728e-07	0.21668	2.72582e-06	-0.0121633	0.79473	0.0529497	0.257068	0.00399626	0.931882	-0.00217152	0.962954	0.00179938	0.969299	0.0920858	0.0483997	0.131376	0.00476836	0.144128	0.00194186
RPS17	brown	0.348102	1.50168e-14	0.713746	7.70205e-73	0.390579	3.25372e-18	0.184591	6.81817e-05	0.246653	8.38077e-08	-0.0953171	0.0410113	0.278412	1.23563e-09	-0.119274	0.0104575	-0.0847586	0.0693409	0.201309	1.35852e-05	-0.0579288	0.21494	0.114141	0.0143094	-0.0185339	0.691765	-0.0448601	0.337051	-0.0266782	0.568183	-0.0735516	0.115176	-0.0337706	0.469966	-0.0967532	0.0380471	0.181703	8.88603e-05	0.0249877	0.59296	-0.0203796	0.662873
RPL38	brown	0.347813	1.5838e-14	0.711425	3.60056e-72	0.545479	5.10041e-37	0.332028	2.66677e-13	0.300576	4.64438e-11	-0.249367	5.97263e-08	0.327372	5.94895e-13	-0.104099	0.0255703	-0.124103	0.00770404	0.188522	4.72367e-05	-0.13526	0.00365529	0.114831	0.0137278	0.00886635	0.849585	-0.112234	0.0160309	-0.0101709	0.827777	-0.05924	0.204721	0.01197	0.797921	0.0369398	0.429303	0.0561862	0.229081	-0.120757	0.00953122	-0.0649717	0.164175
OSER1	brown	0.346795	1.90943e-14	0.526243	3.97809e-34	0.436939	7.20306e-23	0.265568	7.27361e-09	0.487556	7.68674e-29	-0.166237	0.000342777	0.337287	1.05976e-13	0.0503365	0.281327	-0.00784501	0.866739	-0.0198737	0.670745	-0.0862229	0.0646477	0.250963	4.88477e-08	0.0318214	0.495993	-0.0765097	0.101236	0.0911575	0.0507176	0.119588	0.0102546	0.20819	6.71755e-06	0.172627	0.000198968	0.180788	9.6553e-05	0.0452912	0.332424	0.181148	9.34521e-05
POLR2K	brown	0.345309	2.50589e-14	0.548461	1.74697e-37	0.379652	3.21531e-17	0.233927	3.89357e-07	0.406419	1.00665e-19	-0.251809	4.38833e-08	0.159037	0.000618219	-0.14372	0.00200079	-0.119427	0.0103582	0.0284964	0.542099	-0.143283	0.0020656	0.279475	1.06258e-09	-0.0505392	0.279392	-0.112017	0.0162376	-0.00404787	0.931004	0.0973695	0.0368317	-0.0240398	0.607065	0.0283542	0.544119	0.00998075	0.830948	-0.125639	0.00697527	0.0790002	0.0905694
LYPLA1	brown	0.345046	2.62867e-14	0.581068	6.85222e-43	0.303928	2.75779e-11	0.217555	2.47865e-06	0.375083	8.17018e-17	-0.209632	5.77811e-06	0.165211	0.000373361	-0.0629475	0.177743	-0.0973487	0.0368722	0.0478994	0.305306	-0.12643	0.00662481	0.181614	8.95788e-05	-0.0116332	0.80349	-0.116317	0.0125456	-0.00703352	0.880415	0.0146675	0.753716	0.0161855	0.729179	0.0636952	0.172637	0.030629	0.512284	0.0228552	0.624899	0.0930409	0.046108
PFDN5	brown	0.344782	2.75815e-14	0.775262	1.97806e-93	0.546284	3.82364e-37	0.125926	0.00684597	0.124031	0.00773986	-0.0927881	0.0467055	0.142542	0.00218008	0.0484657	0.299617	-0.123085	0.00822369	0.0461304	0.323535	0.00789842	0.865841	0.0713158	0.126677	-0.0774891	0.0969284	-0.104995	0.0243223	-0.0428355	0.359332	-0.0483004	0.301271	0.0515153	0.270199	-0.0378044	0.418575	-0.0202436	0.664986	-0.0396195	0.396569	-0.288148	3.02826e-10
RPLP0	brown	0.344005	3.17666e-14	0.706396	9.66254e-71	0.464153	5.89997e-26	0.243603	1.2206e-07	0.390546	3.27655e-18	-0.259572	1.61237e-08	0.332922	2.28239e-13	-0.138537	0.00290544	-0.127604	0.00613339	0.133258	0.00419567	-0.120623	0.00961146	0.152169	0.00106085	-0.0451473	0.333964	-0.146931	0.00157811	-0.0483271	0.301003	0.0169656	0.716675	0.00447452	0.923753	-0.0552976	0.236539	0.150291	0.00122503	0.00666172	0.886692	0.021392	0.647231
ATP5F1E	brown	0.343552	3.44826e-14	0.475693	2.37664e-27	0.405484	1.24238e-19	0.19475	2.6006e-05	0.180061	0.00010311	-0.16832	0.000287691	0.184866	6.64719e-05	-0.122559	0.008504	-0.111497	0.0167428	0.053797	0.249522	-0.0621234	0.183499	0.081299	0.081542	0.00934663	0.841542	-0.10274	0.0275691	0.0966916	0.0381703	0.0368406	0.430544	-0.0656168	0.160019	-0.0545346	0.24308	-0.015095	0.74678	-0.0473818	0.310567	-0.0898032	0.0542651
NDUFB9	brown	0.342785	3.96199e-14	0.524973	6.08418e-34	0.494225	1.05177e-29	0.229547	6.47632e-07	0.325552	8.1113e-13	-0.275075	1.97581e-09	0.214981	3.27454e-06	-0.220246	1.8461e-06	-0.188876	4.56868e-05	0.0551176	0.238071	-0.0800699	0.0862735	0.170844	0.000232032	-0.0328308	0.48242	-0.182056	8.6045e-05	-0.0305528	0.513335	0.11662	0.0123163	-0.0714162	0.126142	0.00245333	0.95815	0.0668414	0.152348	-0.120354	0.00977516	-0.0554215	0.235489
RPS15A	brown	0.342254	4.3605e-14	0.820818	1.82876e-113	0.47708	1.60207e-27	0.186841	5.53146e-05	0.0897506	0.054407	-0.0992434	0.0333373	0.171674	0.000216048	0.0122717	0.792942	-0.106134	0.022812	0.00622405	0.894091	-0.0788275	0.091279	0.0440464	0.345897	-0.0246468	0.598015	-0.0729295	0.118291	-0.0626258	0.179974	-0.0321309	0.491809	-0.0296412	0.525987	-0.0844908	0.0702286	-0.0194414	0.677501	-0.0850974	0.0682308	-0.235187	3.35681e-07
NAA38	brown	0.341897	4.65019e-14	0.57826	2.11584e-42	0.645282	1.59386e-55	0.286152	4.05813e-10	0.0876728	0.0602616	-0.127055	0.00635866	0.217089	2.60746e-06	-0.220097	1.8765e-06	-0.219497	2.0046e-06	0.0414423	0.375185	0.0162054	0.728859	0.0823226	0.0777632	0.0800884	0.0862008	-0.108125	0.0203669	-0.0330463	0.479548	-0.003317	0.943439	-0.177916	0.000124979	-0.160425	0.000552815	-0.0696987	0.135537	-0.0811545	0.0820869	-0.257108	2.22344e-08
NME2	brown	0.340305	6.18986e-14	0.532514	4.75641e-35	0.578353	2.03814e-42	0.238693	2.21245e-07	0.366667	4.38203e-16	-0.286834	3.67273e-10	0.451835	1.59365e-24	-0.110354	0.0179028	-0.0637054	0.172568	0.0256125	0.583745	-0.150239	0.0012299	0.142756	0.00214645	0.0642741	0.16876	-0.0797102	0.0876995	-0.00707953	0.879638	0.0485062	0.299213	0.0198055	0.67181	0.0269334	0.564487	0.0498844	0.285676	-0.030179	0.518504	0.00825941	0.859771
TIMM9	brown	0.33986	6.70289e-14	0.565047	3.6916e-40	0.327449	5.87158e-13	0.254876	2.96613e-08	0.442021	2.00439e-23	-0.250996	4.86405e-08	0.173074	0.000191395	-0.0897867	0.0543095	0.0185673	0.691239	0.0957988	0.0399959	-0.158175	0.000662358	0.239804	1.93618e-07	-0.0872021	0.0616579	-0.149566	0.00129437	0.158166	0.000662842	0.048632	0.297959	0.0515629	0.269755	0.0833101	0.0742541	0.00623192	0.893958	-0.134562	0.00383606	0.136326	0.00339396
ELOC	brown	0.339088	7.69464e-14	0.520849	2.38721e-33	0.411753	2.99279e-20	0.257276	2.17548e-08	0.390319	3.43895e-18	-0.32583	7.73715e-13	0.222898	1.3757e-06	-0.169216	0.000266631	-0.100272	0.0315417	0.0122259	0.793697	-0.167778	0.000301169	0.230186	6.01649e-07	-0.0666061	0.153799	-0.13994	0.00262952	-0.00195246	0.966689	0.0623671	0.181783	-0.00613007	0.895681	0.0257828	0.581245	-0.0103315	0.825101	-0.132072	0.00454878	0.0327704	0.483227
SNRPD2	brown	0.338717	8.22042e-14	0.615431	2.73913e-49	0.493085	1.4822e-29	0.217872	2.39468e-06	0.498266	3.08547e-30	-0.23411	3.81086e-07	0.189487	4.31188e-05	-0.0639532	0.170901	-0.0252168	0.589573	0.00103595	0.982322	-0.09435	0.0431154	0.249541	5.84302e-08	-0.0956052	0.0404015	-0.0950537	0.0415756	0.189625	4.25591e-05	0.065289	0.16212	0.0591081	0.205733	0.0607204	0.193614	0.108138	0.0203513	-0.0455486	0.329681	0.107706	0.0208622
TBCA	brown	0.338533	8.4935e-14	0.668708	6.28467e-61	0.511483	4.97223e-32	0.349189	1.22888e-14	0.503874	5.47264e-31	-0.22293	1.37081e-06	0.270207	3.8755e-09	-0.0285703	0.541052	-0.0777672	0.0957319	0.0963438	0.038873	-0.0674035	0.148921	0.243735	1.20098e-07	0.0641823	0.16937	-0.0658355	0.158628	0.153497	0.000957333	0.0796453	0.0879587	0.142092	0.00225242	0.174244	0.000172839	0.0423541	0.364761	-0.0362624	0.437819	0.173403	0.000186002
DBI	brown	0.338185	9.03669e-14	0.542817	1.31546e-36	0.41271	2.40156e-20	0.18771	5.09888e-05	0.215501	3.09627e-06	-0.00183548	0.968683	0.145069	0.00181193	0.126757	0.0064843	-0.146502	0.00162948	0.113561	0.0148152	0.00594937	0.89874	0.108326	0.0201333	0.0861655	0.0648268	-0.0664565	0.154728	-0.0869363	0.0624578	-0.0219072	0.639331	0.0803886	0.0850261	0.110319	0.0179389	0.162693	0.000459632	0.0995927	0.0327182	-0.0421591	0.366975
HSBP1	brown	0.338014	9.31454e-14	0.558691	4.07624e-39	0.450031	2.55413e-24	0.204819	9.51296e-06	0.23051	5.79598e-07	-0.0845754	0.069947	0.0979236	0.0357674	-0.0588084	0.208045	-0.0894445	0.0552385	0.00207299	0.964634	0.0294569	0.528565	0.146081	0.00168121	0.0464623	0.320062	-0.096898	0.0377585	0.0266723	0.568269	0.144161	0.0019372	-0.00497007	0.915339	-0.0176732	0.705396	0.00199304	0.965997	0.00183147	0.968752	-0.0415527	0.373914
NEDD8	brown	0.337711	9.82906e-14	0.556089	1.07333e-38	0.509555	9.18346e-32	0.300939	4.39081e-11	0.486909	9.29869e-29	-0.265801	7.04838e-09	0.243473	1.24014e-07	-0.168404	0.000285659	-0.0564586	0.226828	0.0223193	0.63304	-0.126995	0.00638378	0.195486	2.42037e-05	-0.0235955	0.613727	-0.166514	0.000334922	0.185823	6.0826e-05	0.0605875	0.194592	0.012946	0.781843	0.0447745	0.337975	0.000596704	0.989817	-0.128563	0.00575668	0.12657	0.0065643
RPS27A	brown	0.336459	1.22688e-13	0.729974	1.02368e-77	0.374203	9.76011e-17	0.243115	1.29562e-07	0.315826	4.10492e-12	-0.148715	0.00138048	0.2524	4.07092e-08	-0.0763817	0.10181	-0.115089	0.0135158	0.31103	8.93708e-12	-0.0796613	0.0878949	0.0836119	0.0732076	-0.0718212	0.124002	-0.0742332	0.111838	-0.0230141	0.622494	-0.0555009	0.234818	0.0252307	0.589369	-0.0441783	0.344453	0.115999	0.0127907	-0.0494767	0.289637	0.00416383	0.929033
RPS11	brown	0.335803	1.37749e-13	0.779438	4.5929e-95	0.472527	5.80671e-27	0.168742	0.000277574	0.127992	0.00597826	-0.0877008	0.0601794	0.0987896	0.0341565	-0.0492766	0.291594	-0.103931	0.0258103	0.00589882	0.899595	-0.0525891	0.260327	0.0945493	0.0426745	-0.00669739	0.88609	-0.0323781	0.488482	0.00079191	0.986486	-0.047628	0.308058	-0.0461693	0.323127	-0.11352	0.0148509	0.0762875	0.102235	-0.0306805	0.511574	-0.161675	0.000499487
RPS8	brown	0.334505	1.73055e-13	0.819136	1.25934e-112	0.502511	8.35672e-31	0.233664	4.0153e-07	0.166093	0.000346904	-0.133787	0.00404625	0.213375	3.88923e-06	-0.0977766	0.0360472	-0.151426	0.00112324	0.0323826	0.488421	-0.0737986	0.113957	0.13354	0.00411521	0.00205216	0.964989	-0.104901	0.0244514	-0.012334	0.791914	-0.073094	0.117461	-0.0670262	0.151215	-0.103369	0.0266284	-0.00390512	0.933432	-0.0852211	0.0678294	-0.15394	0.000924887
CNIH1	brown	0.333607	2.02522e-13	0.601209	1.51309e-46	0.268208	5.09049e-09	0.113712	0.0146822	0.396431	9.20678e-19	-0.101781	0.0290592	0.109033	0.0193292	0.102231	0.0283517	0.148727	0.00137923	0.0474246	0.310131	-0.125173	0.00718933	0.191158	3.67766e-05	-0.0734157	0.115851	-0.111122	0.0171165	0.132969	0.00427917	-0.00606387	0.896802	0.138315	0.00295141	0.0860825	0.0650863	0.0628222	0.17861	0.0796295	0.088022	0.121204	0.00926646
COX6B1	brown	0.332079	2.64316e-13	0.383316	1.50564e-17	0.417427	8.03935e-21	0.102465	0.0279899	0.233607	4.04246e-07	-0.241533	1.57086e-07	0.106111	0.0228427	-0.121742	0.00895654	-0.123592	0.00796092	0.0709582	0.128597	-0.0776271	0.0963333	0.0746309	0.109925	-0.0798293	0.0872255	-0.13042	0.00508572	0.0148902	0.7501	0.0898288	0.0541961	0.0515178	0.270175	0.0650584	0.163612	0.0389403	0.40472	0.0053584	0.908752	-0.103708	0.0261327
JAGN1	brown	0.331764	2.79177e-13	0.519114	4.21987e-33	0.370403	2.09157e-16	0.26242	1.10747e-08	0.273256	2.54521e-09	-0.113954	0.0144709	0.142002	0.0022671	-0.159549	0.000593273	-0.114299	0.0141745	0.0547043	0.241614	-0.0353395	0.449576	0.00538454	0.908309	0.121129	0.00931036	-0.054269	0.245386	-0.0357755	0.444	0.0200632	0.667792	0.0210372	0.652696	0.00654281	0.888702	0.00350907	0.94017	0.191138	3.68496e-05	0.0681143	0.144673
RPL31	brown	0.330353	3.56462e-13	0.806737	1.04939e-106	0.430407	3.61323e-22	0.255658	2.68213e-08	0.157251	0.000712909	-0.122172	0.00871612	0.210503	5.27271e-06	-0.116818	0.0121676	-0.157096	0.000721725	0.092075	0.0484261	-0.08429	0.0709003	0.0895166	0.0550418	0.00223592	0.961856	-0.0552263	0.237145	-0.0487167	0.297119	-0.0695646	0.136293	-0.0751222	0.107599	-0.0988518	0.0340432	0.0352814	0.450322	-0.0940689	0.0437439	-0.11667	0.0122787
COX14	brown	0.330102	3.7229e-13	0.621719	1.51385e-50	0.475349	2.61991e-27	0.254388	3.15798e-08	0.109812	0.0184767	-0.0508657	0.276293	0.12094	0.00942198	0.0196371	0.67444	-0.204356	9.974e-06	0.0668568	0.152253	-0.00755184	0.871676	0.0529782	0.256811	0.182489	8.27125e-05	-0.0577568	0.216307	-0.124252	0.00763056	0.00600008	0.897881	0.0572122	0.220677	0.0642614	0.168844	0.0113181	0.808707	-0.0168609	0.718348	-0.115332	0.0133192
PHPT1	brown	0.328255	5.11467e-13	0.406114	1.0781e-19	0.437107	6.90724e-23	0.355704	3.63237e-15	-0.00767445	0.86961	-0.132718	0.0043531	0.126145	0.0067489	-0.255118	2.87527e-08	-0.240214	1.84275e-07	0.0498565	0.285946	-0.0455033	0.330163	-0.0800358	0.0864079	0.141761	0.00230694	-0.00140281	0.976063	-0.118663	0.0108615	0.0568649	0.223496	-0.152972	0.000997074	-0.200521	1.47029e-05	-0.121552	0.00906483	-0.0663096	0.155644	-0.162544	0.000465278
NDUFA3	brown	0.32732	6.00291e-13	0.429332	4.69626e-22	0.512085	4.10234e-32	0.174182	0.000173782	0.120375	0.0097625	-0.185176	6.45901e-05	0.166538	0.000334239	-0.10741	0.0212172	-0.132694	0.00436033	0.00662465	0.887319	-0.0303241	0.516494	0.0284287	0.54306	0.0193345	0.679175	-0.0548746	0.24015	-0.0320713	0.492614	0.0628557	0.178378	0.0207953	0.656432	-0.0322313	0.490456	-0.0362645	0.437793	-0.0303711	0.515844	-0.178129	0.000122631
RPL39	brown	0.326282	7.16481e-13	0.817066	1.31755e-111	0.501348	1.19735e-30	0.198405	1.8157e-05	0.159917	0.000575957	-0.182386	8.34937e-05	0.228202	7.55654e-07	-0.00699776	0.881018	-0.123686	0.00791286	-0.0123426	0.791773	-0.0980522	0.0355243	0.109867	0.0184178	-0.0728005	0.118945	-0.102337	0.0281874	-0.0592251	0.204836	-0.0615503	0.187582	0.011694	0.802483	-0.0401708	0.390026	0.0198059	0.671803	-0.0898012	0.0542704	-0.219014	2.11367e-06
UQCRB	brown	0.324206	1.01869e-12	0.461906	1.08723e-25	0.256521	2.39897e-08	0.234327	3.71496e-07	0.243935	1.17189e-07	-0.174358	0.000171135	0.0885453	0.0577426	-0.247157	7.87221e-08	-0.183895	7.27031e-05	0.0642321	0.169039	-0.105541	0.0235878	0.135395	0.00362105	-0.0231177	0.620928	-0.0660575	0.157225	-0.0449744	0.335821	0.0929488	0.046325	-0.110216	0.018047	-0.127391	0.00622011	0.0235611	0.614244	-0.134297	0.00390674	0.05176	0.267926
NDUFA2	brown	0.32414	1.0302e-12	0.71554	2.31456e-73	0.643413	4.10442e-55	0.207117	7.50885e-06	0.0444791	0.341175	-0.100371	0.0313741	0.162449	0.000468905	0.00356882	0.939153	-0.212237	4.38998e-06	0.0139157	0.765963	0.0100112	0.83044	0.0351263	0.452317	0.134853	0.00375959	-0.0879547	0.059438	-0.0739458	0.113236	-0.00383656	0.934598	0.0394822	0.398209	0.0125926	0.787656	-0.0832997	0.0742902	-0.0411265	0.378839	-0.275432	1.87977e-09
SURF1	brown	0.324049	1.04614e-12	0.569563	6.49208e-41	0.551754	5.28536e-38	0.301807	3.83846e-11	0.114083	0.0143593	-0.0853682	0.0673541	0.278014	1.30711e-09	-0.0439094	0.347401	-0.225955	9.75685e-07	-0.0219459	0.638739	0.00263327	0.955084	0.112835	0.0154693	0.188321	4.81402e-05	-0.0809881	0.0827183	-0.0932566	0.0456031	-0.0279744	0.549528	0.0963197	0.0389221	0.0502685	0.281978	-0.0448816	0.33682	0.00134094	0.977118	-0.13566	0.00355505
EBPL	brown	0.323912	1.07057e-12	0.407267	8.31211e-20	0.237716	2.48677e-07	0.289055	2.64894e-10	0.11876	0.0107963	-0.0270384	0.562969	0.0992507	0.0333242	-0.297607	7.32926e-11	-0.193173	3.0302e-05	0.0308181	0.509682	-0.0604987	0.195248	0.0401417	0.39037	0.154138	0.000910748	-0.00989389	0.832397	0.0144793	0.756776	-0.00585585	0.900323	-0.198643	1.77328e-05	-0.154147	0.000910091	0.0274438	0.557128	-0.073938	0.113274	0.0498749	0.285768
RPS19	brown	0.323662	1.1167e-12	0.634286	3.79417e-53	0.460864	1.4414e-25	0.192122	3.35309e-05	0.25599	2.56967e-08	-0.215224	3.19024e-06	0.213543	3.82012e-06	-0.0963709	0.0388177	-0.136426	0.00337046	0.0395358	0.397568	-0.0891047	0.0561739	0.0784637	0.0927879	-0.0900974	0.0534776	-0.0766143	0.100769	-0.029659	0.52574	-0.0321165	0.492004	0.0379858	0.416344	-0.0353058	0.450009	0.126071	0.00678173	-0.0143128	0.759487	-0.110307	0.0179522
UXT	brown	0.323538	1.14021e-12	0.69582	7.8093e-68	0.579135	1.49067e-42	0.17814	0.000122515	0.271506	3.24218e-09	-0.179984	0.000103825	0.211819	4.58895e-06	0.0224648	0.630825	-0.109568	0.0187402	0.326775	6.58714e-13	-0.0364661	0.435248	0.146967	0.00157391	-0.0571563	0.221129	-0.164753	0.000387838	-0.0299045	0.522317	0.033878	0.468555	0.0617132	0.186415	0.0267832	0.566661	0.0323846	0.488395	0.0157562	0.736091	-0.172728	0.000197236
UNC50	brown	0.322817	1.28723e-12	0.505738	3.05782e-31	0.331587	2.87913e-13	0.304631	2.47021e-11	0.261765	1.20774e-08	-0.03589	0.442543	0.0944235	0.0429524	-0.0115789	0.804388	-0.0907677	0.0517183	0.0697253	0.135387	-0.0296888	0.525323	0.160235	0.000561382	0.281834	7.58423e-10	-0.0277089	0.553324	-0.0364479	0.435478	0.0142333	0.760781	0.0409028	0.381439	0.113167	0.015167	0.0481231	0.30305	0.0703091	0.132138	0.182927	7.94626e-05
RBIS	brown	0.321992	1.47848e-12	0.53698	1.01941e-35	0.356969	2.85787e-15	0.266357	6.54009e-09	0.291366	1.8798e-10	-0.29516	1.06321e-10	0.164182	0.000406615	-0.188168	4.88413e-05	-0.212418	4.30648e-06	0.00341361	0.941794	-0.116006	0.0127852	0.204019	1.03232e-05	-0.0538796	0.248794	-0.1398	0.002656	-0.0307911	0.510053	0.0336054	0.472142	-0.032017	0.493347	0.0378652	0.417826	-0.0190511	0.683622	-0.171351	0.000222127	-0.0333887	0.475005
RPL37A	brown	0.320768	1.81396e-12	0.751288	1.09183e-84	0.434742	1.24382e-22	0.338863	8.00845e-14	0.18415	7.10131e-05	-0.152556	0.00102967	0.216119	2.89641e-06	-0.2079	6.9229e-06	-0.193839	2.84118e-05	0.112533	0.0157493	-0.102422	0.0280553	0.0938981	0.0441294	0.0717309	0.124477	-0.0542624	0.245443	-0.0701104	0.133237	-0.0578726	0.215386	-0.14686	0.00158652	-0.118247	0.0111445	0.0645473	0.166953	-0.104746	0.0246648	-0.0458015	0.327
TMSB10	brown	0.320734	1.82439e-12	0.535752	1.56059e-35	0.550373	8.74198e-38	0.146084	0.00168092	0.270207	3.87551e-09	-0.276939	1.52136e-09	0.326335	7.09989e-13	0.0642409	0.168981	0.0681702	0.144343	-0.0229957	0.622771	-0.147436	0.00151974	-0.0302633	0.517335	-0.0727628	0.119136	-0.0704623	0.131296	0.0278051	0.551947	-0.0981151	0.0354057	0.255235	2.83243e-08	0.177243	0.000132696	-0.0212908	0.648789	0.000937217	0.984006	-0.141387	0.00237016
EEF1B2	brown	0.318795	2.51762e-12	0.823959	4.70834e-115	0.388427	5.14314e-18	0.19441	2.68792e-05	0.17186	0.000212599	-0.0979973	0.0356279	0.192816	3.13642e-05	-0.00145773	0.975126	-0.126959	0.00639904	0.0562142	0.228848	-0.0789848	0.0906325	0.067643	0.147479	-0.0217345	0.641975	-0.0792282	0.0896395	-0.0446774	0.339025	-0.0364414	0.435559	-0.0343317	0.462616	-0.092441	0.0475365	-0.0156312	0.738107	0.00823121	0.860245	-0.112622	0.0156669
ATP5PB	brown	0.318692	2.56103e-12	0.697275	3.16423e-68	0.429163	4.89315e-22	0.264741	8.12633e-09	0.435662	9.90075e-23	-0.106383	0.0224938	0.24184	1.51348e-07	0.0706105	0.130484	-0.0379502	0.41678	0.0876907	0.0602089	-0.0789717	0.0906862	0.258459	1.86488e-08	0.0467349	0.317228	-0.0716578	0.124862	0.0475957	0.308387	0.00764565	0.870096	0.129576	0.00538125	0.0672987	0.149556	0.0669396	0.151745	0.0662318	0.156131	0.150545	0.00120149
NDUFB6	brown	0.318141	2.80518e-12	0.515428	1.40022e-32	0.430626	3.42527e-22	0.212083	4.46209e-06	0.410966	3.5842e-20	-0.177999	0.000124063	0.182414	8.32795e-05	-0.0248757	0.594618	0.00997961	0.830967	0.0301464	0.518956	-0.0597144	0.201113	0.260171	1.49043e-08	-0.0312294	0.504046	-0.121536	0.00907448	0.0538086	0.249419	0.128655	0.00572158	0.0828987	0.0756999	0.0921703	0.0481931	0.0634358	0.174396	-0.0200577	0.667879	0.0935647	0.0448903
COX6C	brown	0.316619	3.60447e-12	0.344569	2.86705e-14	0.313639	5.86311e-12	0.212432	4.30002e-06	0.238107	2.3734e-07	-0.28344	6.01818e-10	0.118396	0.0110427	-0.283168	6.25868e-10	-0.206106	8.33527e-06	0.0702606	0.132406	-0.104163	0.0254804	0.184101	7.13337e-05	0.00716655	0.87817	-0.109178	0.0191684	-0.0513636	0.271614	0.117087	0.0119688	-0.11722	0.011872	-0.0598261	0.20027	0.04331	0.354028	-0.135208	0.0036685	-0.0128774	0.782971
SELENOF	brown	0.314333	5.23719e-12	0.689228	4.38264e-66	0.42839	5.90293e-22	0.20203	1.26328e-05	0.291175	1.93408e-10	-0.0975638	0.0364555	0.190324	3.98225e-05	0.0947198	0.0423002	0.0511082	0.274007	-0.00250696	0.957236	-0.0880539	0.0591504	0.145402	0.001768	0.0303081	0.516716	-0.0382899	0.41262	0.00838134	0.857723	-0.0432602	0.354583	0.0909705	0.0511957	0.0809582	0.0828322	-0.0105009	0.82228	0.0764729	0.101401	-0.0078712	0.866299
TMEM141	brown	0.313518	5.97904e-12	0.478675	1.01571e-27	0.441888	2.07316e-23	0.180803	9.6422e-05	0.120789	0.00951215	-0.211199	4.89977e-06	0.165296	0.000370757	-0.169119	0.000268848	-0.23849	2.26708e-07	0.230479	5.81653e-07	-0.0601934	0.197516	-0.0187801	0.687885	0.0296377	0.526036	-0.149098	0.00134109	-0.131092	0.00486082	0.0725717	0.120112	-0.00414428	0.929365	-0.0307178	0.511062	-0.0394787	0.398251	0.277896	1.32919e-09	-0.169236	0.000266182
FAU	brown	0.310689	9.44112e-12	0.782613	2.48663e-96	0.725352	2.72037e-76	0.180243	0.00010143	0.194429	2.68302e-05	-0.155582	0.0008134	0.324299	1.00287e-12	0.0306214	0.512389	-0.0959643	0.0396521	0.0314697	0.500769	-0.0606708	0.193978	0.115123	0.013488	0.0428529	0.359136	-0.139825	0.00265121	-0.0381781	0.413987	-0.0663897	0.155144	0.105757	0.0233035	-0.0136045	0.771049	-0.0449893	0.33566	-0.0292555	0.531389	-0.23105	5.44512e-07
RPL35A	brown	0.309587	1.12638e-11	0.729881	1.09435e-77	0.454181	8.59405e-25	0.25148	4.57547e-08	0.416069	1.10362e-20	-0.195296	2.4656e-05	0.264314	8.60532e-09	-0.0602512	0.197086	-0.0813734	0.0812622	0.0374041	0.423522	-0.0869173	0.0625153	0.256014	2.56159e-08	-0.0390315	0.403621	-0.0917229	0.049295	0.0128906	0.782755	-0.0534998	0.25215	0.0288949	0.536464	-0.00143407	0.97553	0.3599	1.63237e-15	-0.0302709	0.51723	0.0519315	0.266342
COX7C	brown	0.308702	1.29734e-11	0.667892	9.8828e-61	0.428996	5.09619e-22	0.259798	1.5652e-08	0.11122	0.0170178	-0.103567	0.0263374	0.0830988	0.0749938	-0.114497	0.0140065	-0.202605	1.19189e-05	0.110574	0.0176737	-0.0414172	0.375476	0.0872392	0.0615466	0.16279	0.000455996	-0.0293384	0.530226	-0.0629739	0.177561	0.000231781	0.996044	-0.0503917	0.280799	-0.0287173	0.538972	-0.0379289	0.417043	-0.010617	0.820349	-0.0925347	0.0473109
C12orf57	brown	0.307688	1.5245e-11	0.652043	4.92135e-57	0.54981	1.07242e-37	0.100735	0.0307618	0.210329	5.37049e-06	-0.096724	0.0381054	0.177259	0.000132514	-0.082041	0.0787884	-0.0366966	0.432349	0.0256784	0.582777	-0.00686611	0.88324	0.284234	5.36468e-10	-0.0383366	0.412049	-0.10354	0.0263775	0.045301	0.332319	0.0563789	0.227485	-0.074235	0.111829	-0.0971525	0.0372558	0.151666	0.0011027	0.0537005	0.250373	-0.183864	7.29139e-05
ZFAND2A	brown	0.3065	1.8401e-11	0.360456	1.4669e-15	0.339284	7.42931e-14	0.105767	0.0232901	0.278803	1.16901e-09	-0.246762	8.26779e-08	0.25109	4.8067e-08	-0.0168211	0.718985	0.0120097	0.797266	0.128352	0.00583763	-0.0907058	0.0518788	0.00918038	0.844324	-0.126996	0.00638372	-0.136579	0.00333451	0.0221843	0.635098	0.00404456	0.931061	0.208093	6.78526e-06	0.0800262	0.086446	0.00468546	0.92017	0.025065	0.591817	-0.0325517	0.486153
EXOSC5	brown	0.30372	2.84881e-11	0.505015	3.83438e-31	0.519072	4.27888e-33	0.329898	3.85636e-13	0.456802	4.28743e-25	-0.250691	5.05507e-08	0.273635	2.41491e-09	-0.137658	0.00309152	-0.158396	0.000650757	0.00182559	0.968852	-0.0947752	0.0421793	0.287507	3.32737e-10	0.063641	0.173004	-0.0559822	0.230778	-0.0313616	0.502242	0.138966	0.00281839	0.00807095	0.862939	0.0109377	0.815018	0.144698	0.00186226	-0.102861	0.027386	0.148351	0.00141885
PRADC1	brown	0.302984	3.19586e-11	0.578156	2.20576e-42	0.612021	1.28205e-48	0.207112	7.51291e-06	0.235198	3.35258e-07	-0.149896	0.00126234	0.157679	0.000689062	0.0154302	0.741354	-0.0581807	0.212949	0.0482266	0.30201	-0.0180345	0.699662	0.0885085	0.057847	0.012429	0.790349	-0.168757	0.00027723	-0.00120561	0.979427	0.138172	0.00298139	-0.00348214	0.940628	-0.0571891	0.220864	-0.0501063	0.283536	-0.0607132	0.193666	-0.162061	0.000484002
THOC7	brown	0.301557	3.98992e-11	0.657388	2.95252e-58	0.420915	3.53861e-21	0.288559	2.85016e-10	0.326262	7.1896e-13	-0.160413	0.000553343	0.307975	1.4566e-11	0.00369486	0.937008	0.0184404	0.693242	-0.0241834	0.604918	-0.0813094	0.0815027	0.11081	0.0174316	0.121067	0.00934704	-0.0333542	0.475461	-0.00218561	0.962714	-0.0460662	0.324209	0.136735	0.00329838	0.122979	0.00827957	0.01507	0.747184	-0.0405159	0.385964	0.079018	0.0904964
MPC2	brown	0.300801	4.48546e-11	0.433439	1.71677e-22	0.303104	3.13664e-11	0.384329	1.21874e-17	0.122983	0.0082773	-0.0723892	0.121049	0.0530761	0.255932	-0.0888857	0.0567839	-0.222844	1.38393e-06	0.242976	1.31776e-07	-0.0102398	0.826629	0.173105	0.000190889	0.19862	1.77735e-05	-0.051118	0.273914	-0.0942479	0.0433427	0.039548	0.397423	-0.0885557	0.057713	-0.0113538	0.808115	-0.0428899	0.358721	0.171429	0.000220647	0.0263463	0.57301
MRPL14	brown	0.299556	5.43568e-11	0.616454	1.71844e-49	0.569575	6.46315e-41	0.378443	4.12068e-17	0.197723	1.94259e-05	-0.0735032	0.115416	0.172323	0.000204264	-0.0588069	0.208057	-0.126159	0.00674307	-0.00339491	0.942113	-0.0635314	0.173747	0.0267971	0.566459	0.251264	4.70212e-08	-0.0347313	0.457421	-0.0475987	0.308355	-0.0338195	0.469323	0.0243165	0.602933	0.0641324	0.169703	-0.0715142	0.125622	-0.0740184	0.112882	-0.0245478	0.599487
RIDA	brown	0.297959	6.94517e-11	0.250654	5.07899e-08	0.19464	2.62851e-05	0.1976	1.96641e-05	0.200063	1.53929e-05	-0.198871	1.73363e-05	0.128176	0.00590615	-0.196669	2.15537e-05	-0.164439	0.000398048	0.0427637	0.360138	-0.0893865	0.0553974	0.100674	0.030863	-0.000510111	0.991295	-0.0869092	0.06254	-0.0651059	0.163304	0.0219923	0.638029	-0.0466506	0.318103	0.00431524	0.92646	-0.0398265	0.394105	-0.0943836	0.0430407	0.0271551	0.561285
ECHS1	brown	0.297737	7.18543e-11	0.428676	5.50688e-22	0.455941	5.39125e-25	0.405696	1.18455e-19	0.307928	1.46746e-11	-0.136481	0.00335737	0.274741	2.0703e-09	-0.195009	2.53574e-05	-0.174717	0.000165837	-0.0162694	0.72783	-0.0487863	0.296428	0.094549	0.0426751	0.199852	1.57223e-05	-0.0773888	0.0973626	0.0046051	0.921535	0.0670123	0.1513	-0.0335743	0.472553	-0.061377	0.18883	0.040662	0.384251	-0.0169399	0.717084	0.120032	0.00997405
RPL41	brown	0.295779	9.68064e-11	0.731267	4.03936e-78	0.440989	2.60384e-23	0.224014	1.21417e-06	0.297919	6.98778e-11	-0.127532	0.00616235	0.252582	3.97784e-08	-0.0375633	0.42155	-0.12447	0.0075239	0.209313	5.97424e-06	-0.065376	0.161561	0.194756	2.5991e-05	0.0169398	0.717086	-0.0853873	0.0672926	-0.0449168	0.336441	-0.0149071	0.749826	0.0182913	0.695598	-0.0280857	0.547939	0.0768249	0.0998336	0.0293808	0.529631	0.000934669	0.98405
SELENOT	brown	0.294172	1.23425e-10	0.635923	1.70424e-53	0.361764	1.13971e-15	0.0978368	0.0359325	0.31413	5.41367e-12	-0.11739	0.0117486	0.143863	0.00197992	0.193347	2.97963e-05	0.00286423	0.951149	0.0541635	0.246306	-0.0685414	0.142165	0.125251	0.00715333	-0.054048	0.247316	-0.107319	0.0213286	-0.019751	0.67266	-0.00848688	0.85595	0.193488	2.93945e-05	0.124614	0.00745407	0.0320166	0.493352	0.0775711	0.0965745	-0.0288253	0.537446
TMEM147	brown	0.292461	1.59606e-10	0.426879	8.50963e-22	0.449691	2.7904e-24	0.198954	1.71947e-05	0.232624	4.53431e-07	-0.233284	4.19832e-07	0.168244	0.000289535	-0.135577	0.0035756	-0.110544	0.0177049	0.0708253	0.129316	-0.109319	0.0190126	0.0393882	0.399334	0.00767974	0.869521	-0.094979	0.0417367	-0.0126002	0.787529	0.0472228	0.312196	0.031176	0.504777	0.0426625	0.361277	-0.0415464	0.373986	-0.0590181	0.206426	-0.0838458	0.0724048
RPS5	brown	0.291014	1.98097e-10	0.811533	6.06799e-109	0.476004	2.17619e-27	0.145973	0.00169476	0.179264	0.000110775	-0.131831	0.00462392	0.168259	0.000289165	0.00841026	0.857237	-0.0982678	0.0351196	0.0074206	0.873887	-0.0822722	0.0779461	0.101259	0.0298978	-0.0275116	0.556153	-0.0884002	0.0581555	-0.0296629	0.525684	-0.0110878	0.812527	-0.0150929	0.746813	-0.0698328	0.134784	0.0480395	0.303892	-0.0450786	0.334701	-0.170584	0.000237262
PRDX4	brown	0.290971	1.99393e-10	0.485538	1.39088e-28	0.376303	6.3772e-17	0.185338	6.36274e-05	0.252652	3.94231e-08	-0.289124	2.62219e-10	0.103972	0.0257526	-0.150387	0.00121609	-0.127984	0.00598129	0.101765	0.0290844	-0.139636	0.00268718	0.112856	0.01545	-0.133895	0.00401624	-0.194283	2.72147e-05	-0.0171147	0.714292	0.0669843	0.151471	-0.069657	0.135772	-0.0371304	0.426924	-0.0669129	0.151908	-0.0744172	0.11095	-0.116519	0.0123918
DNPH1	brown	0.290939	2.00346e-10	0.402711	2.3093e-19	0.458797	2.51503e-25	0.332789	2.33602e-13	0.183704	7.39931e-05	-0.152287	0.0010513	0.193923	2.81821e-05	-0.158288	0.000656422	-0.190106	4.06593e-05	0.128203	0.00589532	0.0270054	0.563446	0.111822	0.0164258	0.156903	0.000732842	-0.103282	0.0267561	-0.0555923	0.234047	0.0815746	0.0805103	-0.0150968	0.746749	-0.0700384	0.133637	-0.0651594	0.162957	0.0232896	0.618333	-0.0268369	0.565883
RPS29	brown	0.289009	2.66715e-10	0.791414	5.89333e-100	0.448289	4.01675e-24	0.140222	0.00257706	0.236831	2.76327e-07	-0.150374	0.00121725	0.160937	0.000530376	0.0388959	0.405257	-0.108183	0.0202989	0.0465174	0.319488	-0.0940411	0.0438065	0.165168	0.000374724	-0.103466	0.0264852	-0.136071	0.00345488	0.00399835	0.931846	-0.0566886	0.224938	0.0374964	0.422379	-0.0474978	0.309384	0.00514629	0.912349	-0.0726689	0.119615	-0.147357	0.00152875
RPL18A	brown	0.288912	2.70578e-10	0.723699	8.65376e-76	0.567638	1.36639e-40	0.137868	0.00304607	0.174684	0.000166313	-0.123574	0.00796994	0.231984	4.88551e-07	-0.012902	0.782567	-0.0501948	0.282685	0.0465658	0.318983	-0.0797381	0.0875882	0.105322	0.0238805	-0.0459669	0.325255	-0.0630171	0.177263	-0.00176933	0.969811	-0.0358636	0.442877	0.0169079	0.717597	-0.0411159	0.378962	0.0871465	0.0618243	-0.00040448	0.993097	-0.186395	5.76712e-05
RPL18	brown	0.288847	2.73191e-10	0.680084	9.8077e-64	0.506505	2.40433e-31	0.159159	0.000612168	0.163054	0.000446215	-0.132847	0.00431513	0.158884	0.000625852	-0.101256	0.0299023	-0.120176	0.00988475	0.00565338	0.903752	-0.0507155	0.277716	0.103932	0.02581	0.0439587	0.346859	-0.0466595	0.318009	-0.0303748	0.515792	0.00174878	0.970162	-0.0437599	0.349047	-0.104268	0.0253306	0.150022	0.00125038	0.0283283	0.544487	-0.130577	0.00503238
CDKN2AIPNL	brown	0.28842	2.90914e-10	0.628943	5.00795e-52	0.517826	6.42829e-33	0.253946	3.34197e-08	0.410991	3.56395e-20	-0.237219	2.63863e-07	0.315535	4.30461e-12	-0.110099	0.0181705	-0.091526	0.0497868	0.0641389	0.16966	-0.0758667	0.104146	0.226028	9.67623e-07	0.0129	0.782599	-0.110824	0.0174177	0.0857891	0.06601	0.104006	0.0257032	0.0382084	0.413615	0.0323966	0.488234	0.00195392	0.966664	-0.146979	0.00157249	0.0555208	0.23465
SELENOK	brown	0.287981	3.10381e-10	0.675346	1.49922e-62	0.390636	3.21452e-18	0.109376	0.0189501	0.0760572	0.103278	-0.0952092	0.0412415	0.0429465	0.358086	0.0583951	0.211265	-0.0818554	0.07947	0.0164579	0.724804	-0.0576513	0.217149	0.0679416	0.145696	-0.0729344	0.118266	-0.0536297	0.250999	-0.0606377	0.194222	0.00587025	0.900079	0.0487721	0.296568	-0.0356776	0.445249	-0.0845264	0.0701099	-0.0908314	0.0515538	-0.242495	1.39743e-07
SUPT4H1	brown	0.286512	3.84975e-10	0.672244	8.69544e-62	0.567772	1.29749e-40	0.310035	1.04846e-11	0.360839	1.36264e-15	-0.129219	0.00551091	0.217328	2.54061e-06	0.135747	0.00353378	0.0371796	0.426312	-0.0189784	0.684765	-0.0898869	0.05404	0.138989	0.00281378	0.187912	5.00307e-05	-0.0744083	0.110992	0.0449254	0.336348	-0.0233766	0.617021	0.131496	0.00472983	0.183116	7.8095e-05	0.0259817	0.578331	-0.0603039	0.196693	0.0758997	0.103995
NACA	brown	0.284214	5.38012e-10	0.484244	2.03092e-28	0.290155	2.25099e-10	0.322142	1.44162e-12	0.389778	3.85992e-18	-0.149733	0.00127809	0.194511	2.66176e-05	-0.163272	0.000438295	-0.103137	0.0269726	0.0937101	0.044557	-0.0883538	0.0582878	0.189008	4.51194e-05	0.130357	0.00510726	-0.0472323	0.312098	-0.0182098	0.696887	-0.0380769	0.415226	0.00187928	0.967937	0.0113796	0.807688	0.140935	0.00244846	0.0120163	0.797157	0.25333	3.61597e-08
RPL27A	brown	0.284191	5.39844e-10	0.843659	8.47647e-126	0.531878	5.91113e-35	0.14441	0.00190211	0.129395	0.00544681	-0.143244	0.00207156	0.184389	6.94691e-05	-0.0239154	0.608927	-0.135186	0.00367411	0.0343922	0.461827	-0.0890038	0.0564542	0.070545	0.130843	-0.0132455	0.776929	-0.114813	0.0137427	-0.0481161	0.303121	-0.0711427	0.127603	-0.000442496	0.992448	-0.0484453	0.29982	0.064385	0.168025	-0.0284613	0.542598	-0.228586	7.23158e-07
RPS18	brown	0.284018	5.53497e-10	0.823814	5.58492e-115	0.439764	3.54662e-23	0.231553	5.13647e-07	0.161162	0.000520772	-0.137163	0.00320093	0.173048	0.000191825	-0.0507472	0.277415	-0.141916	0.00228131	0.0257296	0.582026	-0.103167	0.0269269	0.0591931	0.205081	-0.0416223	0.373113	-0.10259	0.0277973	-0.0314005	0.501711	-0.0602677	0.196963	-0.0140996	0.762962	-0.0869667	0.0623658	-0.029615	0.526354	-0.0870198	0.0622054	-0.154895	0.000858416
MYL6	brown	0.283118	6.30433e-10	0.639785	2.52771e-54	0.616124	1.99772e-49	0.168061	0.000294048	0.263009	1.02402e-08	-0.0926089	0.0471329	0.286341	3.94775e-10	0.178969	0.000113752	0.107272	0.0213853	0.00268799	0.954151	-0.0331681	0.47793	0.108294	0.0201699	0.0131469	0.778546	-0.0451347	0.334099	0.0469455	0.31505	-0.0379783	0.416435	0.221507	1.60576e-06	0.191006	3.73147e-05	-0.00894806	0.848215	0.0525171	0.26098	-0.143958	0.00196617
RPSA	brown	0.282187	7.20889e-10	0.804947	6.92661e-106	0.443122	1.51515e-23	0.147332	0.00153164	0.224886	1.10082e-06	-0.138353	0.00294339	0.232176	4.77731e-07	-0.0128282	0.783779	-0.113212	0.0151263	0.108177	0.0203065	-0.0732011	0.116923	0.120276	0.00982302	-0.0789535	0.090761	-0.118896	0.010706	-0.0317249	0.4973	-0.0334358	0.474382	0.0320121	0.493413	-0.0482825	0.30145	0.00379234	0.93535	-0.0317883	0.496441	-0.140658	0.00249781
ZNF32	brown	0.27828	1.2589e-09	0.59633	1.22792e-45	0.441135	2.50906e-23	0.222337	1.46437e-06	0.117304	0.011811	-0.030715	0.5111	0.0360679	0.440282	0.0400585	0.391353	-0.0639073	0.171209	-0.0184126	0.693681	0.0303093	0.516699	0.0476265	0.308073	0.0630438	0.177079	-0.100239	0.031598	0.0216577	0.643152	-0.00385817	0.93423	0.0619337	0.184843	0.0991095	0.0335772	0.00573719	0.902333	-0.0482929	0.301346	-0.138967	0.00281811
RPS3	brown	0.277865	1.33501e-09	0.798204	7.10864e-103	0.459957	1.84112e-25	0.188503	4.73245e-05	0.238102	2.37462e-07	-0.167884	0.000298483	0.232838	4.42263e-07	-0.0500535	0.284044	-0.132604	0.00438713	0.120476	0.00970099	-0.112878	0.0154299	0.13489	0.00374997	-0.0746822	0.10968	-0.128822	0.00565861	-0.0361738	0.43894	-0.0225747	0.629154	-0.00200479	0.965796	-0.101523	0.029471	-0.0122722	0.792933	-0.0370614	0.427785	-0.127902	0.00601404
MRPL33	brown	0.276433	1.63349e-09	0.581556	5.62585e-43	0.383617	1.41423e-17	0.267538	5.575e-09	0.257877	2.01191e-08	-0.130698	0.00499144	0.151015	0.0011591	-0.038107	0.414857	-0.0679334	0.145745	0.0154128	0.741636	-0.0683572	0.143242	0.0717996	0.124116	0.136513	0.00335001	-0.0220265	0.637506	-0.0348953	0.455298	-0.0203645	0.663108	-0.030749	0.510632	0.0393065	0.400313	-0.0277122	0.553277	-0.0627693	0.178976	0.0544586	0.243738
RPS26	brown	0.274884	2.02923e-09	0.53386	2.99724e-35	0.366762	4.30051e-16	0.10021	0.0316483	0.234468	3.65389e-07	-0.144097	0.00194629	0.130967	0.00490187	-0.042995	0.357543	-0.0804763	0.0846853	0.175528	0.00015443	-0.061461	0.188225	0.0676515	0.147428	-0.0885601	0.0577006	-0.0929561	0.0463076	-0.0245642	0.599243	0.00241858	0.958743	0.055124	0.238016	0.00795596	0.864873	0.128137	0.0059211	0.0346719	0.45819	-0.0746857	0.109664
RNF181	brown	0.274351	2.18585e-09	0.655122	9.7969e-58	0.627804	8.62152e-52	0.356565	3.08577e-15	0.172082	0.00020857	-0.193281	2.99872e-05	0.279157	1.1116e-09	0.0287484	0.538532	-0.130065	0.00520814	-0.0346392	0.458615	-0.0974498	0.0366759	0.00129274	0.977941	0.192419	3.25871e-05	-0.0822254	0.0781158	-0.0751406	0.107512	-0.0888358	0.0569235	0.108266	0.0202026	0.148192	0.00143593	-0.0624508	0.181196	-0.128677	0.00571309	-0.143465	0.00203842
SEC11A	brown	0.274023	2.28819e-09	0.537519	8.45194e-36	0.331682	2.83218e-13	0.197198	2.04598e-05	0.35645	3.15375e-15	-0.0404338	0.386927	0.241825	1.51613e-07	-0.110829	0.0174122	-0.0221742	0.635252	0.165191	0.000373985	-0.0851055	0.0682045	0.143427	0.00204406	0.160803	0.000536144	-0.0584498	0.210837	0.0391518	0.402171	0.0589821	0.206703	-0.0103625	0.824585	0.0215682	0.644526	0.0385976	0.408871	0.165754	0.000356859	0.21437	3.49653e-06
RPS10	brown	0.273051	2.61885e-09	0.670154	2.80899e-61	0.383234	1.53152e-17	0.257067	2.2353e-08	0.227325	8.35196e-07	-0.134099	0.00396041	0.169413	0.0002622	-0.0821369	0.078438	-0.117424	0.011724	0.040706	0.383736	-0.086624	0.0634088	0.0991998	0.0334151	-0.0349927	0.45404	-0.0946778	0.0423923	0.0160736	0.730979	-0.0356221	0.445958	-0.02324	0.61908	-0.0760401	0.103356	-0.0221792	0.635175	-0.0614528	0.188284	-0.0620417	0.184077
TAF9	brown	0.272807	2.70879e-09	0.585908	9.56195e-44	0.296686	8.43389e-11	0.257179	2.20306e-08	0.467126	2.60954e-26	-0.241201	1.6355e-07	0.155714	0.000804992	-0.063807	0.171884	-0.0840218	0.0718057	0.117739	0.0114997	-0.133376	0.00416171	0.230436	5.84575e-07	0.0101145	0.828717	-0.0588898	0.207416	0.0603922	0.196037	0.0568022	0.224008	0.100067	0.0318939	0.103224	0.0268419	0.0908647	0.0514679	-0.0757384	0.104735	0.241416	1.59328e-07
SUB1	brown	0.268801	4.69628e-09	0.527467	2.63773e-34	0.387729	5.96312e-18	0.268805	4.69335e-09	0.429325	4.70363e-22	-0.19403	2.78904e-05	0.131451	0.00474434	0.021454	0.646278	-0.00471032	0.919748	-0.000162122	0.997233	-0.0918081	0.0490837	0.298624	6.2727e-11	-0.0560183	0.230477	-0.145595	0.00174286	0.0800238	0.0864551	0.0429091	0.358505	0.136374	0.00338261	0.133108	0.00423898	0.121067	0.00934676	-0.137923	0.0030342	0.135203	0.00366966
RPS6	brown	0.267588	5.53766e-09	0.787132	3.59477e-98	0.382084	1.94513e-17	0.147614	0.00149962	0.11365	0.0147361	-0.0942495	0.0433393	0.157966	0.00067349	-0.00906558	0.846246	-0.121038	0.00936416	-0.000515276	0.991206	-0.0612916	0.189447	0.0685806	0.141937	-0.0708743	0.12905	-0.0945102	0.0427608	-0.0532503	0.254372	-0.0532095	0.254737	-0.0289603	0.535541	-0.0945192	0.0427409	-0.0215887	0.644211	-0.0599946	0.199003	-0.178191	0.000121949
COA3	brown	0.267194	5.84099e-09	0.492884	1.57467e-29	0.513577	2.5426e-32	0.30325	3.06601e-11	0.094461	0.0428694	-0.153237	0.000976808	0.122559	0.00850432	-0.17052	0.000238552	-0.228027	7.70894e-07	0.0284256	0.543104	0.00696716	0.881534	0.000160861	0.997255	0.21488	3.31028e-06	-0.107071	0.0216316	-0.0696029	0.136077	0.00635324	0.891906	-0.0570407	0.222066	0.0859655	0.0654532	-0.0539454	0.248216	-0.0565465	0.226104	-0.14947	0.00130382
NDUFAF2	brown	0.266475	6.43656e-09	0.668095	8.83241e-61	0.484099	2.11858e-28	0.263529	9.55506e-09	0.289504	2.47895e-10	-0.186991	5.45446e-05	0.312309	7.27282e-12	-0.0136124	0.770919	-0.0346125	0.458961	0.0385298	0.409696	-0.105442	0.0237202	0.0923633	0.0477242	0.0979219	0.0357707	-0.0599859	0.199068	0.0185331	0.691779	-0.0211242	0.651354	0.0848291	0.0691085	0.071162	0.1275	-0.0261179	0.57634	-0.104308	0.0252747	0.0209679	0.653766
UQCRC2	brown	0.264387	8.52121e-09	0.450445	2.29247e-24	0.219722	1.95564e-06	0.32866	4.77193e-13	0.332918	2.28395e-13	-0.0220121	0.637727	0.146854	0.00158727	-0.0393845	0.399378	-0.0388861	0.405376	0.0752914	0.106806	-0.0339111	0.46812	0.18029	0.000101005	0.216396	2.81089e-06	-0.0212783	0.648981	-0.00803408	0.863559	0.0843414	0.0707277	-0.0159217	0.733424	0.00772604	0.868742	0.0843929	0.0705554	0.130751	0.00497368	0.298046	6.85311e-11
ALG5	brown	0.264222	8.71131e-09	0.609965	3.22165e-48	0.299079	5.84907e-11	0.15519	0.000838851	-0.00651436	0.889182	-0.0219207	0.639124	-0.0608167	0.192907	-0.0896097	0.0547884	-0.165329	0.000369727	0.0486845	0.297438	-0.0484275	0.299998	0.0571689	0.221027	0.0818995	0.0793074	-0.10276	0.027538	0.0241314	0.605696	0.0490611	0.293712	-0.117545	0.0116375	-0.128365	0.00583254	-0.0680783	0.144886	0.124052	0.00772939	-0.170615	0.000236616
RPL7A	brown	0.264162	8.78153e-09	0.689662	3.3729e-66	0.342026	4.54387e-14	0.226635	9.03337e-07	0.188909	4.55445e-05	-0.102712	0.0276114	0.195974	2.30748e-05	-0.0842581	0.0710075	-0.145598	0.00174255	0.0235957	0.613724	-0.0915567	0.0497097	0.101476	0.0295466	-0.00539237	0.908176	-0.0480834	0.30345	-0.0251376	0.590743	-0.0223181	0.633058	-0.0264192	0.571947	-0.0966025	0.0383493	0.137464	0.003134	-0.0429275	0.3583	-0.0299043	0.52232
RPL5	brown	0.264109	8.84342e-09	0.764924	1.56235e-89	0.372852	1.28136e-16	0.245912	9.18683e-08	0.221626	1.58478e-06	-0.0711794	0.127407	0.176816	0.000137821	-0.0530493	0.256172	-0.118116	0.0112353	0.0161055	0.730465	-0.0653922	0.161457	0.202046	1.26117e-05	0.012743	0.78518	-0.0492405	0.291948	0.00771826	0.868873	-0.0571027	0.221564	-0.0461768	0.323048	-0.102316	0.02822	-0.000287558	0.995093	-0.0872913	0.0613912	-0.027219	0.560364
RPL6	brown	0.263345	9.79286e-09	0.474469	3.36134e-27	0.215123	3.22501e-06	0.256192	2.50344e-08	0.317269	3.23893e-12	-0.104919	0.0244258	0.148602	0.00139227	-0.190512	3.91171e-05	-0.0957037	0.0401947	0.197432	1.99918e-05	-0.057713	0.216656	0.188567	4.70373e-05	0.0156694	0.737491	-0.052808	0.258345	0.0148916	0.750078	0.0264203	0.571932	-0.0854162	0.0671999	-0.115069	0.013532	0.182644	8.15492e-05	-0.102641	0.0277192	0.181613	8.95895e-05
RPL29	brown	0.262869	1.04337e-08	0.764873	1.6314e-89	0.464184	5.85131e-26	0.187719	5.0947e-05	0.11488	0.0136876	-0.127975	0.00598506	0.230697	5.67179e-07	-0.087736	0.060076	-0.138362	0.00294166	0.107045	0.0216634	-0.0736422	0.114728	0.0552263	0.237146	0.0414114	0.375542	-0.0739774	0.113082	-0.0810316	0.0825528	-0.0918305	0.0490283	-0.0395083	0.397896	-0.0749845	0.108247	-0.0162548	0.728064	-0.0100181	0.830325	-0.158611	0.000639683
RPS9	brown	0.260838	1.36508e-08	0.771518	5.38952e-92	0.50397	5.31093e-31	0.155437	0.000822747	0.0329418	0.48094	-0.026787	0.566606	0.149307	0.00132003	-0.00270548	0.953854	-0.120418	0.00973612	0.0324041	0.488132	-0.0125957	0.787603	0.0455662	0.329494	0.127272	0.00626901	0.0165822	0.722811	-0.0579178	0.215027	-0.0551951	0.237411	-0.0512851	0.272348	-0.104517	0.0249812	0.0136842	0.769744	-0.0074521	0.873356	-0.205312	9.04441e-06
RPS25	brown	0.260807	1.37059e-08	0.675406	1.44926e-62	0.407327	8.20105e-20	0.229263	6.69164e-07	0.194085	2.77407e-05	-0.0765047	0.101259	0.233214	4.23242e-07	-0.0701571	0.132978	-0.0490736	0.29359	0.0284836	0.542282	-0.0757136	0.104849	0.104008	0.0257008	0.111677	0.0165665	-0.0795521	0.088332	0.0071061	0.87919	-0.0989806	0.0338096	-0.0282488	0.545617	-0.0675448	0.148069	-0.0134404	0.773734	-0.0710712	0.127988	0.00178475	0.969549
RPL13	brown	0.260077	1.50879e-08	0.581633	5.45415e-43	0.51072	6.34188e-32	0.200327	1.49929e-05	-0.00422802	0.927942	-0.057877	0.215351	0.259223	1.68778e-08	-0.111409	0.0168297	-0.11346	0.0149045	-0.0012995	0.977825	-0.011623	0.803658	-0.029578	0.526871	0.141811	0.00229862	-0.0184567	0.692985	-0.0837116	0.0728644	-0.0874489	0.0609224	-0.0698773	0.134536	-0.126081	0.00677755	-0.0252476	0.589119	-0.0187793	0.687896	-0.221719	1.56843e-06
PEX2	brown	0.259988	1.52659e-08	0.66834	7.70942e-61	0.369873	2.32409e-16	0.183791	7.34027e-05	0.160292	0.000558805	-0.0755871	0.105433	0.0776884	0.09607	0.0225609	0.629364	-0.128684	0.00571062	0.00188675	0.967809	-0.0699031	0.134391	0.202433	1.2128e-05	0.0399393	0.392765	-0.0866674	0.0632759	-0.0408498	0.382057	0.0288287	0.537398	-0.000210498	0.996408	-0.0331998	0.477509	-0.0221483	0.635646	0.00167301	0.971454	-0.0912949	0.0503688
GABARAPL2	brown	0.259182	1.69677e-08	0.534695	2.24827e-35	0.378643	3.9555e-17	0.219149	2.08273e-06	0.0710834	0.127922	0.110529	0.0177209	0.10712	0.0215708	0.113126	0.015204	0.00796166	0.864777	-0.0132806	0.776354	0.0574701	0.2186	0.10051	0.0311395	0.244913	1.03917e-07	-0.00241048	0.958881	-0.00580319	0.901215	0.042906	0.35854	0.0404709	0.386492	-0.00828692	0.859309	-0.0461036	0.323816	0.110284	0.0179754	-0.040162	0.39013
COMMD7	brown	0.257138	2.21473e-08	0.560163	2.34799e-39	0.526464	3.69436e-34	0.251497	4.56544e-08	0.313767	5.74261e-12	-0.151602	0.00110813	0.205196	9.15269e-06	0.0155735	0.739039	-0.0566716	0.225077	-0.0478212	0.306097	-0.0522807	0.263136	0.118288	0.0111169	0.0528016	0.258403	-0.14216	0.00224141	0.0670839	0.150862	0.0373112	0.424675	0.0989449	0.0338743	0.0394147	0.399016	0.0453715	0.331567	-0.0323625	0.488692	-0.00923291	0.843445
ERLEC1	brown	0.254812	2.99067e-08	0.45381	9.47968e-25	0.223142	1.33869e-06	0.26448	8.41532e-09	0.130677	0.00499839	-0.0380389	0.415691	0.0187497	0.688363	-0.0362538	0.437928	-0.0367492	0.431689	0.0541686	0.246262	-0.0956712	0.0402629	0.0404169	0.387126	0.20067	1.44859e-05	-0.0114654	0.806267	-0.0537951	0.249538	-0.0146709	0.75366	-0.09562	0.0403704	-0.0632434	0.175709	-0.0519827	0.26587	0.0491776	0.292566	0.0906462	0.0520335
MRPS36	brown	0.253304	3.62782e-08	0.574033	1.13173e-41	0.284903	4.86827e-10	0.328291	5.08342e-13	0.0427974	0.359759	-0.0107855	0.817547	-0.0151461	0.745952	-0.12482	0.0073559	-0.251163	4.7625e-08	0.0323152	0.489327	-0.0563214	0.22796	0.0513516	0.271726	0.259593	1.60789e-08	0.0490463	0.293858	-0.11181	0.0164375	0.0498941	0.285582	-0.0964635	0.03863	-0.0517095	0.268394	-0.0495721	0.288707	0.0231132	0.620996	-0.00167212	0.971469
RPS3A	brown	0.253031	3.75664e-08	0.837284	3.64876e-122	0.414633	1.54053e-20	0.140657	0.002498	0.115696	0.0130287	-0.0797038	0.0877249	0.128512	0.00577607	0.0574592	0.218688	-0.101565	0.0294042	-0.00142924	0.975612	-0.0649891	0.164062	0.0898318	0.0541882	-0.0533122	0.25382	-0.0720578	0.122766	-0.0124738	0.789612	-0.0540592	0.247218	-0.00469593	0.919993	-0.0828255	0.0759597	-0.0237507	0.611396	-0.0524194	0.26187	-0.206898	7.68067e-06
RPS12	brown	0.252651	3.94282e-08	0.656044	6.02054e-58	0.345683	2.34029e-14	0.18227	8.43806e-05	0.219347	2.03787e-06	-0.0285887	0.540792	0.15829	0.000656284	0.0151244	0.746302	-0.0863192	0.0643484	0.149	0.00135102	-0.069858	0.134643	0.137658	0.00309143	-0.0638985	0.171269	-0.0628112	0.178686	0.0346527	0.45844	-0.0448943	0.336682	-0.0107168	0.818689	-0.0535122	0.25204	0.135475	0.00360119	-0.0153234	0.743081	-0.0484423	0.299851
TMEM70	brown	0.252107	4.22543e-08	0.420497	3.90686e-21	0.292962	1.48068e-10	0.195885	2.3277e-05	0.259496	1.62839e-08	-0.200438	1.48265e-05	0.104945	0.0243911	-0.0647338	0.165728	-0.118604	0.0109015	0.0385528	0.409415	-0.115672	0.0130474	0.215268	3.17512e-06	-0.00747721	0.872933	-0.10545	0.0237088	-0.0477088	0.307236	0.136605	0.00332838	-0.0387972	0.40645	0.0124188	0.790517	-0.0378231	0.418344	-0.122058	0.00877946	0.0193125	0.679519
RPL8	brown	0.251813	4.38636e-08	0.692054	7.90153e-67	0.477139	1.57558e-27	0.216648	2.73531e-06	0.262909	1.03773e-08	-0.223697	1.25812e-06	0.250703	5.0476e-08	-0.136389	0.00337909	-0.139649	0.00268464	0.129115	0.00554917	-0.112164	0.016097	0.0969718	0.0376121	0.0104491	0.823143	-0.111075	0.0171633	-0.0427547	0.360239	-0.00730868	0.875773	-0.0603267	0.196523	-0.0873913	0.0610935	-0.00980162	0.833937	-0.0941991	0.0434519	-0.0657394	0.159238
RPL36	brown	0.249956	5.54591e-08	0.727636	5.42609e-77	0.622433	1.08537e-50	0.171707	0.000215422	0.168477	0.000283897	-0.173495	0.000184514	0.319036	2.41909e-12	-0.018646	0.689997	-0.0782472	0.0936949	0.00598728	0.898098	-0.0541721	0.246231	0.103792	0.0260109	0.0230168	0.622453	-0.098497	0.0346937	-0.0356011	0.446225	-0.0663215	0.155569	0.0259517	0.578771	0.0206173	0.659188	0.0184007	0.693869	-0.0315496	0.499682	-0.189574	4.27644e-05
RPS14	brown	0.249762	5.68343e-08	0.846864	1.09532e-127	0.480051	6.84282e-28	0.143967	0.00196495	0.0612348	0.189859	-0.0583326	0.211755	0.174001	0.000176554	0.0597577	0.200786	-0.119652	0.0102139	0.0250883	0.591472	-0.0462928	0.321832	0.0664083	0.155028	0.0218125	0.64078	-0.0560895	0.229884	-0.0367334	0.431888	-0.0825808	0.0768332	0.00846754	0.856275	-0.0616027	0.187206	-0.0326402	0.484967	-0.0152036	0.745021	-0.239594	1.98568e-07
RPS13	brown	0.249521	5.85807e-08	0.792646	1.77475e-100	0.432858	1.98115e-22	0.147046	0.00156466	0.168062	0.000294019	-0.0460208	0.324687	0.136804	0.00328249	0.0038442	0.934468	-0.113662	0.0147261	0.0491297	0.293037	-0.0525031	0.261107	0.106341	0.0225465	0.0257376	0.581909	-0.0744368	0.110855	-0.00704739	0.880181	-0.0498592	0.28592	0.00252695	0.956896	-0.0166773	0.721286	0.0946751	0.0423981	-0.0143761	0.758454	-0.100206	0.0316549
CALM2	brown	0.247675	7.37989e-08	0.615649	2.48032e-49	0.430328	3.68345e-22	0.231314	5.2809e-07	0.230596	5.7383e-07	-0.104482	0.0250307	0.254101	3.27652e-08	0.0716276	0.125022	0.0224716	0.630722	-0.0468845	0.315679	-0.06737	0.149124	0.0659065	0.158178	0.113603	0.014778	-0.0238496	0.609913	-0.00524419	0.910689	-0.0332644	0.476652	0.0408952	0.381528	0.067095	0.150795	-0.0185283	0.691853	-0.00593691	0.89895	-0.00312685	0.946676
RPL24	brown	0.246968	8.05939e-08	0.801539	2.38108e-104	0.461575	1.18942e-25	0.218737	2.17883e-06	0.193981	2.80226e-05	-0.150377	0.00121698	0.189141	4.45556e-05	-0.0641628	0.1695	-0.176591	0.000140603	-0.00835921	0.858094	-0.0805164	0.0845295	0.118742	0.0108084	0.0222382	0.634276	-0.0721017	0.122537	-0.0895153	0.0550453	-0.0790106	0.090527	-0.0254132	0.586677	-0.0318317	0.495853	0.111473	0.0167665	-0.0341284	0.465271	-0.127605	0.00613284
HIGD1A	brown	0.244958	1.03345e-07	0.572886	1.77618e-41	0.273018	2.6309e-09	0.0970149	0.0375269	0.206907	7.67398e-06	-0.117006	0.0120283	0.061093	0.190888	-0.0613022	0.189371	-0.118456	0.0110014	0.02125	0.649416	-0.0574078	0.219101	0.117104	0.0119565	-0.0662232	0.156184	-0.0750473	0.107951	-0.0511048	0.274039	0.0683978	0.143005	0.0110592	0.813002	-0.00548059	0.90668	0.00984114	0.833278	0.373616	1.09873e-16	-0.0542935	0.245173
RPS27	brown	0.244754	1.05974e-07	0.661982	2.5113e-59	0.324322	9.98971e-13	0.51331	2.7709e-32	0.103247	0.0268087	-0.0653713	0.161591	0.135124	0.00368982	-0.0877944	0.0599052	-0.154357	0.00089535	0.000932076	0.984094	-0.0817568	0.0798339	0.0651583	0.162964	0.0694645	0.136859	-0.0396171	0.396598	-0.0455869	0.329275	-0.0403115	0.388366	-0.112585	0.0157008	-0.131487	0.00473285	-0.0722324	0.121859	-0.122254	0.00867046	-0.0395404	0.397513
EIF3K	brown	0.244674	1.07022e-07	0.487145	8.67627e-29	0.402542	2.39788e-19	0.115249	0.0133856	0.290057	2.28383e-10	-0.0687188	0.141133	0.0880608	0.0591304	0.0322407	0.49033	0.00848867	0.85592	0.00731113	0.875732	-0.0153418	0.742783	0.125048	0.00724774	-0.00208946	0.964353	-0.0211775	0.650533	0.112356	0.0159156	0.0613387	0.189107	0.0898173	0.0542271	0.0651293	0.163152	0.148154	0.00144001	0.0124254	0.790408	0.0122754	0.79288
PSMC4	brown	0.244116	1.1462e-07	0.278018	1.30635e-09	0.371155	1.80019e-16	0.256008	2.56351e-08	0.553607	2.68177e-38	-0.255192	2.84807e-08	0.221787	1.55667e-06	-0.0407364	0.383381	0.0615002	0.187943	0.0359218	0.442137	-0.104418	0.0251209	0.140956	0.00244486	0.0508382	0.276553	-0.074877	0.108755	0.173203	0.000189265	0.0796767	0.087833	0.167638	0.000304744	0.231809	4.98603e-07	0.145186	0.00179637	0.0340206	0.466683	0.29769	7.2363e-11
RPL17	brown	0.243588	1.2228e-07	0.625998	2.03204e-51	0.331543	2.90116e-13	0.132814	0.0043249	0.317404	3.16781e-12	-0.144334	0.00191276	0.182775	8.05752e-05	-0.105935	0.0230698	-0.113014	0.0153063	0.0834127	0.0738969	-0.106117	0.022834	0.260293	1.46657e-08	-0.111574	0.0166677	-0.0549268	0.239703	0.00987851	0.832654	0.0225845	0.629006	-0.0177493	0.704188	-0.0445863	0.340012	0.119071	0.0105901	-0.139559	0.00270193	0.0133657	0.774958
RPL13A	brown	0.2434	1.2512e-07	0.696759	4.36103e-68	0.371449	1.69743e-16	0.136196	0.00342495	0.071176	0.127425	-0.0233729	0.617078	0.0699719	0.134007	-0.0622172	0.182837	-0.104883	0.0244755	0.0356112	0.446097	-0.01441	0.757903	0.0522494	0.263421	0.0477494	0.306825	0.000189167	0.996772	-0.0324763	0.487164	-0.0509823	0.275192	-0.0872428	0.061536	-0.136076	0.00345371	0.111728	0.0165173	0.0356947	0.445031	-0.124255	0.00762902
EDEM2	brown	0.243395	1.25198e-07	0.420774	3.65942e-21	0.342435	4.2208e-14	0.247551	7.49479e-08	0.205449	8.91763e-06	-0.0265547	0.569976	0.155852	0.000796282	0.0716124	0.125102	-0.0115297	0.805202	0.112942	0.0153719	-0.109743	0.0185504	0.0559688	0.23089	0.193382	2.96972e-05	-0.0714207	0.126118	-0.0455957	0.329181	-0.00111785	0.980924	0.0991427	0.0335176	0.121924	0.00885384	-0.0581063	0.213536	0.0486275	0.298004	0.057492	0.218424
NHP2	brown	0.241916	1.49956e-07	0.598311	5.27176e-46	0.546477	3.56746e-37	0.333531	2.05203e-13	0.348468	1.40379e-14	-0.159312	0.000604704	0.287017	3.5755e-10	-0.0521739	0.264114	-0.104531	0.0249624	0.0207675	0.656863	-0.0631034	0.176669	0.155459	0.000821296	0.199432	1.63947e-05	-0.0775625	0.0966115	0.0424622	0.363538	0.0610903	0.190908	0.0524011	0.262036	0.0558655	0.231753	-0.0115266	0.805254	-0.0685626	0.142041	0.119858	0.0100836
RPL30	brown	0.240344	1.8141e-07	0.62559	2.46368e-51	0.357988	2.35388e-15	0.275563	1.84539e-09	0.257515	2.10904e-08	-0.17927	0.000110721	0.244386	1.10872e-07	-0.131548	0.00471329	-0.10701	0.021707	0.023435	0.616142	-0.132729	0.00434985	0.163208	0.000440612	0.0579871	0.214478	-0.0873825	0.0611196	-0.014717	0.752912	-0.0256918	0.58258	-0.0644987	0.167274	-0.0747114	0.109541	0.0144473	0.757297	-0.148388	0.00141493	0.0346289	0.458748
PSMD8	brown	0.23974	1.9511e-07	0.501269	1.22706e-30	0.428391	5.90132e-22	0.237285	2.61789e-07	0.44093	2.64275e-23	-0.180429	9.97368e-05	0.171363	0.000221914	0.0365058	0.434749	0.0297454	0.524534	-0.01515	0.745888	-0.0984066	0.0348611	0.148285	0.00142589	0.0580333	0.214113	-0.056649	0.225262	0.0535702	0.251526	0.0926801	0.0469627	0.117917	0.011374	0.125716	0.00694025	0.0922441	0.0480133	0.0362946	0.437412	0.137215	0.00318912
C14orf119	brown	0.237352	2.59704e-07	0.552663	3.79155e-38	0.374218	9.73179e-17	0.223942	1.22398e-06	0.310313	1.0029e-11	-0.200947	1.40882e-05	0.128942	0.00561352	-0.0825192	0.0770539	-0.0356617	0.445451	-0.00988008	0.832628	-0.140541	0.00251875	0.0915021	0.0498467	0.0244108	0.601526	-0.134368	0.00388778	0.0622013	0.182949	0.00539423	0.908144	-0.0132107	0.7775	0.0140858	0.763186	-0.00800662	0.864021	0.00784197	0.866791	0.0559367	0.231158
RPS20	brown	0.23681	2.76988e-07	0.605482	2.34704e-47	0.42098	3.4847e-21	0.206257	8.20659e-06	0.188623	4.67894e-05	-0.133488	0.00413003	0.170209	0.000245001	-0.176775	0.000138332	-0.127769	0.00606698	0.0600816	0.198352	-0.0231507	0.620429	0.111142	0.0170961	0.0486909	0.297374	-0.0869289	0.0624804	-0.0112482	0.809867	-0.0277299	0.553023	-0.103504	0.0264293	-0.0991592	0.033488	0.00218856	0.962663	-0.172036	0.000209403	-0.0624496	0.181205
MYL12B	brown	0.234826	3.50315e-07	0.537866	7.49052e-36	0.399592	4.60676e-19	0.162649	0.000461263	0.21153	4.73127e-06	-0.0604506	0.195604	0.117788	0.0114648	0.0164402	0.725088	-0.00651889	0.889106	0.0214089	0.646973	-0.0297702	0.524188	0.103167	0.0269278	0.088367	0.0582501	-0.0417032	0.372185	0.0145346	0.755875	-0.0519705	0.265982	0.111161	0.0170774	0.095915	0.0397542	0.1075	0.0211093	0.238646	2.22497e-07	-0.0191209	0.682526
SNX17	brown	0.233939	3.88813e-07	0.613605	6.27485e-49	0.579665	1.20506e-42	0.290428	2.16157e-10	0.467768	2.18552e-26	-0.0253671	0.587356	0.353907	5.09795e-15	0.201072	1.3912e-05	0.085213	0.0678555	0.0323422	0.488965	-0.00522697	0.910981	0.154081	0.00091478	0.193407	2.96256e-05	-0.072054	0.122785	0.0794791	0.0886255	-0.00213347	0.963602	0.181075	9.40703e-05	0.175618	0.000153219	0.0786737	0.0919144	0.0172464	0.712191	0.161701	0.000498411
SSR4	brown	0.233171	4.25407e-07	0.408154	6.80088e-20	0.370674	1.98161e-16	0.0825246	0.0770345	-0.11042	0.0178341	-0.20891	6.23144e-06	0.0170526	0.715284	-0.125475	0.00705	-0.191963	3.40474e-05	0.0130992	0.779329	-0.0676676	0.147332	-0.0519606	0.266073	-0.0869594	0.0623881	-0.169987	0.00024969	-0.131204	0.00482421	0.0343489	0.462392	-0.0833192	0.0742222	-0.17418	0.000173822	-0.134051	0.00397339	-0.14812	0.00144371	-0.404637	1.50238e-19
HIGD2A	brown	0.233056	4.31154e-07	0.384976	1.06453e-17	0.457461	3.59553e-25	0.154306	0.000898899	0.0601132	0.198115	-0.0550714	0.238465	0.137674	0.00308795	-0.0460514	0.324365	-0.140389	0.00254634	0.0821407	0.0784243	0.0162346	0.728389	-0.0127566	0.784957	0.174275	0.000172385	-0.00681253	0.884145	-0.0621021	0.18365	0.0140229	0.764212	0.0263817	0.572494	0.0192391	0.68067	-0.0176924	0.70509	0.0601407	0.19791	-0.102947	0.0272569
RPL21	brown	0.232334	4.69053e-07	0.731647	3.07075e-78	0.280229	9.54284e-10	0.103064	0.0270812	0.0853135	0.0675306	0.0325071	0.486751	0.0534977	0.252169	0.06565	0.159807	-0.0808125	0.0833891	0.0331065	0.478748	-0.0196159	0.674771	0.0853398	0.0674458	-0.0470785	0.313679	-0.0312135	0.504264	-0.00373985	0.936243	-0.0593518	0.203867	-0.0261606	0.575716	-0.101625	0.029308	0.00552165	0.905985	0.00860522	0.853964	-0.136104	0.00344686
DYNLT1	brown	0.230492	5.80797e-07	0.512859	3.20212e-32	0.474407	3.41989e-27	0.247488	7.55455e-08	0.20505	9.29047e-06	-0.132787	0.0043329	0.0890329	0.0563734	-0.0409251	0.38118	-0.162535	0.000465616	-0.0343929	0.461818	0.0449015	0.336605	0.12866	0.00571952	0.0722416	0.121811	-0.05639	0.227393	0.00179733	0.969334	0.0693584	0.137461	0.0283426	0.544282	0.0627855	0.178864	0.0462778	0.32199	-0.0336446	0.471625	-0.0693098	0.137737
RPL4	brown	0.2295	6.5114e-07	0.492213	1.92567e-29	0.182318	8.40125e-05	0.213224	3.95258e-06	0.279835	1.00938e-09	-0.0297812	0.524034	0.0964737	0.0386092	-0.163293	0.00043752	-0.0692225	0.138235	0.239481	2.01278e-07	-0.0673073	0.149503	0.144886	0.00183659	0.0677337	0.146936	-0.0297111	0.525012	0.0159121	0.733579	-0.0393228	0.400117	-0.0812756	0.08163	-0.0912997	0.0503568	0.162711	0.000458953	0.0235163	0.614917	0.215636	3.05166e-06
RPL37	brown	0.229315	6.65139e-07	0.489781	3.97742e-29	0.335171	1.53959e-13	0.283331	6.1132e-10	0.20664	7.88866e-06	-0.197566	1.97298e-05	0.180004	0.000103638	-0.220332	1.82868e-06	-0.0912652	0.0504441	0.0777976	0.0956022	-0.094021	0.0438516	0.156686	0.000745564	0.0353192	0.449836	-0.0961731	0.0392217	-0.0269118	0.564799	-0.0580931	0.21364	-0.11803	0.0112953	-0.130177	0.00516902	0.0685648	0.142028	-0.133894	0.00401652	0.0316718	0.498022
ADH5	brown	0.227822	7.89178e-07	0.53432	2.55807e-35	0.28274	6.65792e-10	0.272353	2.88449e-09	0.314346	5.22622e-12	0.0408057	0.382571	0.0433286	0.353822	0.0171147	0.714293	-0.00736225	0.87487	0.0131365	0.778716	-0.054011	0.247641	0.251021	4.84879e-08	0.203738	1.06231e-05	0.0313381	0.502562	0.0741211	0.112381	-0.0114383	0.806716	0.00726928	0.876438	0.0225196	0.629992	0.0790537	0.0903505	0.0801282	0.0860442	0.216773	2.69859e-06
SVBP	brown	0.227703	7.99959e-07	0.525817	4.58841e-34	0.476182	2.0687e-27	0.313787	5.72416e-12	0.395431	1.14428e-18	-0.125821	0.00689301	0.160043	0.000570141	-0.053738	0.250042	-0.0329764	0.480479	-0.0521044	0.264751	-0.0470831	0.313631	0.298899	6.01338e-11	0.106489	0.022359	-0.0529334	0.257214	0.204922	9.41311e-06	0.149834	0.00126829	0.0228668	0.624723	0.0735805	0.115033	-0.0300248	0.520644	-0.14314	0.00208735	0.146899	0.00158198
ANAPC16	brown	0.225597	1.016e-06	0.551704	5.38294e-38	0.241681	1.54288e-07	0.23786	2.44439e-07	0.00895437	0.848109	0.167723	0.000302559	0.109343	0.018986	-0.0500157	0.284409	-0.171914	0.000211616	-0.0676697	0.147319	0.0909893	0.0511475	-5.32426e-05	0.999091	0.266847	6.12127e-09	0.0501932	0.282701	-0.10855	0.0198759	-0.0474285	0.310091	-0.0804871	0.0846432	-0.0723612	0.121193	0.0252777	0.588675	0.0245553	0.599375	-0.00929587	0.842391
RPL32	brown	0.223488	1.28784e-06	0.750157	2.66541e-84	0.413517	1.99411e-20	0.158725	0.000633882	0.148073	0.00144884	-0.111262	0.0169763	0.169256	0.000265736	-0.0168283	0.71887	-0.0937381	0.0444931	0.0502805	0.281863	-0.0601406	0.19791	0.0500144	0.284421	-0.0133225	0.775667	-0.0633392	0.175054	-0.0358158	0.443486	-0.0919551	0.0487206	-0.0220906	0.636528	-0.064936	0.164407	-0.00949586	0.839046	-0.0639924	0.170639	-0.132201	0.00450908
ZCCHC17	brown	0.22318	1.33299e-06	0.623494	6.60675e-51	0.556908	7.92134e-39	0.309811	1.08682e-11	0.437884	5.68744e-23	-0.10208	0.0285864	0.265548	7.29285e-09	0.0756643	0.105076	0.086031	0.0652476	0.00164417	0.971946	-0.0724211	0.120885	0.167562	0.000306695	0.228692	7.14432e-07	-0.0643645	0.168161	0.215808	2.99542e-06	-0.00773603	0.868574	0.121409	0.0091473	0.191405	3.59175e-05	0.0198777	0.670683	-0.0485085	0.29919	0.216926	2.65406e-06
NDUFS4	brown	0.221862	1.54372e-06	0.566421	2.18217e-40	0.318983	2.44041e-12	0.241715	1.53649e-07	0.313698	5.80728e-12	-0.118437	0.0110149	0.125969	0.00682699	-0.0745021	0.110542	-0.0405706	0.385322	0.0334451	0.474259	-0.0663237	0.155556	0.100905	0.0304784	0.110744	0.0174994	-0.0338145	0.469389	0.0599464	0.199365	0.0163553	0.726451	-0.00596853	0.898415	0.0373957	0.423627	0.100201	0.0316638	0.0364929	0.434911	0.122737	0.008408
PCBD1	brown	0.221794	1.55544e-06	0.482862	3.03643e-28	0.361177	1.2767e-15	0.404236	1.64312e-19	0.133994	0.00398906	-0.0635281	0.173769	0.245158	1.00833e-07	-0.211526	4.73354e-06	-0.234815	3.50732e-07	0.0548095	0.240709	-0.0290789	0.533871	-0.00936732	0.841196	0.325766	7.82216e-13	-0.0737204	0.114342	-0.152507	0.00103356	0.064705	0.165917	-0.141821	0.00229696	-0.0234368	0.616115	-0.0323335	0.489082	-0.00701652	0.880702	0.0653382	0.161804
RPL19	brown	0.220507	1.79369e-06	0.554226	2.13562e-38	0.472896	5.23513e-27	0.212238	4.38962e-06	0.288922	2.70143e-10	-0.135334	0.00363646	0.416822	9.25995e-21	-0.0904698	0.0524942	-0.109284	0.0190513	0.080138	0.086006	-0.04746	0.309769	0.122501	0.00853578	0.122639	0.0084608	-0.0917681	0.0491827	-0.000737424	0.987416	-0.0444093	0.341933	0.0269833	0.563766	0.0839751	0.0719643	0.0994701	0.0329343	0.00826152	0.859736	0.0491177	0.293155
ASNSD1	brown	0.218968	2.12423e-06	0.545573	4.93261e-37	0.291629	1.80751e-10	0.287809	3.18305e-10	0.452478	1.34611e-24	-0.00917124	0.844477	0.20911	6.10276e-06	0.108982	0.0193868	0.0424466	0.363714	-0.00506238	0.913773	-0.0766679	0.10053	0.235253	3.33078e-07	0.116598	0.0123328	-0.0321531	0.49151	0.0853694	0.0673504	0.120091	0.0099373	0.0712733	0.126904	0.105915	0.0230968	0.0316601	0.49818	-0.029163	0.532689	0.342116	4.47062e-14
LACTB2	brown	0.216731	2.71072e-06	0.42982	4.16952e-22	0.310766	9.3249e-12	0.300677	4.57293e-11	0.152783	0.00101181	-0.0903964	0.0526867	0.247816	7.25188e-08	-0.0271769	0.56097	-0.128754	0.00568414	0.00620025	0.894494	-0.0923664	0.0477166	0.0593351	0.203994	0.235513	3.23035e-07	-0.0350974	0.45269	-0.106395	0.0224781	-0.0701953	0.132767	0.0491669	0.292671	0.13461	0.00382335	-0.0542373	0.245662	-0.018737	0.688564	0.0297582	0.524355
RPL14	brown	0.213447	3.85967e-06	0.698564	1.41387e-68	0.346172	2.14016e-14	0.222208	1.48561e-06	0.116785	0.0121924	-0.0671278	0.150594	0.160985	0.000528292	-0.104972	0.0243544	-0.131342	0.00477943	0.0837624	0.0726902	-0.0805656	0.0843391	0.0208696	0.655284	0.0885568	0.05771	-0.0296113	0.526406	-0.0611918	0.19017	-0.0884552	0.0579985	-0.0715368	0.125502	-0.0844059	0.0705118	-0.0188757	0.68638	-0.00686823	0.883205	-0.0550759	0.238427
NOB1	brown	0.212375	4.32622e-06	0.37591	6.90797e-17	0.302691	3.34524e-11	0.279344	1.08243e-09	0.330541	3.451e-13	-0.104907	0.0244424	0.385205	1.01461e-17	-0.0712272	0.127151	0.0381177	0.414725	0.0454687	0.330531	-0.0889916	0.0564883	0.0621729	0.18315	0.252715	3.91095e-08	-0.0524353	0.261725	0.0174114	0.709562	-0.026399	0.572242	0.142625	0.00216705	0.125789	0.0069076	0.0888353	0.056925	0.11396	0.0144653	0.263321	9.82361e-09
RPS15	brown	0.211877	4.56075e-06	0.600694	1.8909e-46	0.619074	5.15963e-50	0.176212	0.00014539	0.175502	0.000154785	-0.144752	0.00185476	0.280467	9.22476e-10	-0.015597	0.738659	-0.0454391	0.330846	0.00660232	0.887696	-0.0259606	0.578641	0.141071	0.00242472	0.0588447	0.207765	-0.0456875	0.328207	0.037279	0.425075	-0.00895869	0.848037	-0.0108513	0.816455	0.000101217	0.998273	-0.00285175	0.951362	-0.042656	0.36135	-0.135721	0.00354006
RPLP2	brown	0.211297	4.84963e-06	0.62061	2.53459e-50	0.570656	4.24613e-41	0.164975	0.000380767	0.163389	0.000434108	-0.137793	0.0030621	0.250945	4.89545e-08	-0.0660468	0.157293	-0.120379	0.00976022	0.0649451	0.164348	-0.0523583	0.262427	0.0918941	0.048871	0.104172	0.0254672	-0.0790743	0.0902666	-0.0258058	0.580908	-0.0494342	0.290052	-0.0242868	0.603375	-0.00774937	0.868349	0.0746303	0.109928	-0.0557244	0.232935	-0.126613	0.00654564
SMDT1	brown	0.209983	5.56945e-06	0.539127	4.82184e-36	0.467459	2.38063e-26	0.193326	2.98589e-05	-0.0492512	0.291843	0.0995667	0.0327639	0.0747529	0.109344	-0.0709979	0.128382	-0.204347	9.98323e-06	-0.00527299	0.9102	0.111366	0.0168728	0.0688443	0.140407	0.272156	2.96417e-09	-0.0503072	0.281608	-0.0672935	0.149587	0.050952	0.275479	-0.126868	0.00643732	-0.127324	0.00624763	-0.0435251	0.351641	-0.000362951	0.993806	-0.181428	9.11079e-05
TMEM101	brown	0.209613	5.78968e-06	0.553289	3.01361e-38	0.523075	1.14399e-33	0.293196	1.42964e-10	0.200598	1.45912e-05	-0.0549575	0.23944	0.304636	2.46824e-11	-0.0470446	0.314028	-0.0943739	0.0430624	-0.00983472	0.833385	-0.00899567	0.847417	0.058292	0.212074	0.315476	4.34623e-12	-0.0614233	0.188496	-0.0140864	0.763176	-0.0491092	0.293238	0.0182162	0.696785	0.110368	0.0178884	-0.0388166	0.406216	-0.0201898	0.665822	0.0212945	0.648732
RPL23A	brown	0.204199	1.01352e-05	0.614774	3.69389e-49	0.331179	3.09013e-13	0.299914	5.14448e-11	0.271756	3.13235e-09	-0.118329	0.0110883	0.260026	1.51911e-08	-0.110765	0.0174776	-0.104555	0.0249284	0.160118	0.000566694	-0.103482	0.0264624	0.0927801	0.0467246	0.134954	0.00373351	-0.038927	0.404882	0.0149873	0.748525	-0.0396313	0.396429	-0.0871136	0.0619233	-0.0805691	0.0843256	0.0296877	0.525338	-0.037806	0.418554	0.126069	0.00678247
PFDN1	brown	0.203762	1.05978e-05	0.541903	1.81758e-36	0.484778	1.7376e-28	0.223307	1.31428e-06	0.349012	1.2697e-14	-0.0695906	0.136146	0.228127	7.62139e-07	0.108562	0.0198623	0.116652	0.0122917	-0.0301267	0.519229	-0.038614	0.408672	0.111269	0.0169693	0.211266	4.86558e-06	0.0399597	0.392523	0.177065	0.000134818	-0.0291754	0.532514	0.206746	7.80253e-06	0.220712	1.75342e-06	-0.00941382	0.840418	-0.0157461	0.736253	0.142882	0.00212682
TMEM128	brown	0.200141	1.52738e-05	0.573443	1.42753e-41	0.389672	3.94826e-18	0.223288	1.31709e-06	0.186388	5.77085e-05	0.000915388	0.984379	0.181821	8.79065e-05	0.0326619	0.484677	-0.1062	0.0227272	-0.00940917	0.840496	0.0105088	0.822149	0.187883	5.01655e-05	0.306646	1.79819e-11	-0.0229879	0.62289	-0.0175874	0.706761	-0.0133606	0.775042	0.0574643	0.218647	0.0981035	0.0354275	-0.04298	0.357711	0.0591057	0.205752	0.0930326	0.0461274
SDF2	brown	0.199991	1.55042e-05	0.464547	5.29865e-26	0.410303	4.17016e-20	0.386768	7.30401e-18	0.24909	6.18335e-08	-0.076309	0.102138	0.165464	0.000365608	-0.0906861	0.0519299	-0.0852466	0.0677468	0.0260878	0.57678	-0.0646012	0.166598	0.130667	0.00500175	0.361081	1.30042e-15	-0.0572718	0.220196	0.0167069	0.720812	0.0370005	0.428545	-0.0720013	0.12306	0.0357056	0.444891	-0.0285711	0.541041	0.0587791	0.208273	0.170201	0.000245164
ARPC4	brown	0.19969	1.59787e-05	0.530552	9.28735e-35	0.532331	5.06218e-35	0.15508	0.000846087	0.248319	6.81042e-08	-0.0541313	0.246587	0.288945	2.69252e-10	0.220176	1.86021e-06	0.150564	0.00119974	-0.0364269	0.435742	-0.0410947	0.379208	0.0146658	0.753744	0.13244	0.00443641	-0.0264199	0.571937	0.0706037	0.130522	-0.0605319	0.195003	0.240615	1.75552e-07	0.131323	0.00478548	0.00363881	0.937962	0.119456	0.0103398	-0.0288726	0.536779
CUEDC2	brown	0.199332	1.65588e-05	0.492978	1.53059e-29	0.535332	1.80474e-35	0.382603	1.74654e-17	0.43056	3.48055e-22	-0.0573486	0.219576	0.250826	4.9697e-08	-0.0539239	0.248405	0.0595327	0.202489	-0.0632958	0.175351	-0.0312126	0.504275	0.267336	5.73013e-09	0.234709	3.55154e-07	-0.0238254	0.610276	0.0797867	0.0873947	0.0957155	0.04017	-0.0295686	0.527002	0.0888384	0.0569163	0.0534213	0.252849	-0.134388	0.00388222	0.218177	2.31618e-06
HAUS4	brown	0.199	1.71154e-05	0.475808	2.30071e-27	0.300341	4.81657e-11	0.404257	1.63543e-19	0.113426	0.0149352	-0.0160097	0.732006	0.129312	0.00547686	-0.0163413	0.726675	-0.136917	0.00325648	-0.0282598	0.54546	-0.0494744	0.289659	-0.0105166	0.822019	0.268937	4.60984e-09	-0.0627622	0.179025	-0.038231	0.413339	-0.0578782	0.215341	-0.0672187	0.150041	0.0495013	0.289397	-0.0935326	0.0449642	-0.118949	0.0106709	0.052576	0.260445
RPL10A	brown	0.19804	1.88263e-05	0.788973	6.21282e-99	0.377617	4.87899e-17	0.270236	3.86016e-09	0.127489	0.00617981	0.00127065	0.978318	0.104733	0.0246827	-0.0518817	0.266801	-0.114273	0.0141962	0.0278369	0.551492	-0.037305	0.424752	0.109129	0.0192228	0.156712	0.000744067	-0.0243284	0.602755	-0.0222381	0.634278	-0.0689661	0.139704	-0.0868305	0.0627786	-0.103752	0.0260691	0.00297487	0.949264	-0.0424007	0.364234	-0.0263516	0.572931
SKP1	brown	0.196751	2.13801e-05	0.617457	1.0854e-49	0.296069	9.26366e-11	0.250233	5.35588e-08	0.209411	5.91342e-06	0.0318382	0.495765	0.0766845	0.100457	0.0714705	0.125854	-0.0250791	0.591607	-0.0165556	0.723237	0.0217766	0.64133	0.161986	0.000486978	0.237031	2.69822e-07	0.0529988	0.256626	0.088989	0.0564954	0.00217534	0.962889	0.0320717	0.492609	0.044527	0.340655	0.000849018	0.985511	0.0597282	0.201009	0.129319	0.0054745
SNX3	brown	0.19641	2.21091e-05	0.534397	2.4911e-35	0.328888	4.58803e-13	0.0872618	0.0614792	0.32954	4.10155e-13	0.0466733	0.317867	0.17742	0.000130624	0.343215	3.66559e-14	0.177457	0.000130195	0.0394795	0.398241	-0.0469291	0.315218	0.107068	0.0216353	-0.0143938	0.758167	-0.0505193	0.279581	0.147774	0.00148171	-0.0248696	0.59471	0.222838	1.38484e-06	0.200134	1.5285e-05	0.210384	5.33911e-06	0.00716094	0.878265	0.0886398	0.0574751
PPA1	brown	0.195715	2.3668e-05	0.582823	3.36743e-43	0.272445	2.84784e-09	0.284766	4.96582e-10	0.232558	4.56965e-07	-0.0879791	0.0593671	0.173565	0.000183401	0.0247244	0.596863	-0.0851752	0.067978	-0.0336884	0.471049	-0.132096	0.00454156	-0.0122488	0.79332	0.146136	0.00167444	-0.0028092	0.952086	-0.0572174	0.220635	-0.0713406	0.126545	0.135241	0.00365992	0.13998	0.00262197	0.0443957	0.342082	0.0589665	0.206824	0.127397	0.00621747
COMMD6	brown	0.194495	2.66574e-05	0.546283	3.82488e-37	0.400545	3.73308e-19	0.150268	0.00122711	0.0670656	0.150974	0.00488836	0.916726	0.152263	0.0010532	0.021264	0.649201	0.0217384	0.641914	-0.0670263	0.151214	0.0321629	0.491378	0.0478137	0.306173	0.0940637	0.0437554	0.00705879	0.879988	0.0848431	0.0690626	-0.0563013	0.228126	-0.0252737	0.588733	-0.0517907	0.267642	0.0169175	0.717443	-0.0215703	0.644493	-0.120514	0.00967766
RPL34	brown	0.194488	2.66754e-05	0.716966	8.83769e-74	0.373922	1.03302e-16	0.161913	0.000489891	-0.0118004	0.800723	0.0167389	0.7203	0.0729837	0.118017	-0.00912478	0.845255	-0.100639	0.0309214	-0.00922119	0.843641	-0.00138514	0.976365	0.036578	0.433839	0.0985231	0.0346454	0.0124265	0.790391	-0.00986189	0.832931	-0.119812	0.0101123	-0.0362215	0.438337	-0.0884583	0.0579898	-0.0176372	0.705969	-0.0131651	0.778246	-0.167275	0.000314201
UBE2E1	brown	0.193652	2.89305e-05	0.581229	6.42027e-43	0.24172	1.53564e-07	0.256944	2.27124e-08	0.410407	4.07275e-20	-0.0832591	0.074432	0.163889	0.000416567	0.100901	0.0304853	0.0662402	0.156078	-0.0244963	0.600254	-0.133089	0.00424425	0.122842	0.008352	0.0858282	0.0658862	0.0041484	0.929295	0.0398812	0.393455	-0.0329531	0.48079	0.116629	0.0123093	0.137062	0.00322366	-0.0265944	0.5694	-0.0495717	0.28871	0.281723	7.70596e-10
RPL36AL	brown	0.191646	3.51002e-05	0.442587	1.7358e-23	0.287511	3.32541e-10	0.0697751	0.135108	0.163136	0.000443202	-0.0682091	0.144113	0.0116156	0.80378	0.0300144	0.520789	-0.0277006	0.553442	0.0614252	0.188483	-0.0408789	0.381719	0.0682273	0.144006	0.0516692	0.268768	-0.111385	0.0168536	0.0330415	0.479612	-0.0238981	0.609186	0.0871116	0.0619291	0.0286056	0.540553	-0.00704493	0.880222	0.0479129	0.30517	-0.0170976	0.714565
BOD1	brown	0.191418	3.58755e-05	0.557164	7.20083e-39	0.442312	1.86193e-23	0.250041	5.48699e-08	0.500795	1.42026e-30	-0.135906	0.00349472	0.262009	1.16942e-08	0.0540856	0.246987	0.0365719	0.433917	0.00389373	0.933625	-0.0357036	0.444917	0.281383	8.0908e-10	0.101075	0.0301994	-0.0835268	0.0735014	0.287444	3.35857e-10	0.061335	0.189134	0.0854944	0.0669488	0.123802	0.00785438	0.0332489	0.476858	-0.102377	0.0281246	0.261286	1.28667e-08
EIF3E	brown	0.191145	3.68242e-05	0.627573	9.62287e-52	0.206381	8.1021e-06	0.230511	5.7954e-07	0.259131	1.70818e-08	-0.104459	0.0250629	0.144149	0.00193884	-0.0875744	0.0605511	-0.0575133	0.218253	0.0280562	0.54836	-0.128505	0.00577869	0.169573	0.000258662	0.0431622	0.355674	-0.0573476	0.219584	0.0308313	0.509501	-0.0274456	0.557102	-0.0617278	0.186311	-0.0342101	0.464204	0.00812165	0.862086	-0.100812	0.0306332	0.128162	0.00591155
RPL12	brown	0.190462	3.93045e-05	0.593696	3.74815e-45	0.325862	7.69539e-13	0.223647	1.26519e-06	0.103786	0.0260193	-0.134475	0.00385918	0.229328	6.64132e-07	-0.0826662	0.0765272	-0.127578	0.0061437	0.0241542	0.605354	-0.102613	0.0277619	-0.0230581	0.621829	0.066733	0.153015	-0.0580787	0.213753	-0.0843149	0.0708167	-0.104698	0.024731	-0.0162438	0.728242	-0.0138403	0.767193	0.0166724	0.721365	-0.0863319	0.0643091	-0.0564617	0.226802
RPS24	brown	0.188889	4.56293e-05	0.544306	7.75179e-37	0.230582	5.74756e-07	0.262189	1.14189e-08	0.13682	0.00327883	-0.106643	0.0221639	0.0939681	0.0439709	-0.220432	1.80851e-06	-0.152843	0.00100707	0.0222159	0.634615	-0.077998	0.0947481	0.0440155	0.346236	0.0357656	0.444127	-0.059179	0.205189	-0.081824	0.0795857	0.00241494	0.958805	-0.14614	0.00167394	-0.108475	0.0199621	0.0953559	0.0409286	-0.069482	0.13676	0.00548931	0.906533
RPL23	brown	0.188546	4.71294e-05	0.582435	3.94158e-43	0.345682	2.34071e-14	0.258036	1.97073e-08	0.194186	2.74722e-05	-0.0688458	0.140398	0.262654	1.07359e-08	-0.100293	0.0315058	-0.0846114	0.0698277	0.0226916	0.627379	-0.0495184	0.28923	0.110511	0.0177398	0.156648	0.000747831	-0.0110411	0.813302	0.0287242	0.538875	-0.0811936	0.081939	-0.0492066	0.292281	0.00015583	0.997341	0.0686342	0.141625	-0.0933438	0.0454005	0.0596757	0.201406
VAMP8	brown	0.186654	5.62885e-05	0.578027	2.32177e-42	0.491784	2.18908e-29	0.250383	5.25585e-08	-0.0440796	0.345534	-0.00330195	0.943695	0.186611	5.65196e-05	0.156331	0.000766792	-0.145586	0.0017441	-0.0547097	0.241568	-0.000731943	0.987509	-0.0732962	0.116447	0.292173	1.66642e-10	0.0418489	0.370515	-0.135431	0.00361221	-0.140225	0.00257644	0.129095	0.00555661	0.125306	0.00712782	-0.0593714	0.203718	0.00203782	0.965233	-0.193264	3.00382e-05
TPT1	brown	0.186485	5.71878e-05	0.72125	4.73055e-75	0.286916	3.62885e-10	0.0880073	0.0592853	-0.0880374	0.0591981	0.0514159	0.271125	-0.00595588	0.898629	0.0401773	0.389949	-0.0908367	0.0515399	0.0108805	0.81597	-0.0402744	0.388804	-0.0577634	0.216255	0.0533975	0.25306	-0.0265035	0.570722	0.0136108	0.770945	-0.0949143	0.0418769	-0.0779506	0.0949496	-0.153037	0.000992053	-0.0474886	0.309477	0.0875205	0.0607104	-0.246584	8.45232e-08
RSL1D1	brown	0.185771	6.11189e-05	0.44254	1.75676e-23	0.232972	4.35391e-07	0.342903	3.8782e-14	0.325735	7.8635e-13	-0.0876996	0.0601827	0.196396	2.21382e-05	-0.120061	0.0099563	-0.0248361	0.595206	0.0218541	0.640143	-0.117608	0.0115925	0.240419	1.79774e-07	0.249612	5.79122e-08	-0.0239761	0.608018	-0.0160872	0.730759	-0.0112799	0.809341	-0.0416169	0.373176	0.0234094	0.616526	0.0583551	0.211579	0.000288226	0.995081	0.330639	3.39265e-13
PLGRKT	brown	0.18116	9.33499e-05	0.437913	5.64695e-23	0.311224	8.66316e-12	0.135603	0.00356923	0.22607	9.63048e-07	-0.18609	5.93293e-05	0.273759	2.37359e-09	0.259128	1.70873e-08	0.0471532	0.31291	-0.0427597	0.360182	-0.131161	0.00483829	0.00269768	0.953986	-0.0161645	0.729516	-0.102078	0.0285898	-0.0242651	0.603699	-0.0606237	0.194325	0.395832	1.04895e-18	0.295402	1.02498e-10	-0.0339814	0.467198	-0.08396	0.0720156	-0.0101492	0.828139
S100A13	brown	0.17889	0.000114565	0.480288	6.39262e-28	0.453827	9.4375e-25	0.294146	1.23913e-10	0.0372332	0.425644	-0.0807218	0.083737	0.182792	8.04479e-05	0.0981036	0.0354273	-0.047478	0.309586	-0.0531148	0.255585	-0.0463754	0.320969	-0.0771729	0.0983028	0.212174	4.41925e-06	-0.00422913	0.927923	-0.0622861	0.182352	-0.0979484	0.0357205	0.16442	0.000398705	0.159048	0.000617649	-0.0693974	0.137239	-0.0400592	0.391345	-0.132221	0.00450308
RPL22L1	brown	0.178437	0.000119301	0.440962	2.62118e-23	0.211903	4.54843e-06	0.13014	0.00518209	0.203959	1.03865e-05	-0.186347	5.79255e-05	0.125695	0.00695012	-0.100029	0.0319587	-0.123469	0.00802376	0.0024081	0.958921	-0.103796	0.0260048	0.0531305	0.255445	-0.0854657	0.067041	-0.0773218	0.0976537	-0.0846842	0.0695865	-0.0261606	0.575717	-0.00191426	0.96734	-0.000426168	0.992727	0.239893	1.91532e-07	-0.0442841	0.343298	-0.0375712	0.421452
BRK1	brown	0.17841	0.000119587	0.608321	6.6964e-48	0.399995	4.21559e-19	0.255095	2.88399e-08	0.253063	3.74112e-08	0.0253266	0.587954	0.1847	6.74981e-05	0.06789	0.146003	0.0675553	0.148006	-0.0180356	0.699644	-0.0249247	0.593892	0.0605086	0.195175	0.214479	3.45596e-06	0.0203099	0.663955	0.0492187	0.292162	-0.00671451	0.885801	0.0654317	0.161203	0.0401476	0.3903	0.00276284	0.952876	0.0487938	0.296353	0.107814	0.0207336
EIF3H	brown	0.167039	0.0003205	0.437699	5.95741e-23	0.222455	1.44524e-06	0.287822	3.17713e-10	0.370676	1.98071e-16	-0.12853	0.00576911	0.230406	5.8659e-07	-0.161372	0.00051196	-0.0607014	0.193753	0.0388752	0.405507	-0.135505	0.00359359	0.219403	2.02539e-06	0.144735	0.0018571	-0.0470958	0.313501	0.049839	0.286115	0.017028	0.715677	-0.029148	0.532899	0.0177293	0.704505	0.0410549	0.37967	-0.095696	0.0402109	0.295943	9.44241e-11
SRI	brown	0.165456	0.00036584	0.423025	2.14437e-21	0.342201	4.40234e-14	0.152766	0.00101313	0.144728	0.00185803	-0.0650834	0.163449	0.284979	4.8147e-10	0.0116703	0.802875	-0.0741319	0.112329	0.0457478	0.327568	0.0267681	0.56688	0.0254292	0.586442	0.186332	5.8006e-05	0.00426548	0.927305	-0.0392059	0.401521	-0.0621784	0.183111	0.0334864	0.473714	0.107217	0.0214519	-0.0274411	0.557167	0.0945487	0.0426759	0.01746	0.708787
KRCC1	brown	0.165029	0.000379077	0.464807	4.93479e-26	0.300614	4.61748e-11	0.209839	5.6541e-06	0.0253213	0.588032	0.0245319	0.599723	0.195446	2.42989e-05	0.121073	0.00934358	-0.00740846	0.874091	-0.0621367	0.183405	0.0337461	0.470288	-0.0542268	0.245753	0.163426	0.000432772	-0.0211251	0.65134	0.00116465	0.980126	-0.132017	0.00456593	0.143562	0.00202398	0.117443	0.0117103	-0.0570715	0.221816	0.0447752	0.337967	-0.0914038	0.0500939
UBA52	brown	0.163779	0.000420371	0.528146	2.09777e-34	0.520398	2.76907e-33	0.147884	0.00146957	0.278825	1.16537e-09	-0.0145881	0.755006	0.219717	1.95673e-06	0.0615317	0.187716	0.0657682	0.159055	0.00418617	0.928653	-0.0553078	0.236453	0.185756	6.12029e-05	0.0643952	0.167957	-0.0180426	0.699534	0.131351	0.00477654	0.0433085	0.354045	0.065332	0.161843	0.0756367	0.105203	0.185401	6.32558e-05	-0.0231382	0.620618	0.0226916	0.627379
RPL26	brown	0.163034	0.000446947	0.626741	1.42911e-51	0.270275	3.83913e-09	0.223175	1.33369e-06	0.128644	0.00572554	-0.0357081	0.444859	0.13745	0.00313691	-0.108006	0.0205061	-0.108851	0.019534	0.0241789	0.604986	-0.0453204	0.332112	0.0842455	0.0710499	0.0107676	0.817845	-0.0550317	0.238805	-0.0529526	0.257041	-0.0466654	0.317948	-0.104493	0.025015	-0.134413	0.00387554	0.0259656	0.578567	-0.058392	0.211289	-0.0340043	0.466898
EMC3	brown	0.16277	0.000456715	0.469416	1.38458e-26	0.271413	3.28356e-09	0.187388	5.25548e-05	0.0101827	0.827581	0.0555121	0.234723	0.0514951	0.270386	0.025121	0.590988	-0.0798317	0.0872157	0.0201635	0.666232	0.0110293	0.813498	-0.0313116	0.502924	0.350082	1.04148e-14	0.0277886	0.552183	-0.0966727	0.0382082	-0.0708371	0.129252	-0.0185419	0.691639	0.0209771	0.653624	-0.0482541	0.301735	0.0914628	0.0499453	0.00555585	0.905405
SCOC	brown	0.161764	0.000495864	0.465543	4.03305e-26	0.241917	1.49938e-07	0.165848	0.0003541	0.224647	1.13085e-06	-0.120574	0.00964152	0.0724764	0.120601	-0.0494132	0.290257	-0.0759102	0.103948	0.00895528	0.848094	-0.0851697	0.067996	0.120317	0.00979773	0.144462	0.00189484	-0.045646	0.328647	-0.0101713	0.827771	0.0680378	0.145126	0.0116994	0.802395	0.0726025	0.119954	-0.0149691	0.74882	0.250867	4.94415e-08	0.127291	0.00626096
NPM1	brown	0.161218	0.000518391	0.547236	2.71686e-37	0.254351	3.17323e-08	0.217061	2.61555e-06	0.41084	3.68855e-20	-0.134008	0.0039852	0.16317	0.000441977	-0.0149446	0.749217	0.0269499	0.564249	0.109626	0.0186777	-0.130177	0.00516936	0.177089	0.000134524	0.067239	0.149918	-0.0651016	0.163332	0.155212	0.000837378	-0.0258563	0.580167	0.0553411	0.23617	0.0761737	0.102749	0.0744248	0.110913	-0.0300608	0.520144	0.280175	9.61717e-10
CD63	brown	0.160588	0.000545578	0.416622	9.70201e-21	0.36345	8.21942e-16	0.140044	0.00260994	-0.100071	0.0318856	-0.0195513	0.675781	0.11039	0.0178654	-0.00446232	0.923961	-0.133387	0.00415864	0.00552551	0.905919	-0.0332139	0.477321	-0.0795223	0.0884518	0.32403	1.04948e-12	-0.00217318	0.962925	-0.107321	0.0213257	-0.042539	0.36267	-0.0206687	0.658391	-0.0464154	0.320551	-0.0969245	0.0377058	0.172709	0.000197553	-0.18986	4.16189e-05
FBL	brown	0.160169	0.000564365	0.327285	6.03844e-13	0.33371	1.98899e-13	0.241096	1.65627e-07	0.61436	4.45679e-49	-0.210321	5.37489e-06	0.237861	2.44407e-07	-0.080796	0.0834521	0.0325082	0.486736	0.0490571	0.293752	-0.079926	0.0868417	0.28968	2.41524e-10	-0.0458425	0.326567	-0.0706452	0.130295	0.331229	3.06329e-13	0.170898	0.000230954	0.0804092	0.0849458	0.072389	0.12105	0.210158	5.46765e-06	-0.0776437	0.096262	0.356578	3.07789e-15
RPS28	brown	0.15842	0.000649532	0.536205	1.33379e-35	0.51462	1.8175e-32	0.11276	0.015539	0.0538528	0.24903	-0.0132598	0.776694	0.199511	1.6266e-05	-0.0067185	0.885733	-0.0965017	0.0385527	0.0534344	0.252732	0.0472431	0.311988	0.0321335	0.491774	0.128967	0.00560423	-0.00486061	0.917197	-0.0480376	0.303911	-0.022724	0.626888	-0.0664048	0.15505	-0.0422422	0.366031	0.15439	0.000893042	-0.0115702	0.804533	-0.15194	0.0010797
TOMM7	brown	0.15691	0.000732454	0.331024	3.1743e-13	0.32645	6.96324e-13	0.182751	8.07533e-05	0.0470872	0.313589	-0.0246239	0.598355	0.201451	1.33914e-05	0.0274826	0.55657	-0.0182119	0.696854	0.0164317	0.725223	0.0184947	0.692384	-0.0247712	0.596169	0.147688	0.00149127	-0.0328623	0.482	0.0532562	0.25432	-0.0848181	0.0691448	0.0571792	0.220944	-0.0168737	0.718144	-0.0165902	0.722682	-0.0555574	0.234341	-0.0408096	0.382527
RPL36A	brown	0.154849	0.000861543	0.530375	9.86452e-35	0.255571	2.71219e-08	0.24486	1.04601e-07	0.15287	0.00100501	-0.209889	5.62455e-06	0.195623	2.38814e-05	-0.190905	3.76773e-05	-0.176327	0.000143928	-0.00627409	0.893245	-0.116217	0.0126226	0.106961	0.0217672	-0.0267354	0.567354	-0.0970567	0.0374444	-0.103661	0.0262012	-0.0427444	0.360355	-0.107558	0.0210391	-0.068369	0.143173	0.00950618	0.838873	-0.150905	0.00116893	-0.0330649	0.479301
YPEL5	brown	0.152003	0.00107451	0.485595	1.36794e-28	0.202012	1.26559e-05	0.225597	1.016e-06	-0.0806152	0.0841477	0.187617	5.14367e-05	-0.0566133	0.225555	0.141121	0.00241596	-0.0424065	0.364168	-0.0491638	0.292702	0.0535499	0.251706	-0.0275166	0.556082	0.347325	1.73257e-14	0.269353	4.35536e-09	-0.0849562	0.0686916	-0.119594	0.0102512	0.0230787	0.621516	0.032942	0.480937	0.00547935	0.906701	0.0863839	0.0641481	-0.0143344	0.759134
ATP6V0E1	brown	0.150419	0.00121311	0.461316	1.27585e-25	0.356399	3.18447e-15	0.109089	0.0192669	-0.0280543	0.548387	0.04624	0.322385	0.0646006	0.166602	0.1913	3.62827e-05	0.0145319	0.755919	-0.011878	0.79944	0.00376649	0.93579	-0.0571917	0.220843	0.263765	9.26004e-09	0.0200072	0.668665	-0.0734418	0.115721	-0.0860238	0.0652703	0.0977049	0.0361843	0.0728233	0.118829	-0.0192144	0.681057	0.0238287	0.610226	-0.107569	0.0210253
RPL7	brown	0.150358	0.0012188	0.460872	1.43835e-25	0.153251	0.000975777	0.200729	1.43996e-05	0.240872	1.70186e-07	-0.141382	0.00237102	0.0758305	0.104312	-0.239112	2.10408e-07	-0.124371	0.00757206	0.107915	0.0206132	-0.0888292	0.0569421	0.209928	5.60141e-06	-0.01057	0.821131	-0.0469285	0.315225	0.00122316	0.979128	0.0280714	0.548143	-0.195579	2.39846e-05	-0.168524	0.000282758	0.0572157	0.220649	-0.117428	0.0117214	0.120114	0.0099236
BTF3	brown	0.149529	0.001298	0.631214	1.68275e-52	0.304959	2.34612e-11	0.236964	2.71962e-07	0.294171	1.23456e-10	-0.0552106	0.237279	0.10432	0.0252582	-0.0102201	0.826957	-0.0234859	0.615376	0.0133642	0.774984	-0.0481376	0.302905	0.184505	6.87253e-05	0.240311	1.82137e-07	-0.00624843	0.893679	0.0728861	0.11851	-0.0362382	0.438125	0.0384252	0.410968	0.0566774	0.22503	0.157558	0.000695728	0.105234	0.0239995	0.205329	9.02813e-06
AK2	brown	0.149484	0.0013025	0.422252	2.57719e-21	0.308717	1.29422e-11	0.418826	5.79181e-21	0.181889	8.73626e-05	-0.0871124	0.0619269	0.0894984	0.0550913	-0.103039	0.0271185	-0.163976	0.000413579	-0.012951	0.781761	-0.090748	0.0517694	0.0580943	0.21363	0.327692	5.63274e-13	0.0207168	0.657647	-0.0317264	0.49728	-0.0574619	0.218666	-0.034479	0.460697	0.131415	0.00475575	-0.0949563	0.0417858	-0.123939	0.00778555	0.17122	0.000224658
SUMO3	brown	0.146812	0.0015923	0.453819	9.45783e-25	0.425588	1.16127e-21	0.27612	1.70699e-09	0.39505	1.2431e-18	-0.0580989	0.213594	0.297279	7.7056e-11	0.176444	0.000142439	0.179146	0.000111963	-0.0429377	0.358184	-0.0851978	0.0679047	0.203767	1.05925e-05	0.248947	6.29563e-08	-0.0403573	0.387828	0.102282	0.0282717	-0.0333728	0.475216	0.236841	2.75977e-07	0.198826	1.74134e-05	0.0200774	0.667571	-0.00883908	0.850042	0.240629	1.75255e-07
PPT1	brown	0.146694	0.00160636	0.389572	4.03242e-18	0.27387	2.33724e-09	0.167024	0.000320901	0.34932	1.19933e-14	0.066938	0.151754	0.102332	0.0281953	0.358746	2.03644e-15	0.142965	0.00211416	-0.0354383	0.448309	-0.0786241	0.09212	0.233528	4.07998e-07	0.107188	0.0214881	-0.0308632	0.509063	0.115481	0.0131995	-0.0114329	0.806806	0.188172	4.88223e-05	0.178114	0.000122793	-0.0211909	0.650326	-0.122436	0.008571	0.202889	1.15803e-05
MPC1	brown	0.146664	0.00160987	0.348998	1.27311e-14	0.278894	1.15401e-09	0.14578	0.0017192	-0.037744	0.419318	0.0773174	0.097673	0.020337	0.663535	0.0951244	0.0414235	-0.162835	0.000454297	0.192124	3.35251e-05	0.0110371	0.813369	-0.0122937	0.79258	0.154751	0.00086816	-0.00480432	0.918152	-0.095469	0.0406888	0.0282562	0.545511	-0.00956778	0.837844	0.0267404	0.567282	-0.0895291	0.0550077	-0.0747217	0.109492	-0.104201	0.0254254
RBM3	brown	0.146517	0.00162759	0.518507	5.14655e-33	0.272694	2.75153e-09	0.278864	1.15886e-09	0.177565	0.000128949	0.00763755	0.870232	0.0310853	0.506016	0.0155132	0.740013	-0.0460597	0.324278	0.214688	3.37925e-06	-0.0886533	0.0574369	0.0934325	0.045195	0.1858	6.09536e-05	0.0508283	0.276647	-0.0150234	0.747939	-0.0318587	0.495487	-0.035823	0.443395	-0.0166633	0.72151	-0.0172094	0.712781	-0.0246359	0.598178	0.104301	0.0252845
RPL28	brown	0.144447	0.00189689	0.475033	2.86513e-27	0.428638	5.55876e-22	0.0861131	0.0649904	0.0774475	0.0971081	-0.0910593	0.0509682	0.172025	0.000209597	0.00200768	0.965747	-0.0218345	0.640443	-0.00277362	0.952693	-0.0348774	0.45553	-0.0210422	0.652619	0.0925613	0.047247	-0.037738	0.419393	-0.0210969	0.651775	-0.0678535	0.14622	0.0450897	0.334582	0.0199801	0.669087	0.0580229	0.214195	-0.0307166	0.511078	-0.119696	0.0101859
RPS2	brown	0.140783	0.00247539	0.450609	2.19634e-24	0.449125	3.23339e-24	0.255737	2.65484e-08	0.194925	2.55647e-05	-0.154538	0.000882762	0.29988	5.1715e-11	-0.133852	0.00402824	-0.0662088	0.156274	0.0313437	0.502486	-0.0770439	0.0988683	0.0358076	0.443591	0.160616	0.000544326	-0.0395005	0.39799	-0.0360326	0.44073	-0.0321558	0.491473	-0.0620334	0.184136	-0.04958	0.28863	0.0200974	0.66726	-0.0641235	0.169762	0.0293122	0.530593
RPL15	brown	0.139941	0.00262939	0.758889	2.38574e-87	0.358164	2.276e-15	0.177424	0.000130585	0.101557	0.0294155	0.0769726	0.0991816	0.104745	0.0246653	0.0439348	0.347121	-0.0539817	0.247898	0.00565644	0.9037	-0.00749637	0.87261	0.0816137	0.0803645	0.137201	0.00319239	0.0195563	0.675702	-0.00952077	0.83863	-0.0848157	0.0691528	-0.0785487	0.0924332	-0.094036	0.043818	-0.0258348	0.580483	-0.0416582	0.372702	-0.0438821	0.347701
LGALS3	brown	0.139412	0.00273042	0.398169	6.29784e-19	0.328465	4.93437e-13	0.0669599	0.15162	-0.00166044	0.971669	0.011949	0.798269	0.218794	2.16525e-06	0.241606	1.55708e-07	0.00400674	0.931704	-0.0225556	0.629444	0.0217149	0.642275	-0.0223173	0.63307	0.259212	1.69007e-08	0.00064118	0.989058	-0.0762653	0.102335	-0.168877	0.000274424	0.224179	1.19189e-06	0.161575	0.000503545	-0.00788167	0.866123	0.330405	3.53291e-13	-0.109739	0.0185554
RPS23	brown	0.136865	0.00326845	0.654119	1.66092e-57	0.276958	1.51725e-09	0.153134	0.000984622	0.0553971	0.235696	0.0300679	0.520045	0.0601975	0.197486	0.0034106	0.941846	-0.0333596	0.475391	0.0521939	0.26393	-0.0364611	0.435311	0.05178	0.267741	0.0772098	0.0981417	0.0092795	0.842665	0.0453798	0.331479	-0.0869164	0.0625182	-0.0602242	0.197286	-0.0858264	0.065892	-0.016121	0.730215	-0.0827956	0.0760658	-0.0549239	0.239727
SLC25A6	brown	0.134525	0.00384584	0.381656	2.12571e-17	0.325543	8.12327e-13	0.16018	0.000563853	0.241941	1.49496e-07	-0.0319376	0.49442	0.203082	1.13558e-05	-0.114142	0.0143089	-0.0695061	0.136623	0.25016	5.40549e-08	-0.0347112	0.457681	0.226235	9.45217e-07	0.153166	0.000982228	0.0122515	0.793275	0.0842082	0.0711753	0.0667533	0.15289	-0.116497	0.012409	-0.109995	0.0182806	0.171926	0.000211394	0.0115482	0.804896	0.134621	0.00382035
TCEA1	brown	0.13233	0.00446982	0.235303	3.31141e-07	0.0750219	0.10807	0.225408	1.03787e-06	0.386812	7.23631e-18	-0.125749	0.00692535	0.095573	0.0404691	-0.143715	0.00200154	-0.0229146	0.623999	0.0192518	0.680471	-0.0838778	0.0722956	0.141599	0.0023341	0.166617	0.000332034	-0.0459434	0.325502	0.0408982	0.381493	0.0538574	0.24899	-0.0561936	0.229019	0.0793046	0.0893299	0.0482696	0.301579	0.0466355	0.318259	0.365932	5.06217e-16
SPINT2	brown	0.129901	0.0052658	0.115313	0.0133342	0.270014	3.9793e-09	0.14544	0.00176298	0.249757	5.68702e-08	-0.198768	1.75142e-05	0.169546	0.000259259	-0.134533	0.00384366	-0.0253227	0.588011	-0.0381022	0.414916	-0.063098	0.176706	0.0720132	0.122998	0.173191	0.000189466	-0.0530054	0.256566	-0.0202005	0.665656	0.0359284	0.442054	0.0519801	0.265894	0.0900238	0.0536736	0.0764386	0.101555	0.155616	0.000811234	0.1253	0.00713073
ESD	brown	0.129729	0.00532659	0.41249	2.52634e-20	0.142865	0.00212949	0.190902	3.76876e-05	0.277771	1.35284e-09	0.147536	0.00150841	0.049663	0.287822	0.0927989	0.0466798	0.135217	0.00366623	0.0275248	0.555964	-0.010338	0.824992	0.104748	0.0246613	0.220184	1.85874e-06	0.021672	0.642933	0.262066	1.16055e-08	0.0489283	0.295023	0.0313595	0.502271	0.0641799	0.169387	0.0502254	0.282391	0.0454542	0.330685	0.29753	7.41576e-11
TTC1	brown	0.128071	0.00594714	0.42576	1.11409e-21	0.321255	1.67244e-12	0.226127	9.5684e-07	0.219176	2.0765e-06	0.00806499	0.863039	0.123013	0.00826164	0.134676	0.00380582	0.0833322	0.074177	-0.0145871	0.755023	-0.0156903	0.737154	0.124664	0.00743016	0.277464	1.41275e-09	0.00748624	0.872781	0.0908722	0.0514484	-0.0599346	0.199453	0.173085	0.00019122	0.197619	1.96272e-05	0.0155894	0.738783	0.0152993	0.743471	0.166664	0.000330728
MAGT1	brown	0.127127	0.00632884	0.397702	6.97554e-19	0.18015	0.000102284	0.133611	0.00409548	0.260058	1.51268e-08	-0.0145009	0.756424	0.0811893	0.0819555	0.139248	0.0027625	0.074646	0.109853	0.052232	0.263581	-0.115162	0.0134566	0.112949	0.0153648	0.188819	4.5934e-05	-0.0638136	0.171839	0.0304541	0.514697	0.0229311	0.623749	0.128541	0.0057649	0.148792	0.0013725	0.0514127	0.271155	0.0975572	0.0364682	0.208021	6.83643e-06
UBB	brown	0.1244	0.00755806	0.487164	8.62761e-29	0.373731	1.07361e-16	0.292091	1.68701e-10	0.265339	7.5008e-09	0.0889619	0.056571	0.111675	0.0165682	0.0824346	0.0773587	-0.067235	0.149942	0.0397147	0.395435	0.0672715	0.149721	0.231223	5.33657e-07	0.199957	1.55578e-05	-0.047694	0.307388	0.0781046	0.0942968	0.151293	0.00113476	0.0338622	0.468762	0.00694643	0.881884	-0.0361185	0.439641	0.0575044	0.218325	0.127257	0.00627509
SAT2	brown	0.123152	0.00818821	0.31417	5.37837e-12	0.259164	1.70074e-08	0.127885	0.00602084	-0.0898654	0.0540979	0.0541079	0.246792	-0.0391895	0.401719	-0.15415	0.000909873	-0.214193	3.56377e-06	0.100751	0.0307347	0.13322	0.0042065	0.00953685	0.838361	0.0801638	0.0859045	-0.0269037	0.564917	-0.0562335	0.228688	0.0122795	0.792814	-0.22538	1.04123e-06	-0.229827	6.27103e-07	-0.071195	0.127323	-0.0412721	0.377152	-0.197307	2.02398e-05
TSC22D1	brown	0.118346	0.0110768	0.317791	2.97195e-12	0.0826544	0.0765694	0.0684286	0.142824	-0.0360738	0.440207	0.191502	3.55875e-05	0.0429096	0.3585	-0.0223695	0.632276	0.038879	0.405461	-0.0734469	0.115696	0.116575	0.01235	0.0129585	0.781639	0.206348	8.13005e-06	0.3894	4.18339e-18	0.0454866	0.33034	-0.0332847	0.476383	-0.0879359	0.0594926	-0.110792	0.0174504	0.131632	0.0046865	0.0639686	0.170798	0.017348	0.710572
MYL12A	brown	0.116713	0.0122458	0.347841	1.57578e-14	0.2419	1.50239e-07	0.125214	0.00717032	0.138079	0.00300106	0.00968497	0.835885	0.0989432	0.0338773	0.131402	0.00475992	0.169881	0.000251961	-0.0225768	0.629123	-0.0557217	0.232959	0.00373224	0.936372	0.160542	0.000547627	0.0559238	0.231265	0.0386232	0.40856	-0.12042	0.0097349	0.185584	6.21914e-05	0.161822	0.000493525	0.0512376	0.272792	0.291982	1.71462e-10	0.0620383	0.184101
PLP2	brown	0.114996	0.0135921	0.344532	2.88679e-14	0.36701	4.09599e-16	0.139629	0.00268845	0.242402	1.41339e-07	-0.202843	1.16349e-05	0.316025	3.9728e-12	0.0272528	0.559876	0.140734	0.00248409	0.0173404	0.710693	-0.0981353	0.0353677	-0.0217676	0.641468	0.131143	0.00484397	-0.0116913	0.802528	0.000386972	0.993396	-0.0185861	0.690941	0.152893	0.00100318	0.138947	0.00282219	0.0840744	0.0716273	0.00449507	0.923404	0.0337029	0.470858
DHRS7	brown	0.114344	0.014136	0.408423	6.39773e-20	0.28768	3.24387e-10	0.182633	8.16256e-05	0.0745062	0.110522	-0.00798885	0.864319	0.137909	0.00303719	0.142168	0.00224002	0.0522808	0.263135	-0.0204452	0.661855	-0.0583167	0.21188	0.0764999	0.10128	0.273865	2.33877e-09	-0.03298	0.48043	-0.00291173	0.95034	0.0117343	0.801817	0.0849803	0.0686129	0.084764	0.069323	-0.0447113	0.338658	0.0649551	0.164283	0.0118369	0.80012
ADK	brown	0.112336	0.015934	0.39764	7.07035e-19	0.277887	1.33089e-09	0.271247	3.3597e-09	0.230366	5.89329e-07	-0.032275	0.489869	0.322567	1.3425e-12	0.118059	0.011275	0.0200802	0.667528	-0.0622429	0.182656	-0.0903895	0.0527048	-0.0259702	0.5785	0.300645	4.59513e-11	0.0152702	0.743943	-0.0468127	0.316422	-0.125318	0.00712203	0.166897	0.00032434	0.2203	1.83508e-06	0.00318367	0.945709	-0.155819	0.000798376	0.200291	1.50456e-05
EEF1A1	brown	0.102629	0.0277387	0.683955	1.01713e-64	0.265181	7.66148e-09	0.111152	0.0170861	0.12982	0.00529439	0.125695	0.00695	0.0710997	0.127834	0.178368	0.000120044	0.0258748	0.579897	0.0244209	0.601376	-0.0173659	0.710286	0.087178	0.06173	0.107542	0.0210582	0.0193845	0.678392	0.0910997	0.0508651	-0.0757759	0.104563	-0.00338481	0.942285	-0.0460125	0.324774	0.0544856	0.243504	0.00861551	0.853792	0.0244668	0.600693
RNF139	brown	0.102522	0.0279012	0.381284	2.29575e-17	0.235584	3.20325e-07	0.210361	5.35247e-06	0.219563	1.98999e-06	-0.075273	0.106892	0.149757	0.00127581	0.0433732	0.353326	0.0660854	0.15705	-0.0515623	0.269761	-0.0910953	0.0508761	0.0484252	0.300022	0.17072	0.0002345	0.0038533	0.934313	0.0703245	0.132053	-0.0178037	0.703324	0.0306295	0.512278	0.138978	0.00281592	-0.0411161	0.378959	-0.124988	0.00727614	0.140233	0.00257504
NSA2	brown	0.100465	0.0312151	0.542303	1.57785e-36	0.238329	2.3112e-07	0.170889	0.000231135	0.106441	0.0224196	0.0215079	0.64545	0.0433735	0.353322	0.0359928	0.441235	-0.00956011	0.837972	0.00910254	0.845627	-0.0253634	0.587411	0.0710444	0.128132	0.23869	2.21333e-07	0.0366075	0.433469	0.0589843	0.206686	-0.0607883	0.193115	0.0172366	0.712348	0.0318846	0.495137	-0.0137941	0.767949	-0.00785271	0.86661	0.104506	0.0249977
RPL10	brown	0.100296	0.0315018	0.622962	8.47321e-51	0.422194	2.61311e-21	0.145439	0.00176307	0.0843237	0.0707872	-0.0419323	0.369561	0.206724	7.8201e-06	0.0771715	0.0983092	0.0173086	0.7112	-0.0246632	0.597772	-0.048058	0.303706	0.0513995	0.271278	0.186553	5.68248e-05	-0.0331827	0.477736	-0.0112584	0.809698	-0.0531341	0.255412	0.00456874	0.922153	-0.0277061	0.553364	-0.013396	0.774462	-0.0525528	0.260656	-0.0710814	0.127933
SLC66A3	brown	0.10014	0.0317677	0.375023	8.26987e-17	0.241063	1.66291e-07	0.163408	0.000433428	0.0360627	0.440348	0.101155	0.0300683	0.214001	3.63758e-06	0.223795	1.24439e-06	0.120332	0.00978869	-0.0418528	0.37047	-0.0355159	0.447316	-0.0562093	0.228888	0.317091	3.3352e-12	0.0426119	0.361848	-0.0655194	0.160641	-0.122197	0.00870216	0.120929	0.00942829	0.124202	0.00765512	-0.038066	0.415359	0.102617	0.0277568	0.0263716	0.57264
HOPX	brown	0.099524	0.0328391	0.411468	3.19498e-20	0.212222	4.39695e-06	0.191433	3.58221e-05	-0.207801	6.99427e-06	0.108081	0.0204181	-0.0357812	0.443927	-0.022831	0.625266	-0.162622	0.000462284	-0.0358041	0.443636	-0.0195314	0.676092	-0.103366	0.0266323	0.27997	9.90179e-10	0.174421	0.00017019	-0.122297	0.00864709	-0.100654	0.0308961	-0.132823	0.00432205	-0.0543124	0.245008	-0.10735	0.0212907	-0.112686	0.0156073	-0.157761	0.000684573
GABARAP	brown	0.0986953	0.0343289	0.408209	6.71556e-20	0.367968	3.39062e-16	0.273328	2.52002e-09	0.0952591	0.041135	0.196448	2.2026e-05	0.0916699	0.0494271	0.084647	0.0697098	0.0239465	0.608461	-0.0186652	0.689694	0.103257	0.0267932	0.127225	0.00628813	0.276701	1.57316e-09	0.0514327	0.270968	0.0330395	0.479639	0.0490372	0.293948	-0.0628388	0.178494	-0.12726	0.00627382	-0.0398746	0.393533	0.0121923	0.794252	0.0358033	0.443646
RPL3	brown	0.0980124	0.0355994	0.51472	1.7599e-32	0.272077	2.99648e-09	0.209829	5.66023e-06	0.0788099	0.0913514	0.0429072	0.358527	0.0673779	0.149076	-0.0918834	0.0488973	-0.0717003	0.124638	0.0297628	0.52429	0.0127309	0.785379	0.0923647	0.0477208	0.172879	0.000194659	-0.00878623	0.850928	0.00142124	0.975749	-0.0582988	0.21202	-0.135296	0.00364611	-0.116758	0.0122124	0.0224694	0.630755	-0.0135571	0.771825	0.0365159	0.434621
OXA1L	brown	0.0979786	0.0356632	0.269189	4.45421e-09	0.162338	0.000473165	0.248624	6.55574e-08	0.261096	1.3195e-08	-0.0387124	0.407478	0.123985	0.00776268	-0.131395	0.00476235	-0.0523019	0.262941	0.113502	0.0148673	-0.0791866	0.0898089	0.0185498	0.691514	0.178775	0.000115743	-0.0503919	0.280797	0.0982138	0.0352206	-0.00673112	0.88552	-0.0795784	0.0882265	0.0286675	0.539677	-0.00923882	0.843346	-0.0825313	0.0770108	0.279882	1.00268e-09
TAF7	brown	0.0971405	0.0372794	0.501447	1.16141e-30	0.253113	3.71771e-08	0.308735	1.29063e-11	0.20665	7.88057e-06	-0.00711215	0.879088	0.121211	0.00926228	0.11323	0.01511	-0.00418672	0.928644	-2.15404e-05	0.999632	-0.0230598	0.621803	0.158834	0.000628355	0.290955	1.99864e-10	0.086803	0.0628622	0.0139464	0.76546	-0.0172718	0.711785	0.154568	0.000880694	0.148344	0.00141954	-0.012158	0.794817	0.0275973	0.554924	0.190847	3.78881e-05
UBE2B	brown	0.0968347	0.0378843	0.519236	4.05461e-33	0.182921	7.95049e-05	0.0884768	0.0579373	0.103345	0.026664	0.0579312	0.214921	0.0207587	0.656999	0.153183	0.000980907	0.0630118	0.177299	-0.0293426	0.530167	-0.0246454	0.598035	0.0888139	0.0569849	0.112829	0.0154748	0.165917	0.000352062	0.0453012	0.332317	-0.0244168	0.601437	0.100488	0.0311753	0.114284	0.0141875	0.0148458	0.75082	0.0726258	0.119835	0.0351078	0.452556
DNAJB9	brown	0.0963348	0.0388914	0.405813	1.15361e-19	0.104216	0.0254053	0.0117845	0.800987	-0.0253152	0.588121	0.0103773	0.824338	-0.00807859	0.86281	0.191134	3.68629e-05	0.0628093	0.178699	0.00228197	0.961071	-0.0700168	0.133757	-0.0171342	0.713981	0.0134948	0.772844	-0.0382939	0.41257	-0.0652914	0.162105	-0.0178542	0.702521	0.0252718	0.588762	-0.0340691	0.466048	-0.0403251	0.388207	-0.00983506	0.833379	-0.0849134	0.0688319
CCNB1IP1	brown	0.0931729	0.0457985	0.432574	2.12441e-22	0.269267	4.40666e-09	0.176117	0.000146622	0.397878	6.71153e-19	-0.152533	0.00103153	0.134818	0.00376875	-0.165589	0.000361811	-0.0562961	0.228169	0.00413499	0.929523	-0.0951292	0.0414132	0.354354	4.68741e-15	-0.0712117	0.127234	-0.134163	0.00394302	0.308743	1.28894e-11	0.0749039	0.108627	-0.0783861	0.0931122	-0.0648004	0.165292	0.0142737	0.760122	-0.156286	0.000769525	0.190115	4.06242e-05
EEF2	brown	-0.091671	0.0494242	0.214911	3.2993e-06	0.126173	0.00673659	0.145944	0.0016984	0.113955	0.0144696	0.138834	0.00284488	0.11056	0.0176888	0.0625241	0.180683	0.128993	0.00559458	0.0302257	0.517857	0.00404863	0.930991	0.0361986	0.438626	0.268663	4.78495e-09	0.0855681	0.066713	0.0354765	0.44782	0.0107476	0.818178	-0.0701017	0.133286	-0.0134024	0.774357	0.0631782	0.176156	0.0545303	0.243117	0.271957	3.04641e-09
CRYL1	brown	0.0896041	0.0548038	0.469053	1.53112e-26	0.272556	2.80455e-09	0.125458	0.00705762	-0.0639109	0.171185	0.148453	0.00140803	0.0152854	0.743697	0.193442	2.95245e-05	-0.0566802	0.225006	-0.00502349	0.914432	0.0397749	0.394718	-0.0232935	0.618274	0.226812	8.85308e-07	-0.00280226	0.952205	-0.0452776	0.332569	-0.0424063	0.36417	0.0115003	0.80569	-0.0338111	0.469434	-0.0337507	0.470228	0.402615	2.35918e-19	-0.116923	0.0120898
CYB5A	brown	0.0811226	0.0822076	0.373093	1.22058e-16	0.196531	2.1847e-05	0.149889	0.00126301	-0.190272	4.00224e-05	0.179617	0.00010732	-0.00261868	0.955332	0.00433521	0.92612	-0.238723	2.20452e-07	-0.0231935	0.619782	0.0674351	0.14873	-0.0526002	0.260225	0.292635	1.55498e-10	0.123795	0.007858	-0.149746	0.00127687	-0.10713	0.0215585	-0.128595	0.00574433	-0.0732094	0.116882	-0.0924642	0.0474805	-0.0747337	0.109435	-0.140898	0.00245509
IMPDH2	brown	0.0754078	0.106264	0.367045	4.06743e-16	0.131918	0.00459645	0.225713	1.00276e-06	0.266033	6.83234e-09	-0.0656915	0.159542	0.227229	8.44392e-07	-0.166122	0.00034607	-0.034663	0.458306	0.16222	0.000477752	-0.0808942	0.0830764	0.0619721	0.184571	0.123879	0.0078155	-0.0671954	0.150183	0.0295782	0.526868	-0.0283937	0.543558	-0.0912008	0.0506075	-0.0574756	0.218555	0.0226882	0.627431	-0.0336881	0.471052	0.252378	4.08257e-08
APEH	brown	0.0745092	0.110507	0.413214	2.13845e-20	0.351613	7.83405e-15	0.281936	7.47443e-10	0.260872	1.359e-08	0.0579352	0.214889	0.289509	2.47718e-10	0.0778036	0.0955765	7.50925e-05	0.998718	0.00347947	0.940673	-0.0276911	0.553579	0.102449	0.0280134	0.448837	3.48409e-24	0.04508	0.334686	0.0381279	0.414601	-0.0120307	0.796919	0.113454	0.0149096	0.123353	0.00808398	-0.00493337	0.915962	0.173164	0.000189898	0.304088	2.68935e-11
CDC42	brown	0.0742952	0.111538	0.475541	2.48171e-27	0.301016	4.3387e-11	0.174298	0.000172032	0.253102	3.72282e-08	0.0613851	0.188772	0.114095	0.0143486	0.219116	2.09006e-06	0.134953	0.00373372	-0.0299054	0.522304	-0.0488917	0.295385	0.0906325	0.0520691	0.226152	9.54156e-07	0.0590314	0.206323	0.163419	0.00043303	-0.0655005	0.160762	0.142726	0.00215111	0.193903	2.82349e-05	0.0273065	0.559102	0.0448392	0.337277	0.195171	2.49605e-05
NOP53	brown	-0.0737006	0.11444	0.142075	0.00225516	0.129636	0.00535982	0.049859	0.285922	-0.167373	0.000311606	0.250184	5.38931e-08	-0.00808242	0.862746	-0.00500546	0.914738	-0.0193159	0.679466	-0.0417144	0.372056	0.137249	0.00318161	-0.0582963	0.21204	0.312273	7.31519e-12	0.188001	4.9612e-05	0.00847905	0.856082	-0.0330714	0.479214	-0.154596	0.000878767	-0.147781	0.00148089	0.0357579	0.444224	0.0888177	0.0569743	-0.00439344	0.925131
TMEM50A	brown	0.0727	0.119456	0.307179	1.65262e-11	0.300799	4.48703e-11	0.255615	2.69691e-08	0.153667	0.000944765	0.0476924	0.307404	0.182092	8.57607e-05	0.169714	0.000255558	0.137403	0.00314739	-0.0609054	0.192257	-0.0559295	0.231218	0.0222962	0.633392	0.415952	1.13423e-20	0.0797229	0.0876488	0.0945073	0.0427672	-0.0939306	0.0440557	0.126381	0.00664578	0.300145	4.96391e-11	-0.0163606	0.726365	0.117184	0.0118979	0.210164	5.46419e-06
QARS1	brown	0.0693342	0.137598	0.363959	7.44409e-16	0.196742	2.13997e-05	0.285088	4.73914e-10	0.188775	4.6125e-05	0.0948291	0.042062	0.171572	0.000217941	-0.153656	0.000945537	-0.0718048	0.124088	0.0569859	0.222511	0.00372754	0.936452	0.08381	0.0725274	0.3534	5.60808e-15	0.0682708	0.14375	0.0786539	0.0919963	-0.0468481	0.316056	-0.164733	0.000388495	-0.0964309	0.0386961	0.0554565	0.235193	0.100201	0.0316625	0.298764	6.13899e-11
IGBP1	brown	0.0685668	0.142017	0.513509	2.59871e-32	0.241789	1.52276e-07	0.23569	3.16334e-07	0.122814	0.00836698	0.0550096	0.238993	0.140797	0.00247295	0.0401694	0.390042	0.0281185	0.547472	0.00873668	0.851759	-0.055508	0.234758	0.0210147	0.653043	0.341607	4.89945e-14	0.00598276	0.898174	0.0172063	0.712831	-0.046472	0.31996	0.0126678	0.786418	0.0676088	0.147685	0.0208569	0.65548	0.12929	0.00548492	0.17029	0.000243298
RPL22	brown	0.0664265	0.154915	0.399802	4.39889e-19	0.160637	0.000543396	0.297466	7.48808e-11	0.289094	2.63402e-10	0.0658921	0.158269	0.103385	0.0266042	-0.134473	0.00385964	-0.0201459	0.666505	0.0116762	0.802778	-0.0330421	0.479605	0.161487	0.000507194	0.253884	3.36863e-08	0.08704	0.0621446	0.118128	0.0112271	-0.0601556	0.197798	-0.107846	0.0206951	-0.0197472	0.672719	0.0812543	0.0817101	-0.0443396	0.342693	0.377943	4.56446e-17
RPL11	brown	0.0624101	0.181481	0.440156	3.21351e-23	0.255848	2.617e-08	0.233093	4.29294e-07	0.0713398	0.126549	0.0581673	0.213054	0.150964	0.00116363	-0.113147	0.0151854	-0.0912178	0.0505643	0.0653999	0.161407	0.0107317	0.818442	0.0257806	0.581278	0.209338	5.95847e-06	0.0355881	0.446392	0.0825392	0.0769824	-0.123425	0.00804683	-0.108833	0.0195537	-0.0429389	0.358172	-0.0148186	0.751262	-0.120055	0.00996032	0.0861624	0.0648363
SELENOW	brown	0.0587578	0.208438	0.428321	6.00315e-22	0.393506	1.73594e-18	0.0957496	0.0400987	-0.225666	1.00812e-06	0.0755918	0.105411	0.0333422	0.475621	0.0282196	0.546031	-0.108418	0.020027	-0.0512826	0.272371	0.123696	0.00790812	-0.0910799	0.0509157	0.32296	1.2568e-12	0.0890215	0.056405	-0.0843419	0.0707261	-0.055599	0.233991	-0.0518419	0.267169	-0.0211538	0.650898	-0.0396925	0.395699	0.0800668	0.0862858	-0.274836	2.04283e-09
RPS4X	brown	0.057967	0.214638	0.549301	1.28969e-37	0.242373	1.41832e-07	0.192824	3.13397e-05	0.0516498	0.268948	0.0229128	0.624026	0.110305	0.0179534	-0.00826698	0.859644	-0.0929979	0.0462091	0.0094911	0.839126	-0.0551129	0.238112	0.0408581	0.381961	0.181483	9.06546e-05	0.0322346	0.490412	-0.031937	0.494428	-0.0774051	0.0972922	-0.0708987	0.128918	-0.0447393	0.338356	0.0313392	0.502547	-0.0925162	0.0473554	0.00879619	0.850761
FBXL5	brown	0.0509487	0.275509	0.416422	1.01655e-20	0.114865	0.0136995	0.141581	0.00233716	0.104652	0.0247945	0.168966	0.000272359	-0.0264803	0.571058	0.23031	5.93128e-07	0.0773845	0.0973815	-0.0710004	0.128369	0.0404342	0.386923	0.0871793	0.0617259	0.1846	6.81268e-05	0.0439588	0.346858	0.0139917	0.764722	-0.0886858	0.0573454	0.139545	0.00270472	0.112358	0.0159136	-0.0355724	0.446593	0.056785	0.224149	0.143562	0.00202407
CCNG1	brown	-0.0382637	0.41294	0.356619	3.05406e-15	-0.019069	0.683341	0.126837	0.00645026	0.0594771	0.202912	0.152347	0.00104644	-0.0532818	0.254091	0.10821	0.0202676	-0.071208	0.127254	0.0155162	0.739965	-0.00212766	0.963702	0.0343416	0.462486	0.15302	0.000993393	0.0318362	0.495792	0.0474777	0.309589	-0.0121959	0.794192	0.00386178	0.934169	0.0365475	0.434224	-0.0391605	0.402067	0.103486	0.0264564	0.153453	0.000960604
CAMLG	brown	0.0342255	0.464002	0.56692	1.80141e-40	0.262128	1.15105e-08	0.210487	5.28203e-06	0.124328	0.00759301	0.0791726	0.0898659	0.096549	0.0384571	0.093929	0.0440593	0.106987	0.0217352	-0.046082	0.324043	-0.0103566	0.824684	0.0921283	0.0482957	0.222259	1.47722e-06	0.0378996	0.417403	0.137265	0.00317797	-0.0124839	0.789445	-0.010925	0.815229	0.0472386	0.312034	0.0140267	0.76415	-0.063228	0.175815	0.107273	0.021384
RACK1	brown	0.029394	0.529446	0.497213	4.25397e-30	0.267827	5.36075e-09	0.184697	6.75176e-05	0.0898418	0.0541612	-0.0196241	0.674643	0.133674	0.0040778	-0.0331711	0.47789	-0.0335528	0.472836	0.0160823	0.730838	-0.0537373	0.250048	0.0340959	0.465697	0.212739	4.16204e-06	-0.0133623	0.775015	0.0389071	0.405122	-0.099677	0.0325702	-0.0448573	0.337081	-0.0243494	0.602442	-0.0253335	0.587852	-0.0516989	0.268492	0.06429	0.168654
TMEM50B	brown	0.0240532	0.606864	0.347299	1.7409e-14	0.164958	0.000381311	0.150248	0.00122903	-0.110934	0.0173062	0.20152	1.3299e-05	-0.0801002	0.0861545	-0.0140439	0.76387	-0.133885	0.00401911	-0.0488578	0.295719	0.0885658	0.0576844	0.0118393	0.80008	0.313722	5.78426e-12	0.0752574	0.106965	-0.0618203	0.18565	-0.0308539	0.50919	-0.105968	0.0230278	0.0053819	0.908353	-0.11736	0.0117701	-0.0228052	0.625657	-0.0412073	0.377903
EIF3L	brown	-0.023699	0.612172	0.283112	6.30957e-10	-0.00551704	0.906063	0.194028	2.78944e-05	0.226541	9.12982e-07	0.247553	7.49377e-08	0.00682261	0.883975	0.0559835	0.230767	0.115763	0.0129751	0.0240666	0.606663	0.0177369	0.704384	0.188647	4.66849e-05	0.274366	2.18131e-09	0.0721355	0.122361	0.134959	0.00373233	-0.0389433	0.404685	-0.0981603	0.0353209	-0.041797	0.371109	0.0889171	0.0566962	0.0164521	0.724897	0.430341	3.67206e-22
HNMT	brown	0.0213367	0.648082	0.402079	2.65798e-19	0.118184	0.0111886	0.0376917	0.419964	-0.228238	7.52559e-07	0.247136	7.89246e-08	-0.0454174	0.331077	0.250243	5.34906e-08	-0.00410358	0.930057	0.0669015	0.151978	0.064377	0.168078	-0.0973001	0.036967	0.284748	4.97865e-10	0.0484938	0.299337	-0.0741496	0.112243	-0.136462	0.00336186	0.0573105	0.219883	0.055548	0.234421	-0.0840505	0.0717082	0.172539	0.000200488	-0.120084	0.00994222
CRTAP	brown	0.014249	0.760526	0.312971	6.53405e-12	0.145269	0.00178538	0.18344	7.5809e-05	0.0427222	0.360604	0.342768	3.97456e-14	0.120029	0.00997649	0.346785	1.91316e-14	0.352588	6.52914e-15	-0.0820642	0.0787035	0.0266936	0.567961	-0.0855057	0.0669128	0.29725	7.73953e-11	0.204736	9.59378e-06	0.114061	0.0143784	-0.175495	0.000154889	0.0808524	0.0832363	0.0739428	0.113251	-0.00894766	0.848222	-0.0248358	0.59521	0.131884	0.00460731
NDFIP1	brown	0.0137556	0.768577	0.405831	1.14916e-19	0.099392	0.0330725	0.193188	3.02584e-05	0.0173425	0.710659	0.179681	0.000106704	-0.0115716	0.804509	0.126669	0.00652177	0.00364695	0.937823	-0.0344871	0.460592	-0.00459375	0.921728	0.0632065	0.175962	0.356069	3.38992e-15	0.107164	0.0215179	-0.00857465	0.854477	-0.0361562	0.439164	-0.0255415	0.58479	0.0107148	0.818722	-0.0774361	0.0971579	0.0701061	0.133261	0.162649	0.000461268
EID1	brown	0.00601196	0.89768	0.365172	5.87521e-16	0.143027	0.00210461	0.0637391	0.172341	0.124709	0.00740878	0.329736	3.96514e-13	-0.0592605	0.204564	0.213793	3.71958e-06	0.313232	6.26389e-12	-0.0437023	0.349682	0.0905972	0.0521611	0.15247	0.0010365	0.238772	2.19169e-07	0.119386	0.0103847	0.165359	0.000368795	0.0455784	0.329365	-0.0306823	0.51155	0.00994065	0.831617	0.0751349	0.107539	0.0867089	0.0631491	0.227936	7.79004e-07
TADA3	brown	-0.00533536	0.909142	0.29446	1.18191e-10	0.386659	7.47313e-18	0.151674	0.00110205	0.289315	2.54913e-10	0.0544868	0.243494	0.28508	4.74449e-10	0.157411	0.000703931	0.182622	8.17107e-05	-0.034382	0.461961	0.0697028	0.135514	0.0470048	0.314438	0.37669	5.89456e-17	0.0373247	0.424507	0.0732455	0.116701	0.0285943	0.540712	0.144623	0.00187249	0.148151	0.00144036	0.00299343	0.948948	0.119024	0.0106214	0.261752	1.20993e-08
MAT2B	brown	0.00404347	0.931079	0.383606	1.41743e-17	0.0684659	0.142606	-0.000379349	0.993526	0.0175288	0.707692	0.23282	4.43219e-07	-0.021534	0.645051	0.435676	9.86606e-23	0.130579	0.0050316	-0.0424036	0.364201	0.062218	0.182831	0.133248	0.0041986	0.16105	0.000525503	0.0779763	0.0948404	0.0274924	0.556429	-0.161621	0.000501662	0.337207	1.07482e-13	0.190042	4.0905e-05	0.0329664	0.480612	0.189686	4.23122e-05	0.0749818	0.108259
CNOT8	brown	0.00107162	0.981713	0.338741	8.18513e-14	0.107449	0.0211709	0.252515	4.0118e-08	0.0208919	0.65494	0.14959	0.00129205	0.0174	0.709743	0.130067	0.00520746	0.0177802	0.703697	-0.0812414	0.0817587	-0.0356598	0.445476	0.0318191	0.496024	0.361236	1.26216e-15	0.170789	0.000233124	0.0150562	0.747408	-0.0833886	0.0739806	0.0136159	0.770863	0.104251	0.0253551	-0.085132	0.0681183	-0.0423504	0.364804	0.182665	8.13875e-05
