# Supplementary material for: High Expression of COA6 Is Related to Unfavorable Prognosis and Enhanced Oxidative Phosphorylation in Lung Adenocarcinoma
Source: Int J Mol Sci. 2023 Mar 16;24(6):5705. doi: 10.3390/ijms24065705 (PMC10056783; doi:10.3390/ijms24065705)
Supplement: Supplementary file 1 [file ijms-24-05705-s001.zip › Table S7.GO terms in enrichment analysis of brown module eigengenes.xlsx]

## Sheet: go
ONTOLOGY	ID	Description	GeneRatio	BgRatio	pvalue	p.adjust	qvalue	geneID	Count
BP	GO:0006614	SRP-dependent cotranslational protein targeting to membrane	79/328	105/18862	8.53036e-120	2.08738e-116	1.88566e-116	RPL4/RPL5/RPL30/RPL3/RPL32/RPL31/RPL34/RPL8/RPL9/RPL6/RPL7/RPS15/RPS14/RPS17/RPS16/RPS19/RPL18A/RPS18/RPL36/RPL35/RPL38/RPL37/RPS11/RPL39/RPS10/RPS13/RPS12/RPL21/RPL23/RPL22/RPL24/RPL27/RPL26/RPL29/RPL28/UBA52/RPL41/RPS26/RPS25/RPS28/RPS27/RPS29/RPL27A/RPS20/RPS21/RPS24/RPS23/RPLP1/RPLP0/RPLP2/RPL10/RPL12/RPL11/RPS15A/RPS3/RPL14/RPL13/RPS2/RPL15/RPS27A/RPL18/RPL17/RPL19/SRP14/RPL10A/RPS9/RPS7/RPS…	79
BP	GO:0006613	cotranslational protein targeting to membrane	79/328	110/18862	5.7523e-117	7.03794e-114	6.35781e-114	RPL4/RPL5/RPL30/RPL3/RPL32/RPL31/RPL34/RPL8/RPL9/RPL6/RPL7/RPS15/RPS14/RPS17/RPS16/RPS19/RPL18A/RPS18/RPL36/RPL35/RPL38/RPL37/RPS11/RPL39/RPS10/RPS13/RPS12/RPL21/RPL23/RPL22/RPL24/RPL27/RPL26/RPL29/RPL28/UBA52/RPL41/RPS26/RPS25/RPS28/RPS27/RPS29/RPL27A/RPS20/RPS21/RPS24/RPS23/RPLP1/RPLP0/RPLP2/RPL10/RPL12/RPL11/RPS15A/RPS3/RPL14/RPL13/RPS2/RPL15/RPS27A/RPL18/RPL17/RPL19/SRP14/RPL10A/RPS9/RPS7/RPS…	79
BP	GO:0000184	nuclear-transcribed mRNA catabolic process, nonsense-mediated decay	79/328	120/18862	5.2189e-112	3.19266e-109	2.88413e-109	RPL4/RPL5/RPL30/RPL3/RPL32/RPL31/RPL34/RPL8/RPL9/RPL6/RPL7/RPS15/RPS14/RPS17/RPS16/RPS19/RPL18A/RPS18/RPL36/RPL35/RPL38/RPL37/RPS11/RPL39/RPS10/RPS13/RPS12/RPL21/RPL23/RPL22/RPL24/RPL27/RPL26/RPL29/RPL28/UBA52/RPL41/RPS26/RPS25/RPS28/RPS27/RPS29/RPL27A/RPS20/RPS21/RPS24/RPS23/RPLP1/RPLP0/RPLP2/RPL10/RPL12/RPL11/RPS15A/RPS3/RPL14/RPL13/RPS2/RPL15/RPS27A/RPL18/RPL17/RPL19/RPL10A/RPS9/RPS7/RPS8/RPS5…	79
BP	GO:0045047	protein targeting to ER	79/328	120/18862	5.2189e-112	3.19266e-109	2.88413e-109	RPL4/RPL5/RPL30/RPL3/RPL32/RPL31/RPL34/RPL8/RPL9/RPL6/RPL7/RPS15/RPS14/RPS17/RPS16/RPS19/RPL18A/RPS18/RPL36/RPL35/RPL38/RPL37/RPS11/RPL39/RPS10/RPS13/RPS12/RPL21/RPL23/RPL22/RPL24/RPL27/RPL26/RPL29/RPL28/UBA52/RPL41/RPS26/RPS25/RPS28/RPS27/RPS29/RPL27A/RPS20/RPS21/RPS24/RPS23/RPLP1/RPLP0/RPLP2/RPL10/RPL12/RPL11/RPS15A/RPS3/RPL14/RPL13/RPS2/RPL15/RPS27A/RPL18/RPL17/RPL19/SRP14/RPL10A/RPS9/RPS7/RPS…	79
BP	GO:0072599	establishment of protein localization to endoplasmic reticulum	79/328	124/18862	3.11693e-110	1.52542e-107	1.37801e-107	RPL4/RPL5/RPL30/RPL3/RPL32/RPL31/RPL34/RPL8/RPL9/RPL6/RPL7/RPS15/RPS14/RPS17/RPS16/RPS19/RPL18A/RPS18/RPL36/RPL35/RPL38/RPL37/RPS11/RPL39/RPS10/RPS13/RPS12/RPL21/RPL23/RPL22/RPL24/RPL27/RPL26/RPL29/RPL28/UBA52/RPL41/RPS26/RPS25/RPS28/RPS27/RPS29/RPL27A/RPS20/RPS21/RPS24/RPS23/RPLP1/RPLP0/RPLP2/RPL10/RPL12/RPL11/RPS15A/RPS3/RPL14/RPL13/RPS2/RPL15/RPS27A/RPL18/RPL17/RPL19/SRP14/RPL10A/RPS9/RPS7/RPS…	79
BP	GO:0070972	protein localization to endoplasmic reticulum	80/328	152/18862	6.17081e-102	2.51666e-99	2.27345e-99	RPL4/RPL5/RPL30/RPL3/RPL32/RPL31/RPL34/RPL8/RPL9/RPL6/RPL7/RPS15/RPS14/RPS17/RPS16/RPS19/RPL18A/RPS18/RPL36/RPL35/RPL38/RPL37/RPS11/RPL39/RPS10/RPS13/RPS12/GABARAPL2/RPL21/RPL23/RPL22/RPL24/RPL27/RPL26/RPL29/RPL28/UBA52/RPL41/RPS26/RPS25/RPS28/RPS27/RPS29/RPL27A/RPS20/RPS21/RPS24/RPS23/RPLP1/RPLP0/RPLP2/RPL10/RPL12/RPL11/RPS15A/RPS3/RPL14/RPL13/RPS2/RPL15/RPS27A/RPL18/RPL17/RPL19/SRP14/RPL10A/RPS…	80
BP	GO:0006413	translational initiation	83/328	193/18862	3.15989e-96	1.10461e-93	9.9786e-94	RPL4/RPL5/RPL30/RPL3/RPL32/RPL31/RPL34/RPL8/RPL9/RPL6/RPL7/RPS15/RPS14/RPS17/RPS16/RPS19/RPL18A/RPS18/RPL36/RPL35/RPL38/RPL37/RPS11/RPL39/RPS10/RPS13/RPS12/RPL21/RPL23/RPL22/RPL24/RPL27/RPL26/RPL29/RPL28/UBA52/RPL41/RPS26/RPS25/RPS28/RPS27/RPS29/RPL27A/RPS20/RPS21/RPS24/RPS23/RPLP1/RPLP0/RPLP2/RPL10/RPL12/RPL11/RPS15A/RPS3/RPL14/RPL13/RPS2/RPL15/RPS27A/RPL18/RPL17/RPL19/NPM1/RPL10A/RPS9/RPS7/RPS8…	83
BP	GO:0019083	viral transcription	80/328	180/18862	4.28813e-94	1.31163e-91	1.18488e-91	RPL4/RPL5/RPL30/RPL3/RPL32/RPL31/RPL34/RPL8/RPL9/RPL6/RPL7/RPS15/RPS14/RPS17/RPS16/RPS19/RPL18A/RPS18/RPL36/RPL35/RPL38/RPL37/RPS11/RPL39/RPS10/RPS13/RPS12/RPL21/RPL23/RPL22/RPL24/RPL27/RPL26/RPL29/RPL28/UBA52/SUPT4H1/RPL41/RPS26/RPS25/RPS28/RPS27/RPS29/RPL27A/RPS20/RPS21/RPS24/RPS23/RPLP1/RPLP0/RPLP2/RPL10/RPL12/RPL11/RPS15A/RPS3/RPL14/RPL13/RPS2/RPL15/RPS27A/RPL18/RPL17/RPL19/RPL10A/RPS9/RPS7/R…	80
BP	GO:0019080	viral gene expression	81/328	198/18862	1.30278e-91	3.54211e-89	3.19981e-89	RPL4/RPL5/RPL30/RPL3/RPL32/RPL31/RPL34/RPL8/RPL9/RPL6/RPL7/RPS15/RPS14/RPS17/RPS16/RPS19/RPL18A/RPS18/RPL36/RPL35/RPL38/RPL37/RPS11/RPL39/RPS10/RPS13/RPS12/RPL21/RPL23/RPL22/RPL24/RPL27/RPL26/RPL29/RPL28/UBA52/SUPT4H1/RPL41/RPS26/RPS25/RPS28/RPS27/RPS29/RPL27A/RPS20/RPS21/RPS24/RPS23/RPLP1/RPLP0/RPLP2/RPL10/RPL12/RPL11/RPS15A/RPS3/RPL14/RPL13/RPS2/RPL15/RPS27A/RPL18/RPL17/RPL19/RPL10A/RPS9/RPS7/R…	81
BP	GO:0000956	nuclear-transcribed mRNA catabolic process	81/328	208/18862	1.83135e-89	4.48132e-87	4.04825e-87	RPL4/RPL5/RPL30/RPL3/RPL32/RPL31/RPL34/RPL8/RPL9/RPL6/RPL7/RPS15/RPS14/RPS17/RPS16/RPS19/RPL18A/RPS18/RPL36/RPL35/RPL38/RPL37/RPS11/RPL39/RPS10/RPS13/RPS12/RPL21/RPL23/RPL22/RPL24/RPL27/RPL26/RPL29/RPL28/UBA52/RPL41/RPS26/RPS25/RPS28/RPS27/RPS29/RPL27A/RPS20/RPS21/RPS24/RPS23/RPLP1/RPLP0/RPLP2/RPL10/RPL12/RPL11/EXOSC5/RPS15A/RPS3/RPL14/RPL13/RPS2/RPL15/RPS27A/RPL18/RPL17/RPL19/RPL10A/RPS9/RPS7/RP…	81
BP	GO:0006612	protein targeting to membrane	80/328	211/18862	3.48684e-87	7.75663e-85	7.00705e-85	RPL4/RPL5/RPL30/RPL3/RPL32/RPL31/RPL34/RPL8/RPL9/RPL6/RPL7/RPS15/RPS14/RPS17/RPS16/RPS19/RPL18A/RPS18/RPL36/RPL35/RPL38/RPL37/RPS11/RPL39/RPS10/RPS13/RPS12/RPL21/RPL23/RPL22/RPL24/RPL27/RPL26/RPL29/RPL28/UBA52/RPL41/RPS26/RPS25/RPS28/RPS27/RPS29/RPL27A/RPS20/RPS21/RPS24/RPS23/RPLP1/RPLP0/RPLP2/RPL10/RPL12/RPL11/RPS15A/RPS3/RPL14/RPL13/RPS2/RPL15/RPS27A/RPL18/RPL17/RPL19/SRP14/RPL10A/RPS9/RPS7/RPS…	80
BP	GO:0090150	establishment of protein localization to membrane	88/328	354/18862	1.16737e-77	2.38047e-75	2.15042e-75	RPL4/RPL5/RPL30/RPL3/RPL32/RPL31/RPL34/RPL8/RPL9/RPL6/RPL7/RPS15/RPS14/RPS17/RPS16/RPS19/RPL18A/RPS18/RPL36/RPL35/RPL38/RPL37/RPS11/RPL39/RPS10/RPS13/RPS12/RPL21/RPL23/RPL22/RPL24/RPL27/RPL26/RPL29/RPL28/UBA52/RPL41/RPS26/RPS25/RPS28/RPS27/RPS29/RPL27A/RPS20/RPS21/RPS24/RPS23/RPLP1/RPLP0/RACK1/RPLP2/LYPLA1/RPL10/TIMM9/RPL12/RPL11/RPS15A/EMC3/RPS3/RPL14/RPL13/RPS2/RPL15/EMC7/RPS27A/RPL18/RPL17/RPL…	88
BP	GO:0006402	mRNA catabolic process	87/328	375/18862	6.77895e-74	1.27601e-71	1.1527e-71	RPL4/RPL5/RPL30/RPL3/RPL32/RPL31/RPL34/RPL8/RPL9/RPL6/RPL7/RPS15/PSMD8/RPS14/RPS17/RPS16/RPS19/RPL18A/RPS18/RPL36/RPL35/RPL38/RPL37/RPS11/RPL39/RPS10/RPS13/RPS12/RPL21/RPL23/RPL22/RPL24/RPL27/RPL26/RPL29/RPL28/UBA52/RPL41/RPS26/RPS25/RPS28/RPS27/RPS29/RPL27A/RPS20/RPS21/RPS24/RPS23/RPLP1/RPLP0/RPLP2/PSMA5/RPL10/RPL12/RPL11/RIDA/EXOSC5/RPS15A/RPS3/RPL14/RPL13/RPS2/RPL15/RPS27A/RPL18/RPL17/RPL19/NP…	87
BP	GO:0006401	RNA catabolic process	88/328	414/18862	3.31929e-71	5.80165e-69	5.24099e-69	RPL4/RPL5/RPL30/RPL3/RPL32/RPL31/RPL34/RPL8/RPL9/RPL6/RPL7/RPS15/PSMD8/RPS14/RPS17/RPS16/RPS19/RPL18A/RPS18/RPL36/RPL35/RPL38/RPL37/RPS11/RPL39/RPS10/RPS13/RPS12/RPL21/RPL23/RPL22/RPL24/RPL27/RPL26/RPL29/RPL28/UBA52/RPL41/RPS26/RPS25/RPS28/RPS27/RPS29/RPL27A/RPS20/RPS21/RPS24/RPS23/RPLP1/RPLP0/ZCCHC17/RPLP2/PSMA5/RPL10/RPL12/RPL11/RIDA/EXOSC5/RPS15A/RPS3/RPL14/RPL13/RPS2/RPL15/RPS27A/RPL18/RPL17/…	88
BP	GO:0006605	protein targeting	88/328	441/18862	1.17337e-68	1.91415e-66	1.72917e-66	RPL4/RPL5/RPL30/RPL3/RPL32/RPL31/RPL34/RPL8/RPL9/RPL6/RPL7/RPS15/RPS14/RPS17/RPS16/RPS19/RPL18A/RPS18/RPL36/RPL35/RPL38/RPL37/RPS11/RPL39/RPS10/RPS13/RPS12/RPL21/RPL23/RPL22/RPL24/RPL27/RPL26/RPL29/RPL28/UBA52/GABARAP/RPL41/RPS26/RPS25/RPS28/RPS27/RPS29/RPL27A/RPS20/RPS21/RPS24/RPS23/RPLP1/RPLP0/RPLP2/RPL10/TIMM9/RPL12/RPL11/RPS15A/RPS3/RPL14/RPL13/RPS2/RPL15/RPS27A/RPL18/RPL17/RPL19/TOMM7/SRP14/…	88
BP	GO:0002181	cytoplasmic translation	41/328	102/18862	1.237e-45	1.89184e-43	1.70902e-43	RPL30/RPL32/RPL31/RPL8/RPL9/RPL6/RPL18A/RPL36/RPL38/RPL39/RPL22/RPL24/RPL26/RPL29/RPL41/TMA7/RPS26/RPS28/RPS29/RPS21/RPS23/RPLP1/RPLP0/RPLP2/RPL11/RPL15/RPL18/RPL17/RPL19/RPL22L1/RPL10A/RPSA/EEF2/RPL13A/RPL36A/RPL35A/EIF3K/EIF3L/EIF3H/EIF3E/RPL26L1	41
BP	GO:0042254	ribosome biogenesis	50/328	307/18862	5.4072e-34	7.78318e-32	7.03103e-32	RPL5/RPL3/RPL6/RPL7/RPS15/RPS14/RPS17/RPS16/RPS19/RPL35/RPL38/RPS10/RPL24/RPL27/RPL26/RPS25/RPS28/RPS27/RPS21/RPS24/RPLP0/C1QBP/NSA2/RPL10/RPL11/EXOSC5/RPL14/RPS2/NPM1/NPM3/RSL1D1/RPL10A/FBL/RPS9/RPS7/RPS8/RPS5/RPS6/GTF3A/RPSA/NHP2/RBIS/RSL24D1/NOP10/RPL7A/NOB1/RPL35A/RPL23A/NOP53/RPL26L1	50
BP	GO:0022613	ribonucleoprotein complex biogenesis	58/328	473/18862	1.75805e-32	2.38998e-30	2.15901e-30	RPL5/RPL3/RPL6/RPL7/RPS15/RPS14/RPS17/RPS16/RPS19/SNRPD2/RPL35/RPL38/RPS10/RPL24/RPL27/RPL26/RPS25/RPS28/RPS27/RPS21/RPS24/RPLP0/C1QBP/NSA2/RPL10/RPL11/EXOSC5/RPL14/RPS2/NPM1/NPM3/RSL1D1/RPL10A/FBL/RPS9/RPS7/RPS8/RPS5/RPS6/GTF3A/RPSA/NHP2/SNRPG/RBIS/RSL24D1/NOP10/RPL7A/NOB1/RPL13A/TAF9/RPL35A/RPL23A/EIF3K/EIF3L/EIF3H/EIF3E/NOP53/RPL26L1	58
BP	GO:0006119	oxidative phosphorylation	35/328	148/18862	7.97445e-30	1.02702e-27	9.27775e-28	COX7A2L/UQCRC2/SURF1/COX7B/COX7C/COX5B/COX5A/ATP5PF/ATP5PD/ATP5PB/COX6C/ATP5F1C/ATP5F1E/ATP5PO/COX6A1/SDHD/COX6B1/UQCRB/ATP5MC2/COX7A2/UQCRH/CYC1/ATP5MG/ATP5ME/UQCRQ/NDUFS4/NDUFB9/NDUFB6/NDUFB5/NDUFB3/NDUFB1/NDUFA4/NDUFA3/NDUFA2/NDUFA1	35
BP	GO:0042273	ribosomal large subunit biogenesis	24/328	72/18862	9.40666e-25	1.1509e-22	1.03968e-22	RPL5/RPL3/RPL6/RPL7/RPL35/RPL38/RPL24/RPL26/RPLP0/NSA2/RPL10/RPL11/RPL14/NPM1/RSL1D1/RPL10A/GTF3A/NHP2/RSL24D1/RPL7A/RPL35A/RPL23A/NOP53/RPL26L1	24
BP	GO:0006364	rRNA processing	34/328	228/18862	4.95479e-22	5.77351e-20	5.21557e-20	RPL5/RPL7/RPS15/RPS14/RPS17/RPS16/RPS19/RPL35/RPL27/RPL26/RPS25/RPS28/RPS27/RPS21/RPS24/NSA2/RPL11/EXOSC5/RPL14/RPS2/NPM3/RSL1D1/RPL10A/FBL/RPS9/RPS7/RPS8/RPS6/NHP2/NOP10/RPL7A/NOB1/RPL35A/NOP53	34
BP	GO:0042255	ribosome assembly	21/328	64/18862	1.2243e-21	1.36175e-19	1.23016e-19	RPL5/RPL3/RPL6/RPS15/RPS14/RPS19/RPL38/RPS10/RPL24/RPS28/RPS27/RPLP0/C1QBP/RPL10/RPL11/NPM1/RPS5/RPSA/RSL24D1/RPL23A/NOP53	21
BP	GO:0016072	rRNA metabolic process	34/328	238/18862	2.04974e-21	2.18075e-19	1.97e-19	RPL5/RPL7/RPS15/RPS14/RPS17/RPS16/RPS19/RPL35/RPL27/RPL26/RPS25/RPS28/RPS27/RPS21/RPS24/NSA2/RPL11/EXOSC5/RPL14/RPS2/NPM3/RSL1D1/RPL10A/FBL/RPS9/RPS7/RPS8/RPS6/NHP2/NOP10/RPL7A/NOB1/RPL35A/NOP53	34
BP	GO:0022900	electron transport chain	30/328	178/18862	3.9235e-21	4.00034e-19	3.61375e-19	COX7A2L/UQCRC2/ADH5/SURF1/NDUFAF2/COX7B/COX7C/COX5B/COX5A/COX6C/COX6A1/SDHD/COX6B1/UQCRB/COX7A2/UQCRH/CYC1/UQCRQ/ETFA/NDUFS4/NDUFB9/NDUFB6/NDUFB5/NDUFB3/NDUFB1/CYB5A/NDUFA4/NDUFA3/NDUFA2/NDUFA1	30
BP	GO:0042775	mitochondrial ATP synthesis coupled electron transport	24/328	99/18862	4.70305e-21	4.60334e-19	4.15848e-19	COX7A2L/UQCRC2/COX7B/COX7C/COX5B/COX5A/COX6C/COX6A1/SDHD/COX6B1/UQCRB/UQCRH/CYC1/UQCRQ/NDUFS4/NDUFB9/NDUFB6/NDUFB5/NDUFB3/NDUFB1/NDUFA4/NDUFA3/NDUFA2/NDUFA1	24
BP	GO:0042773	ATP synthesis coupled electron transport	24/328	100/18862	6.09217e-21	5.73367e-19	5.17958e-19	COX7A2L/UQCRC2/COX7B/COX7C/COX5B/COX5A/COX6C/COX6A1/SDHD/COX6B1/UQCRB/UQCRH/CYC1/UQCRQ/NDUFS4/NDUFB9/NDUFB6/NDUFB5/NDUFB3/NDUFB1/NDUFA4/NDUFA3/NDUFA2/NDUFA1	24
BP	GO:0022904	respiratory electron transport chain	25/328	117/18862	1.97864e-20	1.79323e-18	1.61994e-18	COX7A2L/UQCRC2/COX7B/COX7C/COX5B/COX5A/COX6C/COX6A1/SDHD/COX6B1/UQCRB/UQCRH/CYC1/UQCRQ/ETFA/NDUFS4/NDUFB9/NDUFB6/NDUFB5/NDUFB3/NDUFB1/NDUFA4/NDUFA3/NDUFA2/NDUFA1	25
BP	GO:0046034	ATP metabolic process	37/328	313/18862	2.4861e-20	2.17267e-18	1.96271e-18	NUDT2/COX7A2L/UQCRC2/SURF1/COX7B/COX7C/COX5B/COX5A/ATP5PF/ATP5PD/ATP5PB/COX6C/ATP5F1C/ATP5F1E/ATP5PO/COX6A1/SDHD/COX6B1/UQCRB/ATP5MC2/AK2/COX7A2/UQCRH/CYC1/ATP5MG/ATP5ME/UQCRQ/NDUFS4/NDUFB9/NDUFB6/NDUFB5/NDUFB3/NDUFB1/NDUFA4/NDUFA3/NDUFA2/NDUFA1	37
BP	GO:0045333	cellular respiration	29/328	187/18862	2.00349e-19	1.69053e-17	1.52716e-17	COX7A2L/UQCRC2/BLOC1S1/SURF1/COX7B/COX7C/COX5B/COX5A/COX6C/COX6A1/SDHD/COX6B1/OXA1L/UQCRB/UQCRH/CYC1/UQCRQ/ETFA/NDUFS4/NDUFB9/NDUFB6/NDUFB5/NDUFB3/NDUFB1/NDUFA4/NDUFA3/NDUFA2/NDUFA1/NOP53	29
BP	GO:0042274	ribosomal small subunit biogenesis	19/328	75/18862	2.59572e-17	2.11725e-15	1.91264e-15	RPS15/RPS14/RPS17/RPS16/RPS19/RPL38/RPS10/RPS25/RPS28/RPS27/RPS21/RPS24/NPM1/RPS7/RPS8/RPS5/RPS6/RPSA/NOB1	19
BP	GO:0022618	ribonucleoprotein complex assembly	27/328	224/18862	2.4892e-15	1.96486e-13	1.77498e-13	RPL5/RPL3/RPL6/RPS15/RPS14/RPS19/SNRPD2/RPL38/RPS10/RPL24/RPS28/RPS27/RPLP0/RPL10/RPL11/RPS5/RPSA/SNRPG/RSL24D1/RPL13A/TAF9/RPL23A/EIF3K/EIF3L/EIF3H/EIF3E/NOP53	27
BP	GO:0034470	ncRNA processing	35/328	400/18862	3.67493e-15	2.81017e-13	2.5386e-13	RPL5/RPL7/RPS15/RPS14/RPS17/RPS16/RPS19/RPL35/RPL27/RPL26/RPS25/RPS28/RPS27/RPS21/RPS24/NSA2/RPL11/EXOSC5/RPL14/RPS2/NPM3/RSL1D1/RPL10A/FBL/RPS9/RPS7/RPS8/RPS6/RPP25L/NHP2/NOP10/RPL7A/NOB1/RPL35A/NOP53	35
BP	GO:1902600	proton transmembrane transport	23/328	157/18862	4.31965e-15	3.20309e-13	2.89355e-13	ATP6V1G1/ATP6V0E1/COX7A2L/SURF1/COX7B/COX7C/ATP6V0B/COX5A/ATP5PF/ATP5PD/ATP5PB/COX6C/ATP5F1C/ATP5F1E/ATP5PO/COX6A1/COX6B1/ATP5MC2/COX7A2/ATP5MG/ATP5ME/CYB5A/NDUFA4	23
BP	GO:0071826	ribonucleoprotein complex subunit organization	27/328	231/18862	5.39235e-15	3.88091e-13	3.50586e-13	RPL5/RPL3/RPL6/RPS15/RPS14/RPS19/SNRPD2/RPL38/RPS10/RPL24/RPS28/RPS27/RPLP0/RPL10/RPL11/RPS5/RPSA/SNRPG/RSL24D1/RPL13A/TAF9/RPL23A/EIF3K/EIF3L/EIF3H/EIF3E/NOP53	27
BP	GO:0015980	energy derivation by oxidation of organic compounds	29/328	278/18862	1.04266e-14	7.28971e-13	6.58524e-13	COX7A2L/UQCRC2/BLOC1S1/SURF1/COX7B/COX7C/COX5B/COX5A/COX6C/COX6A1/SDHD/COX6B1/OXA1L/UQCRB/UQCRH/CYC1/UQCRQ/ETFA/NDUFS4/NDUFB9/NDUFB6/NDUFB5/NDUFB3/NDUFB1/NDUFA4/NDUFA3/NDUFA2/NDUFA1/NOP53	29
BP	GO:0034660	ncRNA metabolic process	37/328	492/18862	6.70143e-14	4.55511e-12	4.11491e-12	RPL5/RPL7/RPS15/RPS14/RPS17/RPS16/RPS19/RPL35/PPA1/RPL27/RPL26/RPS25/RPS28/RPS27/RPS21/RPS24/QARS1/NSA2/RPL11/EXOSC5/RPL14/RPS2/NPM3/RSL1D1/RPL10A/FBL/RPS9/RPS7/RPS8/RPS6/RPP25L/NHP2/NOP10/RPL7A/NOB1/RPL35A/NOP53	37
BP	GO:0009060	aerobic respiration	17/328	86/18862	1.08149e-13	7.15245e-12	6.46125e-12	COX7A2L/UQCRC2/BLOC1S1/SURF1/COX7B/COX7C/COX5B/COX5A/COX6C/COX6A1/SDHD/COX6B1/OXA1L/UQCRB/UQCRH/NDUFA4/NOP53	17
BP	GO:0000027	ribosomal large subunit assembly	11/328	28/18862	6.13876e-13	3.95304e-11	3.57102e-11	RPL5/RPL3/RPL6/RPL38/RPL24/RPLP0/RPL10/RPL11/RSL24D1/RPL23A/NOP53	11
BP	GO:0033108	mitochondrial respiratory chain complex assembly	17/328	101/18862	1.71653e-12	1.07701e-10	9.7293e-11	TMEM126A/TMEM126B/SURF1/NDUFAF2/OXA1L/COX14/COA3/NDUFS4/SMIM20/NDUFB9/NDUFB6/NDUFB5/NDUFB3/NDUFB1/NDUFA3/NDUFA2/NDUFA1	17
BP	GO:0000028	ribosomal small subunit assembly	9/328	21/18862	3.18889e-11	1.85791e-09	1.67836e-09	RPS15/RPS14/RPS19/RPL38/RPS10/RPS28/RPS27/RPS5/RPSA	9
BP	GO:0006123	mitochondrial electron transport, cytochrome c to oxygen	9/328	21/18862	3.18889e-11	1.85791e-09	1.67836e-09	COX7A2L/COX7B/COX7C/COX5B/COX5A/COX6C/COX6A1/COX6B1/NDUFA4	9
BP	GO:0019646	aerobic electron transport chain	9/328	21/18862	3.18889e-11	1.85791e-09	1.67836e-09	COX7A2L/COX7B/COX7C/COX5B/COX5A/COX6C/COX6A1/COX6B1/NDUFA4	9
BP	GO:0042776	mitochondrial ATP synthesis coupled proton transport	9/328	22/18862	5.31451e-11	3.02433e-09	2.73206e-09	ATP5PF/ATP5PD/ATP5PB/ATP5F1C/ATP5F1E/ATP5PO/ATP5MC2/ATP5MG/ATP5ME	9
BP	GO:0010257	NADH dehydrogenase complex assembly	13/328	65/18862	7.64568e-11	4.15755e-09	3.75577e-09	TMEM126A/TMEM126B/NDUFAF2/OXA1L/NDUFS4/NDUFB9/NDUFB6/NDUFB5/NDUFB3/NDUFB1/NDUFA3/NDUFA2/NDUFA1	13
BP	GO:0032981	mitochondrial respiratory chain complex I assembly	13/328	65/18862	7.64568e-11	4.15755e-09	3.75577e-09	TMEM126A/TMEM126B/NDUFAF2/OXA1L/NDUFS4/NDUFB9/NDUFB6/NDUFB5/NDUFB3/NDUFB1/NDUFA3/NDUFA2/NDUFA1	13
BP	GO:0009145	purine nucleoside triphosphate biosynthetic process	13/328	68/18862	1.39371e-10	7.41395e-09	6.69748e-09	NUDT2/ADK/NME2/ATP5PF/ATP5PD/ATP5PB/ATP5F1C/ATP5F1E/ATP5PO/ATP5MC2/ATP5MG/ATP5ME/IMPDH2	13
BP	GO:0007007	inner mitochondrial membrane organization	12/328	56/18862	1.76097e-10	9.16827e-09	8.28227e-09	TIMM9/ATP5PF/ATP5PD/ATP5PB/ATP5F1C/ATP5F1E/ATP5PO/ATP5MC2/ATP5MG/ATP5ME/ROMO1/TIMM8B	12
BP	GO:0006414	translational elongation	17/328	134/18862	1.8045e-10	9.1992e-09	8.31021e-09	RPL30/MRPL14/MRPL15/MRPS15/RPLP1/MRPS12/MRPL33/RACK1/RPLP2/MRPS36/MRPL57/EEF1B2/CHCHD1/EEF1A1/OXA1L/SELENOT/EEF2	17
BP	GO:0015985	energy coupled proton transport, down electrochemical gradient	9/328	27/18862	4.63823e-10	2.26995e-08	2.05058e-08	ATP5PF/ATP5PD/ATP5PB/ATP5F1C/ATP5F1E/ATP5PO/ATP5MC2/ATP5MG/ATP5ME	9
BP	GO:0015986	ATP synthesis coupled proton transport	9/328	27/18862	4.63823e-10	2.26995e-08	2.05058e-08	ATP5PF/ATP5PD/ATP5PB/ATP5F1C/ATP5F1E/ATP5PO/ATP5MC2/ATP5MG/ATP5ME	9
BP	GO:1990542	mitochondrial transmembrane transport	15/328	109/18862	6.79376e-10	3.25967e-08	2.94466e-08	ATP5PF/ATP5PD/ATP5PB/ATP5F1C/ATP5F1E/ATP5PO/TOMM7/MPC1/MPC2/ATP5MC2/ATP5MG/ATP5ME/SMDT1/SLC25A6/ROMO1	15
BP	GO:0009206	purine ribonucleoside triphosphate biosynthetic process	12/328	67/18862	1.59378e-09	7.49997e-08	6.77519e-08	NUDT2/NME2/ATP5PF/ATP5PD/ATP5PB/ATP5F1C/ATP5F1E/ATP5PO/ATP5MC2/ATP5MG/ATP5ME/IMPDH2	12
BP	GO:0009142	nucleoside triphosphate biosynthetic process	13/328	84/18862	2.16617e-09	1.00012e-07	9.03467e-08	NUDT2/ADK/NME2/ATP5PF/ATP5PD/ATP5PB/ATP5F1C/ATP5F1E/ATP5PO/ATP5MC2/ATP5MG/ATP5ME/IMPDH2	13
BP	GO:0009144	purine nucleoside triphosphate metabolic process	13/328	86/18862	2.92016e-09	1.32327e-07	1.19539e-07	NUDT2/ADK/NME2/ATP5PF/ATP5PD/ATP5PB/ATP5F1C/ATP5F1E/ATP5PO/ATP5MC2/ATP5MG/ATP5ME/IMPDH2	13
BP	GO:0009201	ribonucleoside triphosphate biosynthetic process	12/328	73/18862	4.45098e-09	1.98028e-07	1.78891e-07	NUDT2/NME2/ATP5PF/ATP5PD/ATP5PB/ATP5F1C/ATP5F1E/ATP5PO/ATP5MC2/ATP5MG/ATP5ME/IMPDH2	12
BP	GO:0042407	cristae formation	9/328	35/18862	6.18213e-09	2.70137e-07	2.44031e-07	ATP5PF/ATP5PD/ATP5PB/ATP5F1C/ATP5F1E/ATP5PO/ATP5MC2/ATP5MG/ATP5ME	9
BP	GO:0009205	purine ribonucleoside triphosphate metabolic process	12/328	80/18862	1.30815e-08	5.61585e-07	5.07315e-07	NUDT2/NME2/ATP5PF/ATP5PD/ATP5PB/ATP5F1C/ATP5F1E/ATP5PO/ATP5MC2/ATP5MG/ATP5ME/IMPDH2	12
BP	GO:0006839	mitochondrial transport	21/328	274/18862	1.52882e-08	6.45003e-07	5.82671e-07	TIMM9/ATP5PF/ATP5PD/ATP5PB/ATP5F1C/ATP5F1E/ATP5PO/TOMM7/MPC1/MPC2/TMEM14B/TMEM14C/OXA1L/ATP5MC2/ATP5MG/ATP5ME/DYNLT1/SMDT1/SLC25A6/ROMO1/TIMM8B	21
BP	GO:0006120	mitochondrial electron transport, NADH to ubiquinone	10/328	55/18862	3.22402e-08	1.33715e-06	1.20793e-06	NDUFS4/NDUFB9/NDUFB6/NDUFB5/NDUFB3/NDUFB1/NDUFA4/NDUFA3/NDUFA2/NDUFA1	10
BP	GO:0009199	ribonucleoside triphosphate metabolic process	12/328	87/18862	3.4543e-08	1.40878e-06	1.27264e-06	NUDT2/NME2/ATP5PF/ATP5PD/ATP5PB/ATP5F1C/ATP5F1E/ATP5PO/ATP5MC2/ATP5MG/ATP5ME/IMPDH2	12
BP	GO:0006754	ATP biosynthetic process	10/328	56/18862	3.86495e-08	1.55042e-06	1.40059e-06	NUDT2/ATP5PF/ATP5PD/ATP5PB/ATP5F1C/ATP5F1E/ATP5PO/ATP5MC2/ATP5MG/ATP5ME	10
BP	GO:0009141	nucleoside triphosphate metabolic process	13/328	109/18862	5.48112e-08	2.16328e-06	1.95422e-06	NUDT2/ADK/NME2/ATP5PF/ATP5PD/ATP5PB/ATP5F1C/ATP5F1E/ATP5PO/ATP5MC2/ATP5MG/ATP5ME/IMPDH2	13
BP	GO:0009152	purine ribonucleotide biosynthetic process	16/328	175/18862	7.30072e-08	2.83569e-06	2.56166e-06	NUDT2/PPT1/ADK/NME2/ATP5PF/ATP5PD/ATP5PB/ATP5F1C/ATP5F1E/ATP5PO/MPC2/ATP5MC2/AK2/ATP5MG/ATP5ME/IMPDH2	16
BP	GO:0009260	ribonucleotide biosynthetic process	16/328	188/18862	1.97094e-07	7.53575e-06	6.80751e-06	NUDT2/PPT1/ADK/NME2/ATP5PF/ATP5PD/ATP5PB/ATP5F1C/ATP5F1E/ATP5PO/MPC2/ATP5MC2/AK2/ATP5MG/ATP5ME/IMPDH2	16
BP	GO:0007006	mitochondrial membrane organization	14/328	144/18862	2.2591e-07	8.50463e-06	7.68276e-06	TIMM9/ATP5PF/ATP5PD/ATP5PB/ATP5F1C/ATP5F1E/ATP5PO/OXA1L/ATP5MC2/ATP5MG/ATP5ME/DYNLT1/ROMO1/TIMM8B	14
BP	GO:0046390	ribose phosphate biosynthetic process	16/328	195/18862	3.24792e-07	1.20419e-05	1.08782e-05	NUDT2/PPT1/ADK/NME2/ATP5PF/ATP5PD/ATP5PB/ATP5F1C/ATP5F1E/ATP5PO/MPC2/ATP5MC2/AK2/ATP5MG/ATP5ME/IMPDH2	16
BP	GO:0006164	purine nucleotide biosynthetic process	16/328	197/18862	3.73055e-07	1.36249e-05	1.23082e-05	NUDT2/PPT1/ADK/NME2/ATP5PF/ATP5PD/ATP5PB/ATP5F1C/ATP5F1E/ATP5PO/MPC2/ATP5MC2/AK2/ATP5MG/ATP5ME/IMPDH2	16
BP	GO:0000470	maturation of LSU-rRNA	7/328	28/18862	3.90169e-07	1.40403e-05	1.26835e-05	RPL7/RPL35/NSA2/RSL1D1/RPL10A/NHP2/RPL7A	7
BP	GO:0006417	regulation of translation	24/328	425/18862	4.67183e-07	1.65681e-05	1.4967e-05	RPL5/RPL30/RPS14/RPL38/RPL22/RPL26/C1QBP/RACK1/RPL10/RIDA/RNF139/RPS3/NPM1/RPS9/SELENOT/COA3/EEF2/CNOT8/RPS4X/RBM3/RPL13A/EIF3K/EIF3H/EIF3E	24
BP	GO:0072522	purine-containing compound biosynthetic process	16/328	208/18862	7.7494e-07	2.70897e-05	2.44718e-05	NUDT2/PPT1/ADK/NME2/ATP5PF/ATP5PD/ATP5PB/ATP5F1C/ATP5F1E/ATP5PO/MPC2/ATP5MC2/AK2/ATP5MG/ATP5ME/IMPDH2	16
BP	GO:1903363	negative regulation of cellular protein catabolic process	10/328	77/18862	8.62166e-07	2.97144e-05	2.68428e-05	RPL5/GABARAPL2/RPL23/CAMLG/RPL11/RPS7/ATRAID/TAF9/EIF3H/NOP53	10
BP	GO:1903051	negative regulation of proteolysis involved in cellular protein catabolic process	9/328	65/18862	1.77012e-06	6.01595e-05	5.43458e-05	RPL5/GABARAPL2/RPL23/CAMLG/RPL11/RPS7/TAF9/EIF3H/NOP53	9
BP	GO:2000059	negative regulation of ubiquitin-dependent protein catabolic process	8/328	49/18862	1.86153e-06	6.23994e-05	5.63692e-05	RPL5/RPL23/CAMLG/RPL11/RPS7/TAF9/EIF3H/NOP53	8
BP	GO:0034248	regulation of cellular amide metabolic process	25/328	494/18862	1.99124e-06	6.58454e-05	5.94822e-05	RPL5/RPL30/RPS14/RPL38/RPL22/RPL26/C1QBP/RACK1/RPL10/RIDA/RNF139/ORMDL2/RPS3/NPM1/RPS9/SELENOT/COA3/EEF2/CNOT8/RPS4X/RBM3/RPL13A/EIF3K/EIF3H/EIF3E	25
BP	GO:0006122	mitochondrial electron transport, ubiquinol to cytochrome c	5/328	14/18862	2.71464e-06	8.85698e-05	8.00105e-05	UQCRC2/UQCRB/UQCRH/CYC1/UQCRQ	5
BP	GO:1902253	regulation of intrinsic apoptotic signaling pathway by p53 class mediator	6/328	28/18862	7.20522e-06	0.000231989	0.00020957	RPL26/RPL11/RPS7/UBB/TRIAP1/TAF9	6
BP	GO:0042177	negative regulation of protein catabolic process	11/328	121/18862	8.6623e-06	0.000275281	0.000248678	RPL5/GABARAPL2/RPL23/SNX3/CAMLG/RPL11/RPS7/ATRAID/TAF9/EIF3H/NOP53	11
BP	GO:0045116	protein neddylation	5/328	18/18862	1.09711e-05	0.000344184	0.000310923	RPL5/RPL11/NEDD8/COPS9/RNF7	5
BP	GO:0006415	translational termination	10/328	105/18862	1.47582e-05	0.000457131	0.000412954	MRPL14/MRPL15/MRPS15/MRPS12/MRPL33/MRPS36/MRPL57/APEH/CHCHD1/OXA1L	10
BP	GO:0009165	nucleotide biosynthetic process	16/328	264/18862	1.66383e-05	0.000508923	0.000459742	NUDT2/PPT1/ADK/NME2/ATP5PF/ATP5PD/ATP5PB/ATP5F1C/ATP5F1E/ATP5PO/MPC2/ATP5MC2/AK2/ATP5MG/ATP5ME/IMPDH2	16
BP	GO:0097250	mitochondrial respirasome assembly	4/328	10/18862	1.73586e-05	0.0005244	0.000473723	COX7A2L/COX7A2/HIGD1A/HIGD2A	4
BP	GO:1901293	nucleoside phosphate biosynthetic process	16/328	267/18862	1.91238e-05	0.000570682	0.000515532	NUDT2/PPT1/ADK/NME2/ATP5PF/ATP5PD/ATP5PB/ATP5F1C/ATP5F1E/ATP5PO/MPC2/ATP5MC2/AK2/ATP5MG/ATP5ME/IMPDH2	16
BP	GO:0045727	positive regulation of translation	11/328	133/18862	2.12805e-05	0.00062739	0.00056676	RPL5/RPL30/RPL26/C1QBP/NPM1/RPS9/COA3/EEF2/RPS4X/RBM3/EIF3E	11
BP	GO:0070125	mitochondrial translational elongation	9/328	88/18862	2.2294e-05	0.000649445	0.000586684	MRPL14/MRPL15/MRPS15/MRPS12/MRPL33/MRPS36/MRPL57/CHCHD1/OXA1L	9
BP	GO:0032543	mitochondrial translation	11/328	134/18862	2.28296e-05	0.000657225	0.000593712	MRPL14/MRPL15/MRPS15/MRPS12/MRPL33/C1QBP/MRPS36/MRPL57/CHCHD1/OXA1L/COA3	11
BP	GO:0030490	maturation of SSU-rRNA	7/328	50/18862	2.3709e-05	0.000674603	0.00060941	RPS14/RPS16/RPS19/RPS28/RPS21/RPS8/NOB1	7
BP	GO:0070126	mitochondrial translational termination	9/328	89/18862	2.44281e-05	0.000687075	0.000620677	MRPL14/MRPL15/MRPS15/MRPS12/MRPL33/MRPS36/MRPL57/CHCHD1/OXA1L	9
BP	GO:0034250	positive regulation of cellular amide metabolic process	12/328	163/18862	2.9098e-05	0.000809123	0.000730931	RPL5/RPL30/RPL26/C1QBP/RACK1/NPM1/RPS9/COA3/EEF2/RPS4X/RBM3/EIF3E	12
BP	GO:0033617	mitochondrial cytochrome c oxidase assembly	5/328	22/18862	3.18458e-05	0.000865851	0.000782176	SURF1/OXA1L/COX14/COA3/SMIM20	5
BP	GO:1901798	positive regulation of signal transduction by p53 class mediator	5/328	22/18862	3.18458e-05	0.000865851	0.000782176	RPL23/RPL26/RPL11/RPS7/UBB	5
BP	GO:1903362	regulation of cellular protein catabolic process	15/328	251/18862	3.58818e-05	0.000964865	0.000871622	RPL5/GABARAPL2/RPL23/FBXL5/RACK1/CAMLG/RPL11/RNF139/PSMC4/RPS7/UBB/ATRAID/TAF9/EIF3H/NOP53	15
BP	GO:1904666	regulation of ubiquitin protein ligase activity	5/328	23/18862	4.01147e-05	0.00106696	0.000963854	RPL5/SKP1/RPL23/RPL11/RPS7	5
BP	GO:0010498	proteasomal protein catabolic process	22/328	483/18862	4.16575e-05	0.00109609	0.000990162	PSMD8/SKP1/GABARAPL2/UBA52/ANAPC16/EDEM2/FBXL5/RACK1/CAMLG/PSMA5/RPL11/RNF139/RPS27A/PSMC4/UBE2E1/UBB/UBE2B/TAF9/ERLEC1/DNAJB9/EIF3H/NOP53	22
BP	GO:0061418	regulation of transcription from RNA polymerase II promoter in response to hypoxia	8/328	77/18862	5.69582e-05	0.00148273	0.00133944	PSMD8/UBA52/ELOC/PSMA5/RPS27A/PSMC4/HIGD1A/UBB	8
BP	GO:0008535	respiratory chain complex IV assembly	5/328	26/18862	7.51329e-05	0.00193526	0.00174824	SURF1/OXA1L/COX14/COA3/SMIM20	5
BP	GO:0031145	anaphase-promoting complex-dependent catabolic process	8/328	83/18862	9.7565e-05	0.00248689	0.00224656	PSMD8/UBA52/ANAPC16/PSMA5/RPS27A/PSMC4/UBE2E1/UBB	8
BP	GO:1903050	regulation of proteolysis involved in cellular protein catabolic process	13/328	215/18862	0.00010512	0.00265185	0.00239558	RPL5/GABARAPL2/RPL23/RACK1/CAMLG/RPL11/RNF139/PSMC4/RPS7/UBB/TAF9/EIF3H/NOP53	13
BP	GO:0001732	formation of cytoplasmic translation initiation complex	4/328	16/18862	0.000138506	0.00342348	0.00309264	EIF3K/EIF3L/EIF3H/EIF3E	4
BP	GO:0051444	negative regulation of ubiquitin-protein transferase activity	4/328	16/18862	0.000138506	0.00342348	0.00309264	RPL5/RPL23/RPL11/RPS7	4
BP	GO:0042176	regulation of protein catabolic process	18/328	383/18862	0.000141055	0.00345161	0.00311805	RPL5/GABARAPL2/RPL23/SNX3/NDFIP1/FBXL5/RACK1/CAMLG/RPL11/RNF139/PSMC4/RPS7/EEF1A1/UBB/ATRAID/TAF9/EIF3H/NOP53	18
BP	GO:0140053	mitochondrial gene expression	11/328	165/18862	0.00015171	0.00367558	0.00332038	MRPL14/MRPL15/MRPS15/MRPS12/MRPL33/C1QBP/MRPS36/MRPL57/CHCHD1/OXA1L/COA3	11
BP	GO:0018279	protein N-linked glycosylation via asparagine	5/328	30/18862	0.000153748	0.00368845	0.00333201	ALG5/MAGT1/OST4/OSTC/DAD1	5
BP	GO:0043161	proteasome-mediated ubiquitin-dependent protein catabolic process	19/328	425/18862	0.000176499	0.00419314	0.00378792	PSMD8/SKP1/UBA52/ANAPC16/EDEM2/FBXL5/RACK1/CAMLG/PSMA5/RPL11/RPS27A/PSMC4/UBE2E1/UBB/UBE2B/TAF9/DNAJB9/EIF3H/NOP53	19
BP	GO:0018196	peptidyl-asparagine modification	5/328	31/18862	0.000180724	0.00425222	0.0038413	ALG5/MAGT1/OST4/OSTC/DAD1	5
BP	GO:1903321	negative regulation of protein modification by small protein conjugation or removal	8/328	91/18862	0.000186444	0.00434503	0.00392513	RPL5/RPL23/CAMLG/RPL11/RPS3/RPS7/COPS9/SVBP	8
BP	GO:0006879	cellular iron ion homeostasis	7/328	70/18862	0.00021147	0.00488175	0.00440999	SKP1/ATP6V1G1/NDFIP1/FBXL5/NEDD8/GLRX3/SRI	7
BP	GO:1901799	negative regulation of proteasomal protein catabolic process	6/328	50/18862	0.000220368	0.00503964	0.00455262	GABARAPL2/CAMLG/RPL11/TAF9/EIF3H/NOP53	6
BP	GO:1903320	regulation of protein modification by small protein conjugation or removal	13/328	237/18862	0.000274886	0.00622821	0.00562633	RPL5/SKP1/RPL23/NDFIP1/CAMLG/RPL11/RPS3/RPS2/RPS7/UBB/COPS9/SVBP/NOP53	13
BP	GO:0006163	purine nucleotide metabolic process	19/328	441/18862	0.000281452	0.00630877	0.0056991	NUDT2/PPT1/ADK/HINT1/NME2/ATP5PF/ATP5PD/ATP5PB/ATP5F1C/ATP5F1E/ATP5PO/MPC2/ATP5MC2/AK2/ATP5MG/ATP5ME/DBI/DNPH1/IMPDH2	19
BP	GO:0002183	cytoplasmic translational initiation	5/328	34/18862	0.000283598	0.00630877	0.0056991	RPL13A/EIF3K/EIF3L/EIF3H/EIF3E	5
BP	GO:0051438	regulation of ubiquitin-protein transferase activity	6/328	53/18862	0.000304766	0.00667216	0.00602737	RPL5/SKP1/RPL23/RPL11/RPS2/RPS7	6
BP	GO:0009150	purine ribonucleotide metabolic process	18/328	408/18862	0.000305387	0.00667216	0.00602737	NUDT2/PPT1/ADK/HINT1/NME2/ATP5PF/ATP5PD/ATP5PB/ATP5F1C/ATP5F1E/ATP5PO/MPC2/ATP5MC2/AK2/ATP5MG/ATP5ME/DBI/IMPDH2	18
BP	GO:0072332	intrinsic apoptotic signaling pathway by p53 class mediator	7/328	75/18862	0.000325165	0.00704141	0.00636094	RPL26/HINT1/RPL11/RPS7/UBB/TRIAP1/TAF9	7
BP	GO:0017004	cytochrome complex assembly	5/328	36/18862	0.000373462	0.00794663	0.00717868	SURF1/OXA1L/COX14/COA3/SMIM20	5
BP	GO:0032435	negative regulation of proteasomal ubiquitin-dependent protein catabolic process	5/328	36/18862	0.000373462	0.00794663	0.00717868	CAMLG/RPL11/TAF9/EIF3H/NOP53	5
BP	GO:0000462	maturation of SSU-rRNA from tricistronic rRNA transcript (SSU-rRNA, 5.8S rRNA, LSU-rRNA)	5/328	37/18862	0.000425726	0.00890387	0.00804341	RPS14/RPS16/RPS19/RPS21/RPS8	5
BP	GO:1902229	regulation of intrinsic apoptotic signaling pathway in response to DNA damage	5/328	37/18862	0.000425726	0.00890387	0.00804341	RPL26/RPS3/TRIAP1/TAF9/TPT1	5
BP	GO:0031397	negative regulation of protein ubiquitination	7/328	79/18862	0.000447627	0.00928258	0.00838553	RPL5/RPL23/CAMLG/RPL11/RPS3/RPS7/SVBP	7
BP	GO:0072521	purine-containing compound metabolic process	19/328	460/18862	0.000473679	0.00974027	0.00879898	NUDT2/PPT1/ADK/HINT1/NME2/ATP5PF/ATP5PD/ATP5PB/ATP5F1C/ATP5F1E/ATP5PO/MPC2/ATP5MC2/AK2/ATP5MG/ATP5ME/DBI/DNPH1/IMPDH2	19
BP	GO:0009259	ribonucleotide metabolic process	18/328	425/18862	0.000495793	0.01011	0.00913303	NUDT2/PPT1/ADK/HINT1/NME2/ATP5PF/ATP5PD/ATP5PB/ATP5F1C/ATP5F1E/ATP5PO/MPC2/ATP5MC2/AK2/ATP5MG/ATP5ME/DBI/IMPDH2	18
BP	GO:2000058	regulation of ubiquitin-dependent protein catabolic process	10/328	161/18862	0.000527827	0.0106743	0.00964278	RPL5/RPL23/RACK1/CAMLG/RPL11/RNF139/RPS7/TAF9/EIF3H/NOP53	10
BP	GO:0042769	DNA damage response, detection of DNA damage	5/328	39/18862	0.000546584	0.0109631	0.0099036	UBA52/RPS3/RPS27A/UBB/UBE2B	5
BP	GO:2000434	regulation of protein neddylation	3/328	10/18862	0.000571054	0.0113607	0.0102629	RPL5/RPL11/COPS9	3
BP	GO:2001244	positive regulation of intrinsic apoptotic signaling pathway	6/328	60/18862	0.000600326	0.0118468	0.0107019	RPL26/RACK1/RPL11/RPS3/RPS7/UBB	6
BP	GO:0043618	regulation of transcription from RNA polymerase II promoter in response to stress	8/328	109/18862	0.000636638	0.0124628	0.0112584	PSMD8/UBA52/ELOC/PSMA5/RPS27A/PSMC4/HIGD1A/UBB	8
BP	GO:0019693	ribose phosphate metabolic process	18/328	435/18862	0.00065009	0.0126252	0.0114051	NUDT2/PPT1/ADK/HINT1/NME2/ATP5PF/ATP5PD/ATP5PB/ATP5F1C/ATP5F1E/ATP5PO/MPC2/ATP5MC2/AK2/ATP5MG/ATP5ME/DBI/IMPDH2	18
BP	GO:0032984	protein-containing complex disassembly	15/328	328/18862	0.000663637	0.0127868	0.0115511	GABARAPL2/RPL23/MRPL14/MRPL15/GABARAP/MRPS15/MRPS12/MRPL33/VAMP8/MRPS36/MRPL57/APEH/CHCHD1/OXA1L/CHMP5	15
BP	GO:0031647	regulation of protein stability	14/328	295/18862	0.000695424	0.0132945	0.0120098	RPL5/RPL23/CAMLG/RPL11/RNF139/TOMM7/RPS7/CRTAP/UBE2B/TADA3/PEX2/DAD1/TAF9/NOP53	14
BP	GO:0055072	iron ion homeostasis	7/328	86/18862	0.000748289	0.0141943	0.0128226	SKP1/ATP6V1G1/NDFIP1/FBXL5/NEDD8/GLRX3/SRI	7
BP	GO:0045039	protein insertion into mitochondrial inner membrane	3/328	11/18862	0.000775111	0.0144786	0.0130794	TIMM9/ROMO1/TIMM8B	3
BP	GO:0060315	negative regulation of ryanodine-sensitive calcium-release channel activity	3/328	11/18862	0.000775111	0.0144786	0.0130794	CALM2/GSTO1/SRI	3
BP	GO:0033119	negative regulation of RNA splicing	4/328	25/18862	0.000850888	0.0157737	0.0142493	RPS13/RPS26/C1QBP/SAP18	4
BP	GO:0021762	substantia nigra development	5/328	43/18862	0.00086345	0.0158862	0.014351	CALM2/ATP5PF/ATP5PB/COX6B1/CDC42	5
BP	GO:0043620	regulation of DNA-templated transcription in response to stress	8/328	115/18862	0.000906274	0.0165497	0.0149503	PSMD8/UBA52/ELOC/PSMA5/RPS27A/PSMC4/HIGD1A/UBB	8
BP	GO:0031396	regulation of protein ubiquitination	11/328	205/18862	0.000958392	0.0173717	0.015693	RPL5/SKP1/RPL23/NDFIP1/CAMLG/RPL11/RPS3/RPS2/RPS7/UBB/SVBP	11
BP	GO:1901796	regulation of signal transduction by p53 class mediator	10/328	177/18862	0.00109614	0.0197225	0.0178166	RPL5/RPL23/RPL26/RPL11/RPS7/UBB/TRIAP1/TAF9/TAF7/NOP53	10
BP	GO:0051280	negative regulation of release of sequestered calcium ion into cytosol	3/328	13/18862	0.00130927	0.0233852	0.0211253	CALM2/GSTO1/SRI	3
BP	GO:2001242	regulation of intrinsic apoptotic signaling pathway	9/328	160/18862	0.0019801	0.035111	0.0317179	RPL26/RACK1/RPL11/RPS3/RPS7/UBB/TRIAP1/TAF9/TPT1	9
BP	GO:0051284	positive regulation of sequestering of calcium ion	3/328	15/18862	0.0020299	0.035735	0.0322816	CALM2/GSTO1/SRI	3
BP	GO:0070498	interleukin-1-mediated signaling pathway	7/328	103/18862	0.00214868	0.0375559	0.0339265	PSMD8/SKP1/UBA52/PSMA5/RPS27A/PSMC4/UBB	7
BP	GO:0051205	protein insertion into membrane	6/328	77/18862	0.00222285	0.0385767	0.0348487	TIMM9/EMC3/EMC7/OXA1L/ROMO1/TIMM8B	6
BP	GO:0072331	signal transduction by p53 class mediator	12/328	263/18862	0.00228437	0.0393651	0.0355609	RPL5/RPL23/RPL26/HINT1/RPL11/RPS7/UBB/CNOT8/TRIAP1/TAF9/TAF7/NOP53	12
BP	GO:0046033	AMP metabolic process	3/328	16/18862	0.00246637	0.0422043	0.0381257	NUDT2/ADK/AK2	3
BP	GO:0043487	regulation of RNA stability	10/328	198/18862	0.00251666	0.0427658	0.038633	PSMD8/UBA52/ZCCHC17/PSMA5/RIDA/EXOSC5/RPS27A/NPM1/PSMC4/UBB	10
BP	GO:0010523	negative regulation of calcium ion transport into cytosol	3/328	17/18862	0.0029566	0.0492163	0.0444601	CALM2/GSTO1/SRI	3
BP	GO:0032511	late endosome to vacuole transport via multivesicular body sorting pathway	3/328	17/18862	0.0029566	0.0492163	0.0444601	TMEM50A/TMEM50B/CHMP5	3
BP	GO:1902165	regulation of intrinsic apoptotic signaling pathway in response to DNA damage by p53 class mediator	3/328	17/18862	0.0029566	0.0492163	0.0444601	RPL26/TRIAP1/TAF9	3
CC	GO:0022626	cytosolic ribosome	81/338	107/19520	2.6138e-123	9.35741e-121	7.23611e-121	RPL4/RPL5/RPL30/RPL3/RPL32/RPL31/RPL34/RPL8/RPL9/RPL6/RPL7/RPS15/RPS14/RPS17/RPS16/RPS19/RPL18A/RPL36AL/RPS18/RPL36/RPL35/RPL38/RPL37/RPS11/RPL39/RPS10/RPS13/RPS12/RPL21/RPL23/RPL22/RPL24/RPL27/RPL26/RPL29/RPL28/UBA52/RPL41/RPS26/RPS25/RPS28/RPS27/RPS29/RPL27A/RPS20/RPS21/RPS24/RPS23/RPLP1/RPLP0/RPLP2/RPL10/RPL12/RPL11/RPS15A/RPS3/RPL14/RPL13/RPS2/RPL15/RPS27A/RPL18/RPL17/RPL19/RPL10A/RPS9/RPS7/R…	81
CC	GO:0044391	ribosomal subunit	90/338	187/19520	2.19567e-110	3.93024e-108	3.03926e-108	RPL4/RPL5/RPL30/RPL3/RPL32/RPL31/RPL34/RPL8/RPL9/RPL6/RPL7/RPS15/RPS14/RPS17/RPS16/RPS19/RPL18A/RPL36AL/RPS18/RPL36/RPL35/RPL38/RPL37/RPS11/RPL39/RPS10/RPS13/RPS12/RPL21/RPL23/RPL22/RPL24/RPL27/RPL26/RPL29/RPL28/UBA52/MRPL14/MRPL15/RPL41/RPS26/RPS25/RPS28/RPS27/RPS29/RPL27A/RPS20/RPS21/RPS24/RPS23/MRPS15/RPLP1/RPLP0/MRPS12/MRPL33/RACK1/RPLP2/RPL10/MRPS36/RPL12/RPL11/MRPL57/RPS15A/RPS3/RPL14/RPL13…	90
CC	GO:0005840	ribosome	95/338	243/19520	8.40551e-106	1.00306e-103	7.75666e-104	RPL4/RPL5/RPL30/RPL3/RPL32/RPL31/RPL34/RPL8/RPL9/RPL6/RPL7/RPS15/RPS14/RPS17/RPS16/RPS19/RPL18A/RPL36AL/RPS18/RPL36/RPL35/RPL38/RPL37/RPS11/RPL39/RPS10/RPS13/RPS12/RPL21/RPL23/RPL22/RPL24/RPL27/RPL26/RPL29/RPL28/UBA52/MRPL14/MRPL15/BTF3/RPL41/RPS26/RPS25/RPS28/RPS27/RPS29/RPL27A/RPS20/RPS21/RPS24/RPS23/MRPS15/RPLP1/RPLP0/MRPS12/MRPL33/RACK1/RPLP2/RPL10/MRPS36/RPL12/RPL11/MRPL57/RPS15A/RPS3/RPL14/…	95
CC	GO:0022625	cytosolic large ribosomal subunit	49/338	57/19520	1.94002e-79	1.73632e-77	1.3427e-77	RPL4/RPL5/RPL30/RPL3/RPL32/RPL31/RPL34/RPL8/RPL9/RPL6/RPL7/RPL18A/RPL36AL/RPL36/RPL35/RPL38/RPL37/RPL39/RPL21/RPL23/RPL22/RPL24/RPL27/RPL26/RPL29/RPL28/RPL41/RPL27A/RPLP1/RPLP0/RPLP2/RPL10/RPL12/RPL11/RPL14/RPL13/RPL15/RPL18/RPL17/RPL19/RPL10A/RSL24D1/RPL7A/RPL13A/RPL37A/RPL36A/RPL35A/RPL23A/RPL26L1	49
CC	GO:0015934	large ribosomal subunit	54/338	115/19520	9.50249e-65	6.80378e-63	5.26138e-63	RPL4/RPL5/RPL30/RPL3/RPL32/RPL31/RPL34/RPL8/RPL9/RPL6/RPL7/RPL18A/RPL36AL/RPL36/RPL35/RPL38/RPL37/RPL39/RPL21/RPL23/RPL22/RPL24/RPL27/RPL26/RPL29/RPL28/MRPL14/MRPL15/RPL41/RPL27A/RPLP1/RPLP0/MRPL33/RPLP2/RPL10/RPL12/RPL11/MRPL57/RPL14/RPL13/RPL15/RPL18/RPL17/RPL19/RPL10A/RSL24D1/RBM3/RPL7A/RPL13A/RPL37A/RPL36A/RPL35A/RPL23A/RPL26L1	54
CC	GO:0022627	cytosolic small ribosomal subunit	32/338	46/19520	1.86045e-46	1.11007e-44	8.58417e-45	RPS15/RPS14/RPS17/RPS16/RPS19/RPS18/RPS11/RPS10/RPS13/RPS12/UBA52/RPS26/RPS25/RPS28/RPS27/RPS29/RPS20/RPS21/RPS24/RPS23/RPS15A/RPS3/RPS2/RPS27A/RPS9/RPS7/RPS8/RPS5/RPS6/RPSA/RPS4X/RPS3A	32
CC	GO:0015935	small ribosomal subunit	36/338	74/19520	5.46858e-44	2.79679e-42	2.16276e-42	RPS15/RPS14/RPS17/RPS16/RPS19/RPS18/RPS11/RPS10/RPS13/RPS12/UBA52/RPS26/RPS25/RPS28/RPS27/RPS29/RPS20/RPS21/RPS24/RPS23/MRPS15/MRPS12/RACK1/MRPS36/RPS15A/RPS3/RPS2/RPS27A/RPS9/RPS7/RPS8/RPS5/RPS6/RPSA/RPS4X/RPS3A	36
CC	GO:0042788	polysomal ribosome	25/338	32/19520	1.12787e-38	5.04721e-37	3.90302e-37	RPL30/RPL32/RPL31/RPL8/RPL6/RPL18A/RPL36/RPL38/RPL39/RPL24/BTF3/RPL41/RPS26/RPS28/RPS29/RPS21/RPS23/RPL11/RPL18/RPL19/RPL10A/EEF2/RPL7A/RPL36A/EIF3H	25
CC	GO:0005743	mitochondrial inner membrane	65/338	493/19520	1.86776e-38	7.42953e-37	5.74527e-37	LGALS3/COX7A2L/TMEM126A/TMEM126B/UQCRC2/MRPL14/MRPL15/SURF1/NDUFAF2/COX7B/MRPS15/MRPS12/COX7C/MRPL33/MRPS36/TIMM9/COX5B/MRPL57/COX5A/TMEM70/RPS3/ATP5PF/ATP5PD/ATP5PB/COX6C/ATP5F1C/ATP5F1E/ATP5PO/COX6A1/MPC1/MPC2/CHCHD1/TMEM14B/TMEM14C/SDHD/COX6B1/OXA1L/UQCRB/ATP5MC2/COX7A2/HIGD1A/UQCRH/ATP5MK/ATP5MJ/CYC1/ATP5MG/ATP5ME/COA3/HIGD2A/UQCRQ/SMDT1/NDUFS4/SMIM20/SLC25A6/NDUFB9/NDUFB6/NDUFB5/NDUFB3/NDUFB…	65
CC	GO:0005844	polysome	29/338	68/19520	1.83368e-33	6.56456e-32	5.07639e-32	RPL30/RPL32/RPL31/RPL8/RPL6/RPL18A/RPL36/RPL38/RPL39/RPL24/BTF3/RPL41/RPS26/RPS28/RPS29/RPS21/RPS23/RPL11/RPS3/RPL18/RPL19/RPL10A/RPS6/EEF2/RPS4X/RPL7A/NAA38/RPL36A/EIF3H	29
CC	GO:0098798	mitochondrial protein-containing complex	43/338	265/19520	2.94156e-29	9.57343e-28	7.40315e-28	UQCRC2/MRPL14/MRPL15/MRPS15/MRPS12/COX7C/MRPL33/MRPS36/TIMM9/MRPL57/COX5A/ATP5PF/ATP5PD/ATP5PB/ATP5F1C/ATP5F1E/ATP5PO/TOMM7/COX6A1/SDHD/UQCRB/ATP5MC2/UQCRH/ATP5MK/ATP5MJ/CYC1/ATP5MG/ATP5ME/UQCRQ/SMDT1/NDUFS4/SLC25A6/NDUFB9/NDUFB6/NDUFB5/NDUFB3/NDUFB1/ROMO1/TIMM8B/NDUFA4/NDUFA3/NDUFA2/NDUFA1	43
CC	GO:0098800	inner mitochondrial membrane protein complex	33/338	142/19520	6.09873e-28	1.81945e-26	1.40699e-26	UQCRC2/COX7C/COX5A/ATP5PF/ATP5PD/ATP5PB/ATP5F1C/ATP5F1E/ATP5PO/COX6A1/SDHD/UQCRB/ATP5MC2/UQCRH/ATP5MK/ATP5MJ/CYC1/ATP5MG/ATP5ME/UQCRQ/SMDT1/NDUFS4/SLC25A6/NDUFB9/NDUFB6/NDUFB5/NDUFB3/NDUFB1/ROMO1/NDUFA4/NDUFA3/NDUFA2/NDUFA1	33
CC	GO:0070469	respirasome	27/338	103/19520	1.42362e-24	3.92043e-23	3.03168e-23	COX7A2L/UQCRC2/SURF1/COX7B/COX7C/COX5A/COX6A1/SDHD/COX6B1/OXA1L/UQCRB/COX7A2/HIGD1A/UQCRH/CYC1/HIGD2A/UQCRQ/NDUFS4/NDUFB9/NDUFB6/NDUFB5/NDUFB3/NDUFB1/NDUFA4/NDUFA3/NDUFA2/NDUFA1	27
CC	GO:0005746	mitochondrial respirasome	24/338	89/19520	2.71598e-22	6.94516e-21	5.3707e-21	COX7A2L/UQCRC2/SURF1/COX7B/COX7C/COX5A/COX6A1/SDHD/OXA1L/UQCRB/COX7A2/UQCRH/CYC1/UQCRQ/NDUFS4/NDUFB9/NDUFB6/NDUFB5/NDUFB3/NDUFB1/NDUFA4/NDUFA3/NDUFA2/NDUFA1	24
CC	GO:0005925	focal adhesion	44/338	416/19520	4.08409e-22	9.74736e-21	7.53765e-21	RPL4/RPL5/RPL30/RPL3/RPL31/RPL8/RPL9/RPL6/RPL7/RPS15/RPS14/RPS17/RPS16/RPS19/RPS18/RPL38/RPS11/RPS10/RPS13/RPL23/RPL22/RPL27/RPS29/RPLP1/RPLP0/RPLP2/RPL12/RPS3/RPS2/RPL18/RPL19/NPM1/RPL10A/RPS9/RPS7/RPS8/RPS5/ARPC3/RPS4X/RPL7A/RPL13A/RPS3A/RPL37A/CDC42	44
CC	GO:0030055	cell-substrate junction	44/338	423/19520	7.9727e-22	1.78389e-20	1.37949e-20	RPL4/RPL5/RPL30/RPL3/RPL31/RPL8/RPL9/RPL6/RPL7/RPS15/RPS14/RPS17/RPS16/RPS19/RPS18/RPL38/RPS11/RPS10/RPS13/RPL23/RPL22/RPL27/RPS29/RPLP1/RPLP0/RPLP2/RPL12/RPS3/RPS2/RPL18/RPL19/NPM1/RPL10A/RPS9/RPS7/RPS8/RPS5/ARPC3/RPS4X/RPL7A/RPL13A/RPS3A/RPL37A/CDC42	44
CC	GO:0098803	respiratory chain complex	21/338	87/19520	1.47054e-18	3.09678e-17	2.39474e-17	UQCRC2/COX7B/COX7C/COX5A/COX6A1/SDHD/COX6B1/UQCRB/UQCRH/CYC1/UQCRQ/NDUFS4/NDUFB9/NDUFB6/NDUFB5/NDUFB3/NDUFB1/NDUFA4/NDUFA3/NDUFA2/NDUFA1	21
CC	GO:0005753	mitochondrial proton-transporting ATP synthase complex	11/338	22/19520	2.12386e-14	4.22411e-13	3.26651e-13	ATP5PF/ATP5PD/ATP5PB/ATP5F1C/ATP5F1E/ATP5PO/ATP5MC2/ATP5MK/ATP5MJ/ATP5MG/ATP5ME	11
CC	GO:0045259	proton-transporting ATP synthase complex	11/338	23/19520	4.00822e-14	7.55233e-13	5.84023e-13	ATP5PF/ATP5PD/ATP5PB/ATP5F1C/ATP5F1E/ATP5PO/ATP5MC2/ATP5MK/ATP5MJ/ATP5MG/ATP5ME	11
CC	GO:0016469	proton-transporting two-sector ATPase complex	14/338	52/19520	1.62784e-13	2.91383e-12	2.25327e-12	ATP6V1G1/ATP6V0E1/ATP6V0B/ATP5PF/ATP5PD/ATP5PB/ATP5F1C/ATP5F1E/ATP5PO/ATP5MC2/ATP5MK/ATP5MJ/ATP5MG/ATP5ME	14
CC	GO:1990204	oxidoreductase complex	17/338	111/19520	7.90873e-12	1.34825e-10	1.0426e-10	UQCRC2/MRPS36/SDHD/UQCRB/UQCRH/CYC1/UQCRQ/NDUFS4/NDUFB9/NDUFB6/NDUFB5/NDUFB3/NDUFB1/NDUFA4/NDUFA3/NDUFA2/NDUFA1	17
CC	GO:0070069	cytochrome complex	11/338	36/19520	1.45668e-11	2.37042e-10	1.83305e-10	UQCRC2/COX7B/COX7C/COX5A/COX6A1/COX6B1/UQCRB/UQCRH/CYC1/UQCRQ/NDUFA4	11
CC	GO:0033177	proton-transporting two-sector ATPase complex, proton-transporting domain	9/338	24/19520	1.30913e-10	2.03509e-09	1.57374e-09	ATP6V0E1/ATP6V0B/ATP5PF/ATP5PD/ATP5PB/ATP5PO/ATP5MC2/ATP5MG/ATP5ME	9
CC	GO:0000276	mitochondrial proton-transporting ATP synthase complex, coupling factor F(o)	7/338	11/19520	1.36431e-10	2.03509e-09	1.57374e-09	ATP5PF/ATP5PD/ATP5PB/ATP5PO/ATP5MC2/ATP5MG/ATP5ME	7
CC	GO:0045263	proton-transporting ATP synthase complex, coupling factor F(o)	7/338	14/19520	1.35669e-09	1.94278e-08	1.50236e-08	ATP5PF/ATP5PD/ATP5PB/ATP5PO/ATP5MC2/ATP5MG/ATP5ME	7
CC	GO:0005747	mitochondrial respiratory chain complex I	10/338	50/19520	1.17915e-08	1.50763e-07	1.16585e-07	NDUFS4/NDUFB9/NDUFB6/NDUFB5/NDUFB3/NDUFB1/NDUFA4/NDUFA3/NDUFA2/NDUFA1	10
CC	GO:0030964	NADH dehydrogenase complex	10/338	50/19520	1.17915e-08	1.50763e-07	1.16585e-07	NDUFS4/NDUFB9/NDUFB6/NDUFB5/NDUFB3/NDUFB1/NDUFA4/NDUFA3/NDUFA2/NDUFA1	10
CC	GO:0045271	respiratory chain complex I	10/338	50/19520	1.17915e-08	1.50763e-07	1.16585e-07	NDUFS4/NDUFB9/NDUFB6/NDUFB5/NDUFB3/NDUFB1/NDUFA4/NDUFA3/NDUFA2/NDUFA1	10
CC	GO:0045277	respiratory chain complex IV	7/338	22/19520	5.98306e-08	7.38599e-07	5.7116e-07	UQCRC2/COX7B/COX7C/COX5A/COX6A1/COX6B1/NDUFA4	7
CC	GO:0005791	rough endoplasmic reticulum	10/338	75/19520	6.4863e-07	7.74032e-06	5.9856e-06	RPL4/RPL6/RPL27/RPS26/RPS28/RPS29/RPS21/RPS23/SSR4/RPL18	10
CC	GO:0005751	mitochondrial respiratory chain complex IV	5/338	12/19520	1.08327e-06	1.251e-05	9.67399e-06	UQCRC2/COX7C/COX5A/COX6A1/NDUFA4	5
CC	GO:0140534	endoplasmic reticulum protein-containing complex	12/338	127/19520	2.16463e-06	2.42168e-05	1.87269e-05	MAGT1/SSR4/RNF139/ORMDL2/EMC3/EMC7/ATP5F1C/ATP5F1E/OST4/OSTC/DAD1/SEC11A	12
CC	GO:0005750	mitochondrial respiratory chain complex III	5/338	14/19520	2.66115e-06	2.80203e-05	2.16682e-05	UQCRC2/UQCRB/UQCRH/CYC1/UQCRQ	5
CC	GO:0045275	respiratory chain complex III	5/338	14/19520	2.66115e-06	2.80203e-05	2.16682e-05	UQCRC2/UQCRB/UQCRH/CYC1/UQCRQ	5
CC	GO:0005759	mitochondrial matrix	23/338	476/19520	1.03395e-05	0.000105758	8.1783e-05	NUDT2/LACTB2/MRPL14/MRPL15/PRDX3/BLOC1S1/MRPS15/MRPS12/MRPL33/QARS1/C1QBP/ECHS1/MRPS36/MRPL57/RIDA/RPS3/ATP5PB/ATP5F1C/ATP5F1E/CHCHD1/OXA1L/ETFA/SMDT1	23
CC	GO:0008250	oligosaccharyltransferase complex	4/338	13/19520	5.58064e-05	0.000554963	0.000429154	MAGT1/OST4/OSTC/DAD1	4
CC	GO:1904813	ficolin-1-rich granule lumen	10/338	124/19520	6.04303e-05	0.000584704	0.000452153	PRDX4/NME2/PSMA5/YPEL5/SRP14/APEH/EEF1A1/EEF2/DYNLT1/IMPDH2	10
CC	GO:0030867	rough endoplasmic reticulum membrane	5/338	26/19520	7.37007e-05	0.000694338	0.000536933	RPL27/RPS26/RPS28/RPS29/SSR4	5
CC	GO:0033290	eukaryotic 48S preinitiation complex	4/338	15/19520	0.000103657	0.00092773	0.000717415	EIF3K/EIF3L/EIF3H/EIF3E	4
CC	GO:0098554	cytoplasmic side of endoplasmic reticulum membrane	4/338	15/19520	0.000103657	0.00092773	0.000717415	RPL27/RPS26/RPS28/RPS29	4
CC	GO:0014069	postsynaptic density	16/338	313/19520	0.000121682	0.00106249	0.000821625	RPL30/RPL8/RPL6/RPL7/RPS14/RPS19/RPS18/RPL38/RPS13/RPL23/RPS25/RPS27/RPLP0/RPL12/RPS3/RPL14	16
CC	GO:0000313	organellar ribosome	8/338	87/19520	0.000132455	0.00110276	0.000852767	MRPL14/MRPL15/MRPS15/MRPS12/MRPL33/MRPS36/MRPL57/CHCHD1	8
CC	GO:0005761	mitochondrial ribosome	8/338	87/19520	0.000132455	0.00110276	0.000852767	MRPL14/MRPL15/MRPS15/MRPS12/MRPL33/MRPS36/MRPL57/CHCHD1	8
CC	GO:0032279	asymmetric synapse	16/338	318/19520	0.000145984	0.00118778	0.000918509	RPL30/RPL8/RPL6/RPL7/RPS14/RPS19/RPS18/RPL38/RPS13/RPL23/RPS25/RPS27/RPLP0/RPL12/RPS3/RPL14	16
CC	GO:0005852	eukaryotic translation initiation factor 3 complex	4/338	17/19520	0.000175851	0.00136858	0.00105832	EIF3K/EIF3L/EIF3H/EIF3E	4
CC	GO:0016282	eukaryotic 43S preinitiation complex	4/338	17/19520	0.000175851	0.00136858	0.00105832	EIF3K/EIF3L/EIF3H/EIF3E	4
CC	GO:0070993	translation preinitiation complex	4/338	18/19520	0.00022302	0.00169875	0.00131365	EIF3K/EIF3L/EIF3H/EIF3E	4
CC	GO:0099572	postsynaptic specialization	16/338	333/19520	0.000246035	0.00183501	0.00141902	RPL30/RPL8/RPL6/RPL7/RPS14/RPS19/RPS18/RPL38/RPS13/RPL23/RPS25/RPS27/RPLP0/RPL12/RPS3/RPL14	16
CC	GO:0098984	neuron to neuron synapse	16/338	342/19520	0.000331031	0.00241855	0.00187027	RPL30/RPL8/RPL6/RPL7/RPS14/RPS19/RPS18/RPL38/RPS13/RPL23/RPS25/RPS27/RPLP0/RPL12/RPS3/RPL14	16
CC	GO:0101002	ficolin-1-rich granule	11/338	185/19520	0.000394974	0.00282802	0.00218691	LGALS3/PRDX4/NME2/PSMA5/YPEL5/SRP14/APEH/EEF1A1/EEF2/DYNLT1/IMPDH2	11
CC	GO:0016591	RNA polymerase II, holoenzyme	7/338	79/19520	0.000437015	0.00306768	0.00237224	TCEA1/TADA3/PEX2/GTF2A2/TAF9/POLR2K/TAF7	7
CC	GO:0033276	transcription factor TFTC complex	3/338	14/19520	0.00162546	0.0111907	0.00865377	TADA3/TAF9/TAF7	3
CC	GO:0005732	sno(s)RNA-containing ribonucleoprotein complex	4/338	30/19520	0.00169585	0.0112429	0.00869413	FBL/RPP25L/NHP2/NOP10	4
CC	GO:0005790	smooth endoplasmic reticulum	4/338	30/19520	0.00169585	0.0112429	0.00869413	GABARAP/PRDX4/RPL10/SRI	4
CC	GO:0055029	nuclear DNA-directed RNA polymerase complex	7/338	103/19520	0.00210047	0.0136721	0.0105727	TCEA1/TADA3/PEX2/GTF2A2/TAF9/POLR2K/TAF7	7
CC	GO:0000428	DNA-directed RNA polymerase complex	7/338	104/19520	0.00221936	0.014188	0.0109716	TCEA1/TADA3/PEX2/GTF2A2/TAF9/POLR2K/TAF7	7
CC	GO:0031304	intrinsic component of mitochondrial inner membrane	5/338	55/19520	0.00258772	0.0159725	0.0123515	MPC1/MPC2/OXA1L/COA3/SMDT1	5
CC	GO:0031305	integral component of mitochondrial inner membrane	5/338	55/19520	0.00258772	0.0159725	0.0123515	MPC1/MPC2/OXA1L/COA3/SMDT1	5
CC	GO:0005669	transcription factor TFIID complex	4/338	34/19520	0.00271816	0.0163943	0.0126778	TCEA1/GTF2A2/TAF9/TAF7	4
CC	GO:0030880	RNA polymerase complex	7/338	108/19520	0.00274765	0.0163943	0.0126778	TCEA1/TADA3/PEX2/GTF2A2/TAF9/POLR2K/TAF7	7
CC	GO:0033178	proton-transporting two-sector ATPase complex, catalytic domain	3/338	18/19520	0.00346175	0.0203165	0.0157108	ATP5F1C/ATP5F1E/ATP5PO	3
CC	GO:0032592	integral component of mitochondrial membrane	6/338	85/19520	0.00358181	0.0206821	0.0159935	TMEM70/MPC1/MPC2/OXA1L/COA3/SMDT1	6
CC	GO:0098573	intrinsic component of mitochondrial membrane	6/338	86/19520	0.00379564	0.0215689	0.0166792	TMEM70/MPC1/MPC2/OXA1L/COA3/SMDT1	6
CC	GO:1905368	peptidase complex	6/338	92/19520	0.00528276	0.0295505	0.0228514	PSMD8/PSMA5/PSMC4/TADA3/TAF9/SEC11A	6
CC	GO:0031248	protein acetyltransferase complex	6/338	94/19520	0.00586206	0.0317972	0.0245889	TADA3/NAA38/NAA20/TAF9/POLE4/TAF7	6
CC	GO:1902493	acetyltransferase complex	6/338	94/19520	0.00586206	0.0317972	0.0245889	TADA3/NAA38/NAA20/TAF9/POLE4/TAF7	6
CC	GO:0005686	U2 snRNP	3/338	25/19520	0.00892383	0.0476826	0.036873	SNRPD2/PHF5A/SNRPG	3
MF	GO:0003735	structural constituent of ribosome	89/331	180/18337	4.82525e-109	1.97835e-106	1.77265e-106	RPL4/RPL5/RPL30/RPL3/RPL32/RPL31/RPL34/RPL8/RPL9/RPL6/RPL7/RPS15/RPS14/RPS17/RPS16/RPS19/RPL18A/RPL36AL/RPS18/RPL36/RPL35/RPL38/RPL37/RPS11/RPL39/RPS10/RPS13/RPS12/RPL21/RPL23/RPL22/RPL24/RPL27/RPL26/RPL29/RPL28/UBA52/MRPL14/MRPL15/RPL41/RPS26/RPS25/RPS28/RPS27/RPS29/RPL27A/RPS20/RPS21/RPS24/RPS23/MRPS15/RPLP1/RPLP0/MRPS12/MRPL33/RPLP2/RPL10/MRPS36/RPL12/RPL11/MRPL57/RPS15A/RPS3/RPL14/RPL13/RPS2/…	89
MF	GO:0019843	rRNA binding	21/331	64/18337	2.62851e-21	5.38845e-19	4.82817e-19	RPL5/RPL3/RPL8/RPL9/RPS14/RPS18/RPL37/RPS11/RPS13/RPL23/RPLP0/RPL12/RPL11/RPS3/RPS9/RPS5/GTF3A/EEF2/RPS4X/RPL23A/NOP53	21
MF	GO:0009055	electron transfer activity	27/331	138/18337	1.72917e-20	2.3632e-18	2.11747e-18	COX7A2L/ADH5/SURF1/NDUFAF2/COX7B/COX7C/COX5B/COX5A/COX6C/COX6A1/SDHD/COX6B1/COX7A2/UQCRH/UQCRQ/ETFA/NDUFS4/NDUFB9/NDUFB6/NDUFB5/NDUFB3/NDUFB1/CYB5A/NDUFA4/NDUFA3/NDUFA2/NDUFA1	27
MF	GO:0015078	proton transmembrane transporter activity	23/331	124/18337	4.39816e-17	4.50811e-15	4.03936e-15	ATP6V1G1/ATP6V0E1/COX7A2L/SURF1/COX7B/COX7C/ATP6V0B/COX5B/COX5A/ATP5PF/ATP5PD/ATP5PB/COX6C/ATP5F1C/ATP5F1E/ATP5PO/COX6A1/COX6B1/COX7A2/ATP5MG/ATP5ME/CYB5A/NDUFA4	23
MF	GO:0004129	cytochrome-c oxidase activity	12/331	28/18337	2.30464e-14	1.18113e-12	1.05831e-12	COX7A2L/SURF1/COX7B/COX7C/COX5B/COX5A/COX6C/COX6A1/COX6B1/COX7A2/CYB5A/NDUFA4	12
MF	GO:0015002	heme-copper terminal oxidase activity	12/331	28/18337	2.30464e-14	1.18113e-12	1.05831e-12	COX7A2L/SURF1/COX7B/COX7C/COX5B/COX5A/COX6C/COX6A1/COX6B1/COX7A2/CYB5A/NDUFA4	12
MF	GO:0016675	oxidoreductase activity, acting on a heme group of donors	12/331	28/18337	2.30464e-14	1.18113e-12	1.05831e-12	COX7A2L/SURF1/COX7B/COX7C/COX5B/COX5A/COX6C/COX6A1/COX6B1/COX7A2/CYB5A/NDUFA4	12
MF	GO:0016676	oxidoreductase activity, acting on a heme group of donors, oxygen as acceptor	12/331	28/18337	2.30464e-14	1.18113e-12	1.05831e-12	COX7A2L/SURF1/COX7B/COX7C/COX5B/COX5A/COX6C/COX6A1/COX6B1/COX7A2/CYB5A/NDUFA4	12
MF	GO:0046933	proton-transporting ATP synthase activity, rotational mechanism	8/331	17/18337	2.18652e-10	9.96083e-09	8.92511e-09	ATP5PF/ATP5PD/ATP5PB/ATP5F1C/ATP5F1E/ATP5PO/ATP5MG/ATP5ME	8
MF	GO:0003954	NADH dehydrogenase activity	11/331	45/18337	3.29877e-10	1.12708e-08	1.00989e-08	NDUFAF2/NDUFS4/NDUFB9/NDUFB6/NDUFB5/NDUFB3/NDUFB1/NDUFA4/NDUFA3/NDUFA2/NDUFA1	11
MF	GO:0008137	NADH dehydrogenase (ubiquinone) activity	11/331	45/18337	3.29877e-10	1.12708e-08	1.00989e-08	NDUFAF2/NDUFS4/NDUFB9/NDUFB6/NDUFB5/NDUFB3/NDUFB1/NDUFA4/NDUFA3/NDUFA2/NDUFA1	11
MF	GO:0050136	NADH dehydrogenase (quinone) activity	11/331	45/18337	3.29877e-10	1.12708e-08	1.00989e-08	NDUFAF2/NDUFS4/NDUFB9/NDUFB6/NDUFB5/NDUFB3/NDUFB1/NDUFA4/NDUFA3/NDUFA2/NDUFA1	11
MF	GO:0003955	NAD(P)H dehydrogenase (quinone) activity	11/331	48/18337	6.99688e-10	2.20671e-08	1.97726e-08	NDUFAF2/NDUFS4/NDUFB9/NDUFB6/NDUFB5/NDUFB3/NDUFB1/NDUFA4/NDUFA3/NDUFA2/NDUFA1	11
MF	GO:0015252	proton channel activity	8/331	24/18337	5.92415e-09	1.73493e-07	1.55453e-07	ATP5PF/ATP5PD/ATP5PB/ATP5F1C/ATP5F1E/ATP5PO/ATP5MG/ATP5ME	8
MF	GO:0016655	oxidoreductase activity, acting on NAD(P)H, quinone or similar compound as acceptor	11/331	60/18337	8.74902e-09	2.3914e-07	2.14274e-07	NDUFAF2/NDUFS4/NDUFB9/NDUFB6/NDUFB5/NDUFB3/NDUFB1/NDUFA4/NDUFA3/NDUFA2/NDUFA1	11
MF	GO:0048027	mRNA 5'-UTR binding	8/331	26/18337	1.21938e-08	3.12467e-07	2.79976e-07	RPL5/RPS14/RPS13/RPL26/RPL41/RSL1D1/RPS7/RPS3A	8
MF	GO:0008097	5S rRNA binding	6/331	11/18337	1.4157e-08	3.41433e-07	3.05931e-07	RPL5/RPL3/RPL11/GTF3A/EEF2/NOP53	6
MF	GO:0016651	oxidoreductase activity, acting on NAD(P)H	13/331	102/18337	3.77376e-08	8.59578e-07	7.70199e-07	PRDX3/NDUFAF2/SELENOT/NDUFS4/NDUFB9/NDUFB6/NDUFB5/NDUFB3/NDUFB1/NDUFA4/NDUFA3/NDUFA2/NDUFA1	13
MF	GO:0031386	protein tag	5/331	13/18337	2.12486e-06	4.58523e-05	4.10846e-05	UBA52/NEDD8/RPS27A/UBB/SUMO3	5
MF	GO:0045182	translation regulator activity	12/331	138/18337	7.81859e-06	0.000160281	0.000143615	RPS14/RPL22/C1QBP/RPL10/EEF1B2/RPS9/EEF1A1/EEF2/EIF3K/EIF3L/EIF3H/EIF3E	12
MF	GO:0043021	ribonucleoprotein complex binding	10/331	134/18337	0.00016191	0.0031611	0.00283241	SNRPD2/RPLP1/C1QBP/RACK1/NPM1/RPSA/OXA1L/EEF2/RBM3/EIF3K	10
MF	GO:0055106	ubiquitin-protein transferase regulator activity	4/331	18/18337	0.000261157	0.00486701	0.00436094	RPL5/RPL23/RPL11/RPS7	4
MF	GO:0043022	ribosome binding	6/331	57/18337	0.000552886	0.0098558	0.008831	C1QBP/RACK1/RPSA/OXA1L/EEF2/EIF3K	6
MF	GO:0090079	translation regulator activity, nucleic acid binding	8/331	108/18337	0.000762661	0.0126777	0.0113595	C1QBP/EEF1B2/EEF1A1/EEF2/EIF3K/EIF3L/EIF3H/EIF3E	8
MF	GO:0016874	ligase activity	10/331	163/18337	0.000773031	0.0126777	0.0113595	QARS1/ATP5PF/ATP5PD/ATP5PB/ATP5F1C/ATP5F1E/ATP5PO/ATP5MG/ATP5ME/ASNSD1	10
MF	GO:0008135	translation factor activity, RNA binding	7/331	84/18337	0.000808062	0.0127425	0.0114176	EEF1B2/EEF1A1/EEF2/EIF3K/EIF3L/EIF3H/EIF3E	7
MF	GO:0045296	cadherin binding	15/331	332/18337	0.00109028	0.0165561	0.0148346	RPL34/RPL6/RPL24/RPL29/RPS26/RACK1/RPL14/RPS2/RPL15/RSL1D1/EEF2/RPL7A/CHMP5/RPL23A/EIF3E	15
MF	GO:0032977	membrane insertase activity	3/331	12/18337	0.00113614	0.0166363	0.0149065	EMC3/EMC7/OXA1L	3
