# Supplementary material for: High Expression of COA6 Is Related to Unfavorable Prognosis and Enhanced Oxidative Phosphorylation in Lung Adenocarcinoma
Source: Int J Mol Sci. 2023 Mar 16;24(6):5705. doi: 10.3390/ijms24065705 (PMC10056783; doi:10.3390/ijms24065705)
Supplement: Supplementary file 1 [file ijms-24-05705-s001.zip › Table S8.KEGG pathways in enrichment analysis of brown module eigengenes.xlsx]

## Sheet: kegg
ID	Description	GeneRatio	BgRatio	pvalue	p.adjust	qvalue	geneID	Count
hsa03010	Ribosome	88/215	158/8142	4.89282e-103	8.51351e-101	8.03453e-101	6124/6125/6156/6122/6161/6160/6164/6132/6133/6128/6129/6209/6208/6218/6217/6223/6142/6166/6222/25873/11224/6169/6167/6205/6170/6204/6207/6206/6144/9349/6146/6152/6155/6154/6159/6158/7311/64928/29088/6171/6231/6230/6234/6232/6235/6157/6224/6227/6229/6228/64960/6176/6175/6183/9553/6181/6134/6136/6135/6210/6188/9045/6137/6187/6138/6233/6141/6139/6143/200916/2197/4736/6203/6201/6202/6193/6194/3921/51…	88
hsa05171	Coronavirus disease - COVID-19	83/215	232/8142	3.85383e-76	3.35283e-74	3.1642e-74	6124/6125/6156/6122/6161/6160/6164/6132/6133/6128/6129/6209/6208/6218/6217/6223/6142/6166/6222/25873/11224/6169/6167/6205/6170/6204/6207/6206/6144/9349/6146/6152/6155/6154/6159/6158/7311/6171/6231/6230/6234/6232/6235/6157/6224/6227/6229/6228/6176/6175/6181/6134/6136/6135/6210/6188/9045/6137/6187/6138/6233/6141/6139/6143/200916/2197/4736/6203/6201/6202/6193/6194/3921/51187/6191/6130/23521/6189/616…	83
hsa00190	Oxidative phosphorylation	38/215	134/8142	1.71785e-29	9.96355e-28	9.40299e-28	9550/8992/9167/5464/7385/1349/1350/533/1329/9377/522/10476/515/1345/509/514/539/1337/6392/1340/7381/517/1347/7388/1537/10632/521/27089/4724/4715/4712/4711/4709/4707/4697/4696/4695/4694	38
hsa04714	Thermogenesis	38/215	232/8142	3.14382e-20	1.36756e-18	1.29062e-18	9167/7385/91942/1349/1350/1329/9377/522/10476/515/1345/509/514/539/1337/6194/6392/1340/7381/517/1347/7388/84987/1537/10632/521/28958/27089/4724/4715/4712/4711/4709/4707/4697/4696/4695/4694	38
hsa05012	Parkinson disease	40/215	266/8142	7.14131e-20	2.48517e-18	2.34536e-18	5714/9167/7385/7311/805/1349/1350/5686/1329/9377/6233/522/10476/515/1345/509/514/5704/539/1337/6392/1340/7381/517/1347/7388/7314/1537/27089/4724/293/4715/4712/4711/4709/4707/4697/4696/4695/4694	40
hsa05415	Diabetic cardiomyopathy	35/215	203/8142	2.04125e-19	5.91963e-18	5.58658e-18	9167/7385/1349/1350/1329/9377/522/10476/515/1345/509/514/539/1337/51660/25874/6392/1340/7381/517/1347/7388/1537/27089/4724/293/4715/4712/4711/4709/4707/4697/4696/4695/4694	35
hsa05208	Chemical carcinogenesis - reactive oxygen species	34/215	223/8142	3.75323e-17	9.32946e-16	8.80457e-16	9167/7385/1349/1350/9446/1329/9377/522/10476/515/1345/509/514/539/1337/6392/1340/7381/517/1347/7388/1537/27089/4724/293/4715/4712/4711/4709/4707/4697/4696/4695/4694	34
hsa05020	Prion disease	36/215	273/8142	4.84647e-16	1.05411e-14	9.94803e-15	5714/9167/7385/1349/1350/5686/1329/9377/522/10476/515/1345/509/514/5704/539/1337/6392/1340/7381/517/1347/7388/1537/27089/4724/293/4715/4712/4711/4709/4707/4697/4696/4695/4694	36
hsa05016	Huntington disease	37/215	306/8142	3.13827e-15	6.06733e-14	5.72597e-14	5714/9167/7385/1349/1350/5686/1329/9377/522/10476/515/1345/509/514/5704/539/1337/6392/1340/7381/517/1347/7388/1537/27089/4724/293/4715/4712/4711/4709/4707/5440/4697/4696/4695/4694	37
hsa04932	Non-alcoholic fatty liver disease	26/215	155/8142	2.49973e-14	4.34953e-13	4.10482e-13	9167/7385/1349/1350/1329/9377/1345/1337/6392/1340/7381/1347/7388/1537/27089/4724/4715/4712/4711/4709/4707/998/4697/4696/4695/4694	26
hsa05010	Alzheimer disease	37/215	384/8142	3.94612e-12	6.24204e-11	5.89085e-11	5714/9167/7385/805/1349/1350/5686/1329/9377/522/10476/515/1345/509/514/5704/539/1337/6392/1340/7381/517/1347/7388/1537/27089/4724/293/4715/4712/4711/4709/4707/4697/4696/4695/4694	37
hsa05014	Amyotrophic lateral sclerosis	35/215	364/8142	1.73644e-11	2.51784e-10	2.37618e-10	5714/9167/7385/1349/1350/5686/1329/9377/522/10476/515/1345/509/514/5704/539/1337/6392/1340/7381/517/1347/7388/1537/27089/4724/4715/4712/4711/4709/4707/4697/4696/4695/4694	35
hsa05022	Pathways of neurodegeneration - multiple diseases	40/215	476/8142	3.62832e-11	4.85637e-10	4.58314e-10	5714/9167/7385/7311/805/1349/1350/5686/1329/9377/6233/522/10476/515/1345/509/514/5704/539/1337/6392/1340/7381/517/1347/7388/7314/1537/27089/4724/293/4715/4712/4711/4709/4707/4697/4696/4695/4694	40
hsa04260	Cardiac muscle contraction	14/215	87/8142	5.17251e-08	6.4287e-07	6.06701e-07	9167/7385/1349/1350/1329/9377/1345/1337/1340/7381/1347/7388/1537/27089	14
hsa04723	Retrograde endocannabinoid signaling	10/215	148/8142	0.0057192	0.0663428	0.0626102	4724/4715/4712/4711/4709/4707/4697/4696/4695/4694	10
hsa04137	Mitophagy - animal	6/215	72/8142	0.0116074	0.126231	0.119129	11345/7311/11337/6233/54543/7314	6
hsa04120	Ubiquitin mediated proteolysis	9/215	142/8142	0.0127453	0.130452	0.123112	6500/7311/119504/6921/6233/7324/7314/7320/9616	9
hsa03060	Protein export	3/215	23/8142	0.0217842	0.21058	0.198733	6727/5018/23478	3
hsa04136	Autophagy - other	3/215	32/8142	0.0513725	0.470464	0.443995	11345/11337/3476	3
hsa05120	Epithelial cell signaling in Helicobacter pylori infection	4/215	70/8142	0.113196	0.9538	0.900138	9550/8992/533/998	4
hsa03022	Basal transcription factors	3/215	45/8142	0.115114	0.9538	0.900138	2958/6880/6879	3
hsa03050	Proteasome	3/215	46/8142	0.120877	0.956027	0.90224	5714/5686/5704	3
hsa05110	Vibrio cholerae infection	3/215	50/8142	0.144933	0.999994	0.943733	9550/8992/533	3
hsa00062	Fatty acid elongation	2/215	27/8142	0.158761	0.999994	0.943733	5538/1892	2
hsa04966	Collecting duct acid secretion	2/215	27/8142	0.158761	0.999994	0.943733	9550/8992	2
hsa03008	Ribosome biogenesis in eukaryotes	5/215	109/8142	0.161026	0.999994	0.943733	2091/138716/55651/55505/28987	5
hsa01232	Nucleotide metabolism	4/215	85/8142	0.1866	0.999994	0.943733	132/4831/204/3615	4
hsa05131	Shigellosis	9/215	247/8142	0.205899	0.999994	0.943733	6500/7311/10627/103910/6233/7314/10093/10094/998	9
hsa05132	Salmonella infection	9/215	249/8142	0.212343	0.999994	0.943733	6500/10627/103910/6188/10093/10094/55845/6993/998	9
hsa00230	Purine metabolism	5/215	128/8142	0.249585	0.999994	0.943733	318/132/4831/204/3615	5
hsa04530	Tight junction	6/215	169/8142	0.288434	0.999994	0.943733	4637/10627/103910/10093/10094/998	6
hsa00071	Fatty acid degradation	2/215	43/8142	0.314688	0.999994	0.943733	128/1892	2
hsa03013	Nucleocytoplasmic transport	4/215	108/8142	0.318897	0.999994	0.943733	80145/1915/6612/10284	4
hsa00730	Thiamine metabolism	1/215	15/8142	0.330864	0.999994	0.943733	204	1
hsa05100	Bacterial invasion of epithelial cells	3/215	77/8142	0.332444	0.999994	0.943733	10093/10094/998	3
hsa04721	Synaptic vesicle cycle	3/215	78/8142	0.339719	0.999994	0.943733	9550/8992/533	3
hsa00983	Drug metabolism - other enzymes	3/215	80/8142	0.354252	0.999994	0.943733	9446/4831/3615	3
hsa01200	Carbon metabolism	4/215	115/8142	0.361106	0.999994	0.943733	128/1892/6392/2098	4
hsa00510	N-Glycan biosynthesis	2/215	50/8142	0.382185	0.999994	0.943733	29880/1603	2
hsa00340	Histidine metabolism	1/215	22/8142	0.445405	0.999994	0.943733	3176	1
hsa01212	Fatty acid metabolism	2/215	57/8142	0.446726	0.999994	0.943733	5538/1892	2
hsa05323	Rheumatoid arthritis	3/215	93/8142	0.447017	0.999994	0.943733	9550/8992/533	3
hsa00240	Pyrimidine metabolism	2/215	58/8142	0.455644	0.999994	0.943733	318/4831	2
hsa04141	Protein processing in endoplasmic reticulum	5/215	171/8142	0.473132	0.999994	0.943733	6500/55741/6748/1603/27248	5
hsa04666	Fc gamma R-mediated phagocytosis	3/215	97/8142	0.474564	0.999994	0.943733	10093/10094/998	3
hsa00790	Folate biosynthesis	1/215	26/8142	0.501861	0.999994	0.943733	5092	1
hsa04140	Autophagy - animal	4/215	141/8142	0.513991	0.999994	0.943733	11345/11337/8673/3476	4
hsa04810	Regulation of actin cytoskeleton	6/215	218/8142	0.517834	0.999994	0.943733	10627/103910/10093/10094/55845/998	6
hsa05017	Spinocerebellar ataxia	4/215	143/8142	0.525135	0.999994	0.943733	5714/5686/5704/293	4
hsa00650	Butanoate metabolism	1/215	28/8142	0.527905	0.999994	0.943733	1892	1
hsa04744	Phototransduction	1/215	29/8142	0.540415	0.999994	0.943733	805	1
hsa05211	Renal cell carcinoma	2/215	69/8142	0.54794	0.999994	0.943733	6921/998	2
hsa00020	Citrate cycle (TCA cycle)	1/215	30/8142	0.552594	0.999994	0.943733	6392	1
hsa00410	beta-Alanine metabolism	1/215	31/8142	0.564452	0.999994	0.943733	1892	1
hsa04710	Circadian rhythm	1/215	31/8142	0.564452	0.999994	0.943733	6500	1
hsa00982	Drug metabolism - cytochrome P450	2/215	72/8142	0.571152	0.999994	0.943733	128/9446	2
hsa00640	Propanoate metabolism	1/215	32/8142	0.575997	0.999994	0.943733	1892	1
hsa04670	Leukocyte transendothelial migration	3/215	114/8142	0.583708	0.999994	0.943733	10627/103910/998	3
hsa03410	Base excision repair	1/215	33/8142	0.587238	0.999994	0.943733	56655	1
hsa04130	SNARE interactions in vesicular transport	1/215	33/8142	0.587238	0.999994	0.943733	8673	1
hsa00040	Pentose and glucuronate interconversions	1/215	34/8142	0.598181	0.999994	0.943733	51084	1
hsa03020	RNA polymerase	1/215	34/8142	0.598181	0.999994	0.943733	5440	1
hsa05130	Pathogenic Escherichia coli infection	5/215	197/8142	0.599373	0.999994	0.943733	6188/10093/10094/55845/998	5
hsa00980	Metabolism of xenobiotics by cytochrome P450	2/215	78/8142	0.614955	0.999994	0.943733	128/9446	2
hsa00350	Tyrosine metabolism	1/215	36/8142	0.61921	0.999994	0.943733	128	1
hsa03030	DNA replication	1/215	36/8142	0.61921	0.999994	0.943733	56655	1
hsa03018	RNA degradation	2/215	79/8142	0.621916	0.999994	0.943733	56915/9337	2
hsa04611	Platelet activation	3/215	124/8142	0.640829	0.999994	0.943733	10627/103910/8673	3
hsa00513	Various types of N-glycan biosynthesis	1/215	39/8142	0.648717	0.999994	0.943733	1603	1
hsa04144	Endocytosis	6/215	251/8142	0.655943	0.999994	0.943733	51699/8724/10093/10094/51510/998	6
hsa04216	Ferroptosis	1/215	41/8142	0.667112	0.999994	0.943733	112483	1
hsa00380	Tryptophan metabolism	1/215	42/8142	0.675947	0.999994	0.943733	1892	1
hsa04114	Oocyte meiosis	3/215	131/8142	0.677429	0.999994	0.943733	6500/119504/805	3
hsa04142	Lysosome	3/215	132/8142	0.682428	0.999994	0.943733	5538/533/967	3
hsa04727	GABAergic synapse	2/215	89/8142	0.68624	0.999994	0.943733	11345/11337	2
hsa05135	Yersinia infection	3/215	137/8142	0.706562	0.999994	0.943733	10093/10094/998	3
hsa04912	GnRH signaling pathway	2/215	93/8142	0.709351	0.999994	0.943733	805/998	2
hsa05418	Fluid shear stress and atherosclerosis	3/215	139/8142	0.715816	0.999994	0.943733	805/9446/6612	3
hsa00620	Pyruvate metabolism	1/215	47/8142	0.71674	0.999994	0.943733	128	1
hsa03420	Nucleotide excision repair	1/215	47/8142	0.71674	0.999994	0.943733	56655	1
hsa00280	Valine, leucine and isoleucine degradation	1/215	48/8142	0.724264	0.999994	0.943733	1892	1
hsa00270	Cysteine and methionine metabolism	1/215	51/8142	0.745661	0.999994	0.943733	27430	1
hsa00330	Arginine and proline metabolism	1/215	51/8142	0.745661	0.999994	0.943733	112483	1
hsa03040	Spliceosome	3/215	147/8142	0.750595	0.999994	0.943733	6633/84844/6637	3
hsa05167	Kaposi sarcoma-associated herpesvirus infection	4/215	194/8142	0.758976	0.999994	0.943733	7311/805/6233/7314	4
hsa04145	Phagosome	3/215	152/8142	0.770556	0.999994	0.943733	9550/8992/533	3
hsa01240	Biosynthesis of cofactors	3/215	153/8142	0.774388	0.999994	0.943733	4831/204/27430	3
hsa04921	Oxytocin signaling pathway	3/215	154/8142	0.778169	0.999994	0.943733	4637/805/1938	3
hsa05134	Legionellosis	1/215	57/8142	0.783622	0.999994	0.943733	1915	1
hsa04150	mTOR signaling pathway	3/215	156/8142	0.785574	0.999994	0.943733	9550/10542/6194	3
hsa04066	HIF-1 signaling pathway	2/215	109/8142	0.787999	0.999994	0.943733	6921/6194	2
hsa00480	Glutathione metabolism	1/215	58/8142	0.789376	0.999994	0.943733	9446	1
hsa04370	VEGF signaling pathway	1/215	59/8142	0.794978	0.999994	0.943733	998	1
hsa00310	Lysine degradation	1/215	63/8142	0.81594	0.999994	0.943733	1892	1
hsa03250	Viral life cycle - HIV-1	1/215	63/8142	0.81594	0.999994	0.943733	6827	1
hsa04623	Cytosolic DNA-sensing pathway	1/215	63/8142	0.81594	0.999994	0.943733	5440	1
hsa05170	Human immunodeficiency virus 1 infection	4/215	212/8142	0.816604	0.999994	0.943733	6500/805/6921/9616	4
hsa04722	Neurotrophin signaling pathway	2/215	119/8142	0.827111	0.999994	0.943733	805/998	2
hsa00970	Aminoacyl-tRNA biosynthesis	1/215	66/8142	0.830249	0.999994	0.943733	5859	1
hsa00010	Glycolysis / Gluconeogenesis	1/215	67/8142	0.834768	0.999994	0.943733	128	1
hsa04720	Long-term potentiation	1/215	67/8142	0.834768	0.999994	0.943733	805	1
hsa00830	Retinol metabolism	1/215	68/8142	0.839168	0.999994	0.943733	128	1
hsa04924	Renin secretion	1/215	69/8142	0.84345	0.999994	0.943733	805	1
hsa05031	Amphetamine addiction	1/215	69/8142	0.84345	0.999994	0.943733	805	1
hsa05204	Chemical carcinogenesis - DNA adducts	1/215	69/8142	0.84345	0.999994	0.943733	9446	1
hsa04110	Cell cycle	2/215	126/8142	0.850513	0.999994	0.943733	6500/119504	2
hsa04520	Adherens junction	1/215	71/8142	0.851678	0.999994	0.943733	998	1
hsa01524	Platinum drug resistance	1/215	73/8142	0.859476	0.999994	0.943733	9446	1
hsa04115	p53 signaling pathway	1/215	73/8142	0.859476	0.999994	0.943733	900	1
hsa04360	Axon guidance	3/215	182/8142	0.864498	0.999994	0.943733	10627/103910/998	3
hsa04068	FoxO signaling pathway	2/215	131/8142	0.86543	0.999994	0.943733	11345/11337	2
hsa01230	Biosynthesis of amino acids	1/215	75/8142	0.866865	0.999994	0.943733	27430	1
hsa03320	PPAR signaling pathway	1/215	75/8142	0.866865	0.999994	0.943733	1622	1
hsa05214	Glioma	1/215	75/8142	0.866865	0.999994	0.943733	805	1
hsa04971	Gastric acid secretion	1/215	76/8142	0.870413	0.999994	0.943733	805	1
hsa05133	Pertussis	1/215	76/8142	0.870413	0.999994	0.943733	805	1
hsa05212	Pancreatic cancer	1/215	76/8142	0.870413	0.999994	0.943733	998	1
hsa04270	Vascular smooth muscle contraction	2/215	134/8142	0.873715	0.999994	0.943733	4637/805	2
hsa05140	Leishmaniasis	1/215	77/8142	0.873867	0.999994	0.943733	1915	1
hsa01521	EGFR tyrosine kinase inhibitor resistance	1/215	79/8142	0.880503	0.999994	0.943733	6194	1
hsa04910	Insulin signaling pathway	2/215	137/8142	0.88153	0.999994	0.943733	805/6194	2
hsa04371	Apelin signaling pathway	2/215	139/8142	0.886491	0.999994	0.943733	805/6194	2
hsa05162	Measles	2/215	139/8142	0.886491	0.999994	0.943733	10399/8667	2
hsa04146	Peroxisome	1/215	82/8142	0.889811	0.999994	0.943733	5828	1
hsa04510	Focal adhesion	3/215	201/8142	0.904862	0.999994	0.943733	10627/103910/998	3
hsa05205	Proteoglycans in cancer	3/215	205/8142	0.911841	0.999994	0.943733	967/6194/998	3
hsa04970	Salivary secretion	1/215	92/8142	0.915928	0.999994	0.943733	805	1
hsa04350	TGF-beta signaling pathway	1/215	94/8142	0.920359	0.999994	0.943733	6500	1
hsa04218	Cellular senescence	2/215	156/8142	0.921521	0.999994	0.943733	805/293	2
hsa04217	Necroptosis	2/215	159/8142	0.926539	0.999994	0.943733	293/51510	2
hsa03015	mRNA surveillance pathway	1/215	97/8142	0.926574	0.999994	0.943733	10284	1
hsa04070	Phosphatidylinositol signaling system	1/215	97/8142	0.926574	0.999994	0.943733	805	1
hsa04713	Circadian entrainment	1/215	97/8142	0.926574	0.999994	0.943733	805	1
hsa00564	Glycerophospholipid metabolism	1/215	98/8142	0.928536	0.999994	0.943733	10434	1
hsa04750	Inflammatory mediator regulation of TRP channels	1/215	98/8142	0.928536	0.999994	0.943733	805	1
hsa04925	Aldosterone synthesis and secretion	1/215	98/8142	0.928536	0.999994	0.943733	805	1
hsa05231	Choline metabolism in cancer	1/215	98/8142	0.928536	0.999994	0.943733	10434	1
hsa04933	AGE-RAGE signaling pathway in diabetic complications	1/215	100/8142	0.932305	0.999994	0.943733	998	1
hsa04916	Melanogenesis	1/215	101/8142	0.934115	0.999994	0.943733	805	1
hsa04914	Progesterone-mediated oocyte maturation	1/215	102/8142	0.935877	0.999994	0.943733	119504	1
hsa04022	cGMP-PKG signaling pathway	2/215	167/8142	0.938486	0.999994	0.943733	805/293	2
hsa04625	C-type lectin receptor signaling pathway	1/215	104/8142	0.93926	0.999994	0.943733	805	1
hsa04660	T cell receptor signaling pathway	1/215	104/8142	0.93926	0.999994	0.943733	998	1
hsa05165	Human papillomavirus infection	5/215	331/8142	0.941742	0.999994	0.943733	9550/8992/533/10474/998	5
hsa04928	Parathyroid hormone synthesis, secretion and action	1/215	106/8142	0.942467	0.999994	0.943733	4666	1
hsa04922	Glucagon signaling pathway	1/215	107/8142	0.944006	0.999994	0.943733	805	1
hsa05152	Tuberculosis	2/215	180/8142	0.954068	0.999994	0.943733	805/533	2
hsa04621	NOD-like receptor signaling pathway	2/215	184/8142	0.958052	0.999994	0.943733	11345/11337	2
hsa04152	AMPK signaling pathway	1/215	120/8142	0.960654	0.999994	0.943733	1938	1
hsa04728	Dopaminergic synapse	1/215	132/8142	0.971607	0.999994	0.943733	805	1
hsa05169	Epstein-Barr virus infection	2/215	202/8142	0.972243	0.999994	0.943733	5714/5704	2
hsa05203	Viral carcinogenesis	2/215	204/8142	0.973499	0.999994	0.943733	2958/998	2
hsa04915	Estrogen signaling pathway	1/215	138/8142	0.975884	0.999994	0.943733	805	1
hsa04015	Rap1 signaling pathway	2/215	210/8142	0.976948	0.999994	0.943733	805/998	2
hsa04936	Alcoholic liver disease	1/215	142/8142	0.978373	0.999994	0.943733	128	1
hsa05417	Lipid and atherosclerosis	2/215	215/8142	0.979488	0.999994	0.943733	805/998	2
hsa05166	Human T-cell leukemia virus 1 infection	2/215	222/8142	0.982595	0.999994	0.943733	119504/293	2
hsa04261	Adrenergic signaling in cardiomyocytes	1/215	150/8142	0.98261	0.999994	0.943733	805	1
hsa05160	Hepatitis C	1/215	157/8142	0.985633	0.999994	0.943733	3646	1
hsa04014	Ras signaling pathway	2/215	232/8142	0.986257	0.999994	0.943733	805/998	2
hsa04020	Calcium signaling pathway	2/215	240/8142	0.988637	0.999994	0.943733	805/293	2
hsa04310	Wnt signaling pathway	1/215	167/8142	0.989067	0.999994	0.943733	6500	1
hsa05225	Hepatocellular carcinoma	1/215	168/8142	0.989361	0.999994	0.943733	9446	1
hsa05164	Influenza A	1/215	171/8142	0.990199	0.999994	0.943733	293	1
hsa05034	Alcoholism	1/215	187/8142	0.993675	0.999994	0.943733	805	1
hsa04613	Neutrophil extracellular trap formation	1/215	190/8142	0.994174	0.999994	0.943733	293	1
hsa04062	Chemokine signaling pathway	1/215	192/8142	0.994485	0.999994	0.943733	998	1
hsa05207	Chemical carcinogenesis - receptor activation	1/215	212/8142	0.996815	0.999994	0.943733	9446	1
hsa04024	cAMP signaling pathway	1/215	221/8142	0.997513	0.999994	0.943733	805	1
hsa05163	Human cytomegalovirus infection	1/215	225/8142	0.997772	0.999994	0.943733	805	1
hsa04010	MAPK signaling pathway	1/215	294/8142	0.999669	0.999994	0.943733	998	1
hsa05206	MicroRNAs in cancer	1/215	310/8142	0.999788	0.999994	0.943733	900	1
hsa04151	PI3K-Akt signaling pathway	1/215	354/8142	0.999938	0.999994	0.943733	6194	1
hsa04740	Olfactory transduction	1/215	439/8142	0.999994	0.999994	0.943733	805	1
